# Supplementary material for: Formation of friable embryogenic callus in cassava is enhanced under conditions of reduced nitrate, potassium and phosphate
Source: PLoS One. 2017 Aug 14;12(8):e0180736. doi: 10.1371/journal.pone.0180736 (PMC5555663; doi:10.1371/journal.pone.0180736)
Supplement: S1 Table — (XLSX) [file pone.0180736.s005.xlsx]

## Sheet: Sheet1
S1 Table. Chemical Composition of the Various Media Used in the Current Study.
Reagents	Molecualar weight	MS Basal Salt Mixture		DKW Basal Salt Mixture (Duchefa)		Gresshoff & Doy Medium Including Vitamins (Duchefa)		Friable Embryogenic Callus Induction Media		Schenk and Hildebrandt Basal Salt Mixture (Sigma aldrich)		McCown'n Woody Plant Basal Salt Mixture (Sigma aldrich)		Chu N6 Basal Medium (Sigma aldrich)		Gamborg B-5 Basal Medium (Sigma aldrich)
		CIM a		DKW b		GD c		FIM		SH d		McCW e		Chu f		GB5 g
		mg/L	mM	mg/L	mM	mg/L	mM	mg/L	mM	mg/L	mM	mg/L	mM	mg/L	mM	mg/L	mM
Ammonium Nitrate (NH4NO3)	80.04	1650	20.6147	1416	17.6912	1000	12.4938	165	2.06147		0	400	4.9975		0		0
Ammonium Phosphate, Monobasic	115.03		0		0		0		0	300	2.60802		0		0		0
Ammonium Sulfate	132.14		0		0		0		0		0		0	463	3.50386	134	1.01408
Boric Acid (H3BO3)	61.83	6.2	0.100275	4.8	0.0776322	0.3	0.00485201	6.2	0.100275	5	0.0808669	6.2	0.100275	1.6	0.0258774	3	0.0485201
Calcium Chloride, Anhydrous (CaCl2)	110.99		0	112.5	1.0136		0		0	151	1.36048	72.5	0.653212	125.33	1.1292	113.24	1.02027
Calcium Chloride (CaCl2, 2H2O)	146.99	440	2.9934		0		0	440	2.9934		0		0		0		0
Calcium Nitrate (Ca(NO3)2)	164.09		0	0	0		0		0		0	386	2.35237		0		0
Calcium Nitrate dihydrate Ca(NO3)2.2H2O	236.15		0	1664.64	7.04908	208.81	0.884226		0		0		0		0		0
Cobalt Chloride·6H2O (CoCl2.6H2O)	237.93	0.025	0.000105073		0	0.025	0.000105073	0.025	0.000105073	0.1	0.000420292		0		0	0.025	0.000105073
Cupric Sulfate·5H2O (CuSO4.5H2O)	249.69	0.025	0.000100124	0.25	0.00100124	0.025	0.000100124	0.025	0.000100124	0.2	0.000800993	0.25	0.00100124		0	0.025	0.000100124
C10H12N2O8FeNa = 367.0 (Fe.Na.EDTA)	367		0	44.63	0.121608	36.7	0.1		0		0		0		0		0
Na2 EDTA·2H2O	372.24	37.3	0.100204	0	0		0	37.3	0.100204	20	0.0537288	37.3	0.100204	37.25	0.10007	37.26	0.100097
Ferrous Sulfate·7H2O	278.02	27.8	0.0999928	0	0		0	27.8	0.0999928	15	0.053953	27.8	0.0999928	27.85	0.100173	27.85	0.100173
Ferrous Sulfate·7H2O	278.01		0		0		0		0		0		0		0		0
Magnesium Sulfate, 7H2O (MgSO4,7H2O)	246	370	1.50407		0		0	370	1.50407		0		0		0		0
Magnesium Sulfate, Anhydrous (MgSO4)	120.38		0	361.49	3.00291	17.1	0.14205		0	195.4	1.62319	180.7	1.50108	90.37	0.750706	122.09	1.01421
Manganese sulfate·4H2O (MnSO4.4H2O)	223.06	22.3	0.0999731		0		0	22.3	0.0999731		0		0		0		0
Manganese Sulfate·H2O (MnSO4.4H2O)	169.02		0	33.5	0.198201	1	0.00591646		0	10	0.0591646	22.3	0.131937	3.3	0.0195243	10	0.0591646
Sodium Molybdate(VI)·2H2O (Na2MoO4,2H2O)	241.95	0.25	0.00103327	0.39	0.0016119	0.025	0.000103327	0.25	0.00103327	0.1	0.000413309	0.25	0.00103327		0	0.25	0.00103327
Nickel Sulfate·6H2O	262.85		0	0.01	3.80445e-05		0		0		0		0		0		0
Potassium Chloride (KCl)	74.55		0		0	65	0.871898		0		0		0		0		0
Potassium Iodide (KI)	166	0.83	0.005		0	0.8	0.00481928	0.83	0.005	1	0.0060241		0	0.8	0.00481928	0.75	0.00451807
Potassium Nitrate (KNO3)	101.01	1900	18.81		0	1000	9.90001	190	1.881	2500	24.75		0	2830	28.017	2500	24.75
Potassium Phosphate, Monobasic, Anhydrous (KH2PO4)	136.09	170	1.24917	265	1.94724	300	2.20442	17	0.124917		0	170	1.24917	400	2.93923		0
Potassium sulfate (K2SO4)	174.26		0	1559	8.9464		0		0		0	990	5.68117		0		0
Sodium Nitrate	142.14		0		0		0		0		0		0		0		0
Sodium Phosphate Monobasic·H2O	137.99		0		0		0		0		0		0		0	130.5	0.945721
Zinc Nitrate·6H2O	297.49		0	17	0.0571448		0		0		0		0	1.5	0.00504219		0
Zinc Sulfate·7H2O	287.58	8.6	0.0299047		0	0.3	0.00104319	8.6	0.0299047	1	0.00347729	8.6	0.0299047		0	2	0.00695459
		mg/L	µM	mg/L	µM	mg/L	µM	mg/L	µM	mg/L	µM	mg/L	µM	mg/L	µM	mg/L	µM
Glycine		2	26.64	2	26.64	4	26.64	2	26.64	2	26.64	2	26.64	2	26.64	2	26.64
myo -Inositol		100	554.94	100	554.94	100	554.94	100	554.94	100	554.94	100	554.94	100	554.94	100	554.94
Nicotinic Acid		0.5	4.06	0.5	4.06	1	4.06	0.5	4.06	0.5	4.06	0.5	4.06	0.5	4.06	0.5	4.06
Pyridoxine·HCI		0.5	2.43	0.5	2.43	1	2.43	0.5	2.43	0.5	2.43	0.5	2.43	0.5	2.43	0.5	2.43
Thiamine·HCI		0.1	0.27	0.1	0.27	10	0.27	10	0.27	0.1	0.27	0.1	0.27	0.1	0.27	0.1	0.27
Sucrose (mg/L)		20000		20000		20000		20000		20000		20000		20000		20000
Picloram (mg/L)		12		12		12		12		12		12		12		12
pH		5.8		5.8		5.8		5.8		5.8		5.8		5.8		5.8
Ammonium (mM)			20.6147		17.6912		12.4938		2.06147		2.60802		4.9975		3.50386		1.01408
Nitrate (mM)			39.4247		24.7974		23.278		3.94247		24.75		7.34987		28.0221		24.75
Potassium (mM)			20.0642		10.8936		12.9812		2.01092		24.756		6.93034		30.9611		24.7545
Phosphate (mM)			1.24917		1.94724		2.20442		0.124917		2.60802		1.24917		2.93923		0.945721
Sulfur (mM)			1.73404		12.1486		0.14911		1.73404		1.74059		7.44508		4.37426		2.19467
Chloride (mM)			2.99351		1.0136		0.872003		2.99351		1.3609		0.653212		1.1292		1.02038
Ca (mM)			2.9934		8.06268		0.884226		2.9934		1.36048		3.00558		1.1292		1.02027
B (mM)			0.100275		0.0776322		0.00485201		0.100275		0.0808669		0.100275		0.0258774		0.0485201
Fe (mM)			0.0999928		0.121608		0.1		0.0999928		0.053953		0.0999928		0.100173		0.100173
Mg (mM)			1.60404		3.20111		0.147967		1.60404		1.68236		1.63302		0.77023		1.07337
Mn (mM)			0.0999731		0.198201		0.00591646		0.0999731		0.0591646		0.131937		0.0195243		0.0591646
Zn (µM)			29.9047		57.1448		1.04319		29.9047		3.47729		29.9047		5.04219		6.95459
I (µM)			5		0		4.81928		5		6.0241		0		4.81928		4.51807
Co (µM)			0.105073		0		0.105073		0.105073		0.420292		0		0		0.105073
Cu (µM)			0.100124		1.00124		0.100124		0.100124		0.800993		1.00124		0		0.100124
Ni (µM)			0		0.0380445		0		0		0		0		0		0
a Murashige T, Skoog S. A revised medium for rapid growth and bioassays with tabacco tissue cultures. Physiol Plantarum. 1962;15: 473-497.
b Driver JA, Kuniyuki AH. In vitro propagation of Paradox walnut rootstock, Juglans hindsii X Juglans regia, tissue culture. HortScience 1984;19: 507-509.
c Greshoff PM, Doy CH. Haploid Arabidopsis thaliana callus and plants from anther culture. Aust J Biol Sci 1972;25: 259.
d Schenk RU, Hildebrandt A. Medium and techniques for induction and growth of monocotyledonous and dicotyledonous plant cell cultures. Can J Bot 1972;50: 199–204.
e McWood; Lloyd G, Mccown B. Commercially feasible micropropagation of mountain laurel, Kalmia latifolia, by use of shoot tip culture. Proc Int Plant Prop Soc 1980;30: 421-427.
f Chu CC. Establishment of an efficient medium for anther culture of rice, through comparative experiments on the nitrogen sources. Sci Sin 1975;18: 659-668.
g Gamborg OL, Miller RA, Ojima K. Nutrient requirements of suspension cultures of soybean root cells. Exp Cell Res 1968;50: 151-158.
