# Supplementary material for: Formation of friable embryogenic callus in cassava is enhanced under conditions of reduced nitrate, potassium and phosphate
Source: PLoS One. 2017 Aug 14;12(8):e0180736. doi: 10.1371/journal.pone.0180736 (PMC5555663; doi:10.1371/journal.pone.0180736)
Supplement: S2 Table — (XLSX) [file pone.0180736.s006.xlsx]

## Sheet: Sheet1
S2 Table. Effect of Various Kinds of Media on the Induction of FEC Formation in Cassava.
Media		FEC induced from one buds/Number of Buds a	Frequency of FEC Formation (%)
CIM		4/13	31
CIM (-NO3)		0/12	0
CIM (-NH4)		0/12	0
CIM (1/10 NO3 and 1/10 NH4)	exp1	15/15	100
	exp2	51/70	73
	exp3	29/56	52
CIM (minus Zinc) medium		1/13	8
CIM (minus Boron) medium		1/13	8
GD medium	exp1	9/29	31
	exp2	22/60	37
	exp3	20/59	34
McCow'n woody plant medium		6/16	38
Chu N6 medium		4/14	29
Gamborg B5 medium		5/15	33
FEC, Friable Embryogenic Callus; CIM, Callus Induction Medium
a The frequency of FEC formation was estimated as follows: the number of buds represented as the number of axillary buds transferred to CIM. All SE induced from one bud were counted as one SE. All FEC induced from one SE was counted as one FEC. FEC formation was determined as follows: FEC and non-FEC displayed the different morphology on media as shown in Fig. 8D. The tissue like FEC and non-FEC …
