# Supplementary material for: Formation of friable embryogenic callus in cassava is enhanced under conditions of reduced nitrate, potassium and phosphate
Source: PLoS One. 2017 Aug 14;12(8):e0180736. doi: 10.1371/journal.pone.0180736 (PMC5555663; doi:10.1371/journal.pone.0180736)
Supplement: S3 Table — (XLSX) [file pone.0180736.s007.xlsx]

## Sheet: Sheet1
S3 Table. Effect of Nitrogen, Phosphate, and Potassium Reduced Media on FEC Production Shown in Figure 1.
		FEC Induced from one Buds /Number of Buds a	Frequency of FEC Formation (%)
exp 1	GD	3/75	4
	CIM - 1/10 NO3 and 1/10 NH4 b	5/75	6.7
	CIM-1/10NPK c	7/75	9.3
	CIM	0/75	0
exp 2	GD	2/33	6.1
	CIM - 1/10 NO3 and 1/10 NH4	6/33	18.2
	CIM-1/10NPK	10/30	33.3
	MS	0/30	0
exp 3	GD	0/96	0
	CIM - 1/10 NO3 and 1/10 NH4	6/150	4
	CIM-1/10NPK	8/150	5.3
	CIM	NA*2	NA
exp4	GD	10/69	14.5
	CIM - 1/10 NO3 and 1/10 NH4	18/69	26.1
	CIM-1/10NPK	16/69	23.2
	CIM	0/69	0
exp5	GD	11/67	16.4
	CIM - 1/10 NO3 and 1/10 NH4	18/65	21.5
	CIM-1/10NPK	14/67	26.9
	CIM	0/67	0
GD, Gresshoff and Doy Basal Salt; CIM, Callus Induction Medium; NPK, Nitrogen-Phosphate and Potassium.
a The frequency of FEC formation was estimated as follows: the number of buds represented as the number of axillary buds transferred to CIM. All SE induced from one bud were counted as one SE. All FEC induced from one SE was counted as one FEC. FEC formation was determined as follows: FEC and non-FEC displayed the different morphology on media as shown in Fig. 8D. The tissue like FEC and non-FEC …
b CIM - 1/10 NO3 and 1/10 NH4 was composed of MS medium of which nitrogen was reduced.
c CIM-1/10NPK was composed of MS medium of which nitrogen, phosphate, and potassium was reduced.
