# Supplementary material for: Formation of friable embryogenic callus in cassava is enhanced under conditions of reduced nitrate, potassium and phosphate
Source: PLoS One. 2017 Aug 14;12(8):e0180736. doi: 10.1371/journal.pone.0180736 (PMC5555663; doi:10.1371/journal.pone.0180736)
Supplement: S4 Table — (XLSX) [file pone.0180736.s008.xlsx]

## Sheet: +
S4 Table. List of Genes Upregulated (>two-fold) in FEC Cultured on CIM-1/10NPK vs. CIM Media.
Probe Name	Log2 FCb	CIMa		CIM-1/10NPK a		q Value by BH Method	Encoded Proteins/Other Featuresc	AGI Coded	E-Value	Cassava Gene Modele	Cassava Gene Modelf
		Means	S.D.	Means	S.D.
RknMes02_025859	12.3	-6.54131	0.410885	5.76338	0.360251	5.84e-07	SPX domain gene 3	AT2G45130.1	0	cassava4.1_014277m	Manes.05G049200
RknMes02_011901	11.4	-7.52736	0.155172	3.91181	0.505517	5.84e-07	profilin 3///BEL1-like homeodomain 10///Unknown///BTB and TAZ domain protein 1///Metal-dependent phosphohydrolase///unknown protein.	AT5G56600.1	3e-19	cassava4.1_019037m	Manes.03G028300
RknMes02_049338	11.3	-6.89389	0.684493	4.36135	0.555662	3.63e-06	plasma membrane intrinsic protein 3	AT4G35100.2	0	cassava4.1_013438m	Manes.05G144100
RknMes02_012169	11.1	-7.69657	0.129635	3.39389	0.600188	7.83e-07	plasma membrane intrinsic protein 3	AT4G35100.2	5e-20	cassava4.1_013438m	Manes.05G144100
RknMes02_002001	11	-4.93722	0.148393	6.11194	0.35675	3.97e-07	SPX domain gene 2	AT2G26660.1	1e-39	cassava4.1_013035m	Manes.18G052600
RknMes02_033698	10.7	-6.59845	0.901727	4.14955	0.384033	7.15e-06	SPX domain gene 2	AT2G26660.1	0	cassava4.1_013035m	Manes.18G052600
RknMes02_014877	10.3	-7.35903	0.659326	2.93973	0.408881	3.18e-06	SPX domain gene 3	AT2G45130.1	3e-06
RknMes02_054430	9.8	-7.58516	0.141259	2.17652	0.453032	6.9e-07	Protein of unknown function, DUF599	AT5G46060.1	0	cassava4.1_026539m	Manes.16G033000
RknMes02_001002	9.7	-7.40391	0.131614	2.28213	0.493097	6.9e-07	purple acid phosphatase 22	AT3G52820.1	0	cassava4.1_007543m	Manes.08G024000
RknMes02_023238	9.6	-7.66419	0.1272	1.89871	0.407219	5.84e-07
RknMes02_013744	9.5	-7.7216	0.128591	1.80224	0.474262	6.9e-07	alpha-amylase-like 3	AT1G69830.1	4e-36	cassava4.1_001555m
RknMes02_012437	9.5	-7.40667	0.388965	2.06464	0.356362	7.87e-07	purple acid phosphatase 17	AT3G17790.1	8e-11	cassava4.1_011292m
RknMes02_008442	9.4	-6.70815	0.572922	2.65148	0.357376	2.9e-06	purple acid phosphatase 17	AT3G17790.1	6e-33	cassava4.1_011153m	Manes.14G173500
RknMes02_018561	9.2	-5.93416	0.367127	3.29469	0.311542	6.9e-07	purple acid phosphatase 17	AT3G17790.1	0	cassava4.1_011292m
RknMes02_007353	8.9	-7.63552	0.136759	1.28184	0.512741	1.17e-06	purple acid phosphatase 5	AT1G52940.1	5e-43	cassava4.1_007193m	Manes.02G099700
RknMes02_034564	8.8	-4.03764	0.409389	4.80764	0.295165	9.14e-07	SPX domain gene 2	AT2G26660.1	0	cassava4.1_013054m	Manes.14G132600
RknMes02_012482	8.7	-3.89972	0.248004	4.82202	0.357234	6.9e-07	purple acid phosphatase 17	AT3G17790.1	1e-10	cassava4.1_011292m
RknMes02_053373	8.6	-6.93907	0.831969	1.63997	0.580745	2.97e-05	non-specific phospholipase C4	AT3G03530.1	0	cassava4.1_024737m	Manes.09G131600
RknMes02_014963	8.2	-6.16497	0.226212	2.00697	0.242974	5.84e-07	Protein kinase protein with adenine nucleotide alpha hydrolases-like domain	AT3G13690.1	6e-31	cassava4.1_031103m	Manes.02G172500
RknMes02_026103	8.2	-7.18321	0.51681	0.997688	0.294323	2.99e-06	monogalactosyldiacylglycerol synthase 2	AT5G20410.1	4e-31	cassava4.1_006812m	Manes.14G118100
RknMes02_003742	8.2	-5.65144	0.489994	2.58809	0.529869	6.36e-06	Pyridoxal phosphate phosphatase-related protein	AT1G17710.2	0	cassava4.1_013621m	Manes.04G138100
RknMes02_004961	7.8	-2.23288	0.154709	5.56354	0.371211	6.9e-07	PLC-like phosphodiesterases superfamily protein	AT5G41080.2	2e-26	cassava4.1_010081m	Manes.04G089800
RknMes02_027683	7.4	-3.61857	0.254612	3.73885	0.383374	1.6e-06	PLC-like phosphodiesterases superfamily protein	AT5G41080.1	0	cassava4.1_010081m	Manes.04G089800
RknMes02_048484	7.3	-5.06578	0.421245	2.23097	0.373279	3.63e-06	UDP-glucosyl transferase 73B5	AT2G15480.1	0	cassava4.1_006629m	Manes.10G078000
RknMes02_017345	7.3	-6.27574	0.952397	0.989789	0.417977	6.98e-05	GNS1/SUR4 membrane protein family	AT3G06470.1	0	cassava4.1_013365m	Manes.10G130500
RknMes02_035415	7.1	-5.6415	1.4867	1.44705	0.319243	0.000391	alpha/beta-Hydrolases superfamily protein	AT5G53050.3	2e-28	cassava4.1_012152m	Manes.01G185000
RknMes02_022992	7	-4.6877	0.366868	2.27088	0.349758	2.99e-06	Protein of unknown function (DUF506)	AT3G07350.1	2e-36	cassava4.1_013541m
RknMes02_004037	6.9	-3.24652	0.0854126	3.60588	0.356869	7.83e-07	Protein of unknown function (DUF506)	AT3G07350.1	5e-23	cassava4.1_013200m	Manes.12G051200
RknMes02_057039	6.6	-7.37393	0.130212	-0.823298	0.286846	6.9e-07	2-oxoglutarate (2OG) and Fe(II)-dependent oxygenase superfamily protein	AT4G10490.1	4e-34	cassava4.1_030945m	Manes.02G172200
RknMes02_015096	6.5	-4.4834	0.250665	2.0549	0.354178	2.21e-06
RknMes02_006340	6.5	-7.56363	0.139619	-1.0808	0.497962	4.13e-06	INO80 ortholog	AT3G57300.2	1e-07	cassava4.1_000196m	Manes.09G018100
RknMes02_049681	6.3	-7.58434	0.141059	-1.28224	0.480015	4.12e-06	SWIM zinc finger family protein / mitogen-activated protein kinase kinase kinase (MAPKKK)-related	AT5G11620.1	0	cassava4.1_015417m	Manes.16G075200
RknMes02_058746	6.3	-5.12231	0.237294	1.15398	0.540366	9.31e-06	P-loop containing nucleoside triphosphate hydrolases superfamily protein	AT2G18193.1	0	cassava4.1_033704m
RknMes02_023959	6.1	-7.46723	0.218786	-1.32896	0.426071	3.84e-06	SPX domain gene 3///SPX domain gene 1	AT5G20150.1	1e-09	cassava4.1_014218m	Manes.01G269100
RknMes02_025243	6.1	-7.67329	0.128482	-1.60623	0.471758	4.34e-06	Pyridoxal phosphate phosphatase-related protein	AT1G17710.2	2e-27	cassava4.1_013653m	Manes.11G028100
RknMes02_045674	6.1	-4.4855	0.540075	1.62832	0.364898	1.89e-05
RknMes02_055375	6.1	-5.11214	0.766294	0.946168	0.197959	4.61e-05	Plant invertase/pectin methylesterase inhibitor superfamily	AT4G02330.1	0	cassava4.1_028140m	Manes.08G115300
RknMes02_015128	6	-3.34798	0.0744527	2.63958	0.394613	2.35e-06	bifunctional nuclease i	AT1G11190.1	0	cassava4.1_013435m	Manes.16G022200
RknMes02_025616	6	-7.5705	0.127509	-1.54378	0.427313	3.34e-06	purple acid phosphatase 12	AT2G27190.1	1.4e-45	cassava4.1_021294m	Manes.18G019000
RknMes02_025030	5.9	-1.47157	0.135352	4.38166	0.490726	6.6e-06	phosphate transporter 1;7///Unknown///phosphate transporter 1;5///phosphate transporter 1;4	AT2G38940.1	1e-19	cassava4.1_005221m	Manes.13G033400
RknMes02_040280	5.8	-7.36462	0.536552	-1.54615	0.479201	3.68e-05	unknown protein	AT3G50610.1	4e-14
RknMes02_057806	5.6	-6.80806	0.428686	-1.23138	0.468725	2.68e-05	fatty acid desaturase 2	AT3G12120.2	0	cassava4.1_032166m	Manes.08G129500
RknMes02_021290	5.6	-7.73271	0.173295	-2.13287	0.666467	3.67e-05
RknMes02_037694	5.5	-3.36451	0.0968854	2.14745	0.323642	1.66e-06	Unknown///phosphate 2	AT2G33770.1	0	cassava4.1_001212m	Manes.16G027500
RknMes02_055790	5.5	-2.61988	0.231977	2.85558	0.384624	4.87e-06	F-box family protein///F-box and associated interaction domains-containing protein	AT3G07870.1	1e-28	cassava4.1_028851m	Manes.07G068800
RknMes02_038827	5.5	-6.46336	0.757207	-0.946034	0.260534	7.53e-05	phosphoenolpyruvate carboxylase kinase 1	AT1G08650.1	3e-09	cassava4.1_013788m	Manes.03G164500
RknMes02_057238	5.4	-7.44884	0.279652	-2.01809	0.712705	6.73e-05	Caleosin-related family protein	AT1G23240.1	7e-44	cassava4.1_031251m
RknMes02_026661	5.3	-4.26627	0.161402	0.987329	0.302291	2.26e-06	purple acid phosphatase 3	AT1G14700.1	0	cassava4.1_011400m	Manes.15G138100
RknMes02_025758	5.3	-6.17118	0.480116	-0.865606	0.334228	2.28e-05
RknMes02_048401	5.2	-3.79437	0.762233	1.37901	0.672106	0.000274	cytochrome P450, family 71, subfamily B, polypeptide 34///"cytochrome P450, family 71, subfamily B, polypeptide 10"	AT5G57260.1	0	cassava4.1_005817m	Manes.12G132900
RknMes02_011857	5	-3.83963	0.165793	1.15484	0.294932	2.75e-06	purple acid phosphatase 7	AT2G01880.1	2e-41	cassava4.1_011400m	Manes.15G138100
RknMes02_057236	5	-7.52865	0.388755	-2.52803	0.209534	7.15e-06	Haloacid dehalogenase-like hydrolase (HAD) superfamily protein	AT4G12430.1	0	cassava4.1_031249m	Manes.01G076700
RknMes02_031841	5	-6.82345	0.656393	-1.8174	0.357821	8.33e-05	Unknown///acyl-CoA-binding domain 3	AT4G24230.6	6e-08	cassava4.1_009643m	Manes.18G044500
RknMes02_010913	4.9	-6.88922	0.376757	-2.00709	0.427826	2.99e-05	phospholipase D P1	AT3G16785.1	7e-34	cassava4.1_031321m	Manes.08G114700
RknMes02_025337	4.8	-1.11808	0.159381	3.67145	0.588485	4.36e-05				cassava4.1_019724m	Manes.18G093200
RknMes02_024302	4.8	-6.86884	0.298242	-2.10372	0.574749	5.74e-05	unknown protein	AT3G01960.1	3e-09	cassava4.1_030384m
RknMes02_017580	4.8	-5.83863	0.650528	-0.993636	0.238149	7.17e-05
RknMes02_029918	4.8	-6.92581	0.742501	-2.15478	0.10729	0.000106	sulfate transporter 3;4	AT3G15990.1	0	cassava4.1_003224m	Manes.11G048000
RknMes02_031086	4.8	-6.71701	1.4176	-1.8829	0.210763	0.00156218				cassava4.1_032522m
RknMes02_026155	4.7	-5.39072	0.298338	-0.690046	0.132582	2.99e-06	unknown protein	AT1G21500.1	3e-22	cassava4.1_019143m	Manes.05G131900
RknMes02_056662	4.7	-2.84352	0.133476	1.86667	0.387586	7.01e-06	purple acid phosphatase 16	AT3G10150.1	0	cassava4.1_030315m	Manes.08G054100
RknMes02_014223	4.7	-6.28092	0.579523	-1.62581	0.460902	0.000112	germin-like protein 7	AT1G10460.1	7e-15	cassava4.1_030638m	Manes.01G194800
RknMes02_048936	4.6	-7.70362	0.133952	-3.11044	0.581025	4.69e-05	dihydroflavonol 4-reductase	AT5G42800.1	0	cassava4.1_010685m	Manes.18G022300
RknMes02_056633	4.6	-7.06144	0.776252	-2.47004	0.585775	0.000383	TRICHOME BIREFRINGENCE-LIKE 38	AT1G29050.1	0	cassava4.1_030267m	Manes.11G002600
RknMes02_003955	4.6	-7.46496	0.198917	-2.89953	1.03642	0.000552	Caleosin-related family protein	AT1G70670.1	2e-18	cassava4.1_017151m	Manes.17G082800
RknMes02_056759	4.5	-7.36967	0.108623	-2.87296	0.336438	4.44e-06	NAC domain containing protein 74	AT4G28530.1	0	cassava4.1_030482m
RknMes02_032878	4.5	-1.15866	0.285515	3.29522	0.818376	0.000266	ribonuclease 1	AT2G02990.1	0	cassava4.1_030833m
RknMes02_018428	4.4	-5.60378	0.599033	-1.19369	0.336746	0.000103	phosphate starvation-induced gene 3	AT3G47420.1	4e-11	cassava4.1_005536m	Manes.14G035900
RknMes02_017236	4.4	-7.2302	0.382565	-2.81179	0.60283	0.000124	cytochrome P450, family 704, subfamily A, polypeptide 2	AT2G45510.1	0	cassava4.1_005792m	Manes.01G264600
RknMes02_054685	4.4	-6.48726	0.934105	-2.10989	0.287621	0.000479	Protein of unknown function, DUF599	AT5G46060.1	0	cassava4.1_026962m	Manes.16G032900
RknMes02_055745	4.4	-6.79281	0.778779	-2.36462	0.921503	0.00109728	Unknown///AMP-dependent synthetase and ligase family protein	AT5G63380.1	4e-14	cassava4.1_028780m	Manes.05G158600
RknMes02_027597	4.3	-0.413092	0.176269	3.86428	0.18781	1.89e-06	purple acid phosphatase 10	AT2G16430.2	0	cassava4.1_023104m	Manes.04G086000
RknMes02_049914	4.3	-0.31882	0.0852316	4.00197	0.286152	2.99e-06	SEC14 cytosolic factor family protein / phosphoglyceride transfer family protein	AT4G35750.1	0	cassava4.1_016539m	Manes.02G111300
RknMes02_001469	4.3	-7.51504	0.143661	-3.25002	0.607845	7.97e-05	CAP (Cysteine-rich secretory proteins, Antigen 5, and Pathogenesis-related 1 protein) superfamily protein	AT4G25780.1	0	cassava4.1_030866m	Manes.06G026900
RknMes02_058882	4.3	-6.98568	0.516933	-2.67378	0.530044	0.000164	TRICHOME BIREFRINGENCE-LIKE 19	AT5G15900.1	0	cassava4.1_033928m	Manes.02G064900
RknMes02_056564	4.3	-6.33521	0.788308	-2.03829	0.654168	0.000628				cassava4.1_030157m	Manes.10G114500
RknMes02_001806	4.2	-2.61272	0.195231	1.59727	0.305633	7.05e-06	SEC14 cytosolic factor family protein / phosphoglyceride transfer family protein	AT4G35750.1	9e-11	cassava4.1_016539m	Manes.02G111300
RknMes02_026095	4.2	-7.76576	0.137024	-3.54652	0.498648	3.8e-05	unknown protein	AT5G65950.1	0	cassava4.1_000482m	Manes.02G116600
RknMes02_055482	4.2	-7.38491	0.187622	-3.16559	0.488262	3.99e-05	2-oxoglutarate (2OG) and Fe(II)-dependent oxygenase superfamily protein	AT1G52820.1	0	cassava4.1_028322m	Manes.04G119700
RknMes02_055023	4.2	-7.49227	0.136443	-3.31611	0.70304	0.000164	Plant invertase/pectin methylesterase inhibitor superfamily protein	AT4G25250.1	1e-36	cassava4.1_027551m	Manes.06G136200
RknMes02_049899	4.1	-0.851693	0.22715	3.28348	0.229322	4.53e-06	SEC14 cytosolic factor family protein / phosphoglyceride transfer family protein	AT4G35750.1	0	cassava4.1_016467m	Manes.01G152100
RknMes02_026277	4.1	-1.6203	0.206742	2.43871	0.38846	2.28e-05	unknown protein	AT1G23110.5	0	cassava4.1_014686m	Manes.15G129300
RknMes02_037305	4.1	-1.79012	0.456611	2.30614	0.383657	7.97e-05	Bifunctional inhibitor/lipid-transfer protein/seed storage 2S albumin superfamily protein	AT1G62510.1	1e-29	cassava4.1_018262m	Manes.01G078100
RknMes02_027876	4.1	-7.44959	0.194864	-3.30461	0.590493	8.76e-05	Terpenoid cyclases family protein	AT1G78950.1	0	cassava4.1_002229m	Manes.04G106300
RknMes02_016432	4.1	-1.77566	0.189644	2.28783	0.712343	0.000204	phosphate transporter 1;7	AT3G54700.1	0	cassava4.1_005220m	Manes.03G164700
RknMes02_056352	4.1	-6.46808	0.657637	-2.38668	0.562215	0.000387	basic helix-loop-helix (bHLH) DNA-binding superfamily protein	AT2G16910.1	0	cassava4.1_029776m	Manes.04G072000
RknMes02_036000	4.1	-6.98606	0.503718	-2.92033	1.02356	0.00123643				cassava4.1_019855m	Manes.02G057600
RknMes02_026349	4.1	-5.03684	1.53975	-0.892266	0.329506	0.00451791	TRICHOME BIREFRINGENCE-LIKE 37	AT2G34070.1	0	cassava4.1_010301m	Manes.16G037300
RknMes02_055471	4	-5.69686	0.457203	-1.67887	0.253598	4.86e-05	AT3G61930.1	AT3G61930.1	1e-06	cassava4.1_028303m
RknMes02_029860	4	-6.36048	0.877772	-2.37775	0.251908	0.000541	Class I glutamine amidotransferase-like superfamily protein	AT2G38860.3	0	cassava4.1_009231m	Manes.01G202500
RknMes02_000529	4	-7.48426	0.149995	-3.52028	0.904592	0.000563	chlorsulfuron/imidazolinone resistant 1	AT3G48560.1	0	cassava4.1_003589m	Manes.15G161400
RknMes02_002964	4	-5.8254	1.00673	-1.83267	0.788207	0.00214722	Unknown	AT5G48920.1	4e-06	cassava4.1_028579m
RknMes02_014423	4	-6.79347	0.927234	-2.77921	0.954906	0.00251209				cassava4.1_006291m	Manes.04G011700
RknMes02_015383	4	-6.03306	1.34472	-2.01259	0.183462	0.0027096	purple acid phosphatase 12	AT2G27190.1	0
RknMes02_049651	3.9	0.580069	0.169349	4.48214	0.315091	1.01e-05	Protein kinase superfamily protein	AT3G24540.1	4e-34	cassava4.1_015263m
RknMes02_049066	3.9	-5.00837	0.339362	-1.13507	0.451427	7.97e-05	Pollen Ole e 1 allergen and extensin family protein	AT5G13140.1	0	cassava4.1_011637m	Manes.12G007100
RknMes02_015149	3.9	-7.63356	0.135799	-3.76406	0.873754	0.000535	Chalcone and stilbene synthase family protein	AT5G13930.1	9.8e-45	cassava4.1_009402m	Manes.03G150000
RknMes02_021032	3.8	-5.27528	0.200528	-1.47262	0.0286375	1.4e-06	serine carboxypeptidase-like 47	AT5G22980.1	2e-13	cassava4.1_005942m	Manes.04G014300
RknMes02_003488	3.8	-5.23129	0.420536	-1.45602	0.134283	3.26e-05	peptide transporter 1	AT3G54140.1	4e-14	cassava4.1_024513m	Manes.01G077900
RknMes02_016726	3.8	-2.63586	0.275782	1.20005	0.355788	3.27e-05	cysteine-rich RLK (RECEPTOR-like protein kinase) 10///lectin protein kinase family protein	AT3G16030.1	5e-07	cassava4.1_004251m	Manes.04G126300
RknMes02_013200	3.8	-0.407985	0.190099	3.41496	0.49204	6.52e-05	UDP-glucosyl transferase 73B3	AT4G34131.1	3e-08	cassava4.1_029076m	Manes.10G078100
RknMes02_055827	3.8	-7.64396	0.145878	-3.81506	0.529418	7.65e-05	Basic helix-loop-helix (bHLH) DNA-binding family protein	AT4G00870.1	0	cassava4.1_028917m	Manes.01G054100
RknMes02_052902	3.8	-7.10836	0.732128	-3.31049	0.292211	0.000356	FAD-binding Berberine family protein	AT1G34575.1	0	cassava4.1_023945m	Manes.06G059500
RknMes02_031287	3.8	-6.7396	0.951155	-2.98618	0.302574	0.000993	phospholipase D P2	AT3G05630.1	0	cassava4.1_031321m	Manes.08G114700
RknMes02_056641	3.8	-6.89773	0.912379	-3.09766	0.525751	0.00118405	AT1G48745.1	AT1G48745.1	4e-07	cassava4.1_030281m	Manes.01G015000
RknMes02_033147	3.7	-7.56869	0.107996	-3.89689	0.230177	3.55e-06	cytochrome P450, family 83, subfamily B, polypeptide 1	AT4G31500.1	0	cassava4.1_011350m
RknMes02_039684	3.7	1.26187	0.17611	4.96568	0.207466	4.03e-06	MLP-like protein 43	AT1G70890.1	2e-44	cassava4.1_018249m	Manes.15G130300
RknMes02_025637	3.7	0.625991	0.123899	4.36367	0.302408	8.29e-06	SEC14 cytosolic factor family protein / phosphoglyceride transfer family protein	AT4G35750.1	0	cassava4.1_016359m	Manes.05G141500
RknMes02_024972	3.7	0.592491	0.19339	4.33166	0.312751	1.58e-05	phosphate starvation-induced gene 3	AT3G47420.1	4e-21	cassava4.1_005536m	Manes.14G035900
RknMes02_039489	3.7	-1.31042	0.290395	2.36635	0.246572	1.91e-05	cytochrome P450, family 83, subfamily B, polypeptide 1	AT4G31500.1	0	cassava4.1_028057m
RknMes02_058627	3.7	-7.54403	0.13461	-3.84414	0.472768	5.55e-05	S-adenosyl-L-methionine-dependent methyltransferases superfamily protein	AT1G24735.1	0	cassava4.1_033512m	Manes.15G136400
RknMes02_000785	3.7	-1.78294	0.504337	1.87692	0.251504	0.000101	TRICHOME BIREFRINGENCE-LIKE 37	AT2G34070.1	5e-35	cassava4.1_010301m	Manes.16G037300
RknMes02_000683	3.7	-1.25552	0.536957	2.446	0.327895	0.00016	Unknown	AT3G11030.1	5e-06	cassava4.1_010544m	Manes.02G059700
RknMes02_044869	3.7	-7.00923	0.402305	-3.2594	0.661802	0.000349
RknMes02_008019	3.7	-6.51482	0.790465	-2.84428	0.368572	0.000628	Peroxidase superfamily protein	AT3G28200.1	9e-21	cassava4.1_012020m	Manes.17G118100
RknMes02_018386	3.7	-6.22307	0.770814	-2.56028	0.429984	0.00067	phosphate starvation-induced gene 2	AT1G73010.1	7e-06	cassava4.1_013653m	Manes.11G028100
RknMes02_005302	3.7	-1.97107	0.624001	1.77295	0.866851	0.00134102	Bifunctional inhibitor/lipid-transfer protein/seed storage 2S albumin superfamily protein	AT1G12100.1	9e-23	cassava4.1_032920m	Manes.01G078000
RknMes02_001755	3.6	-3.33269	0.101057	0.302471	0.119305	7.83e-07	Cysteine proteinases superfamily protein	AT5G50260.1	0
RknMes02_018907	3.6	-7.67286	0.1314	-4.06087	0.175924	2.35e-06	sulfate transporter 3;4	AT3G15990.1	3e-20	cassava4.1_003224m	Manes.11G048000
RknMes02_026559	3.6	1.11901	0.0312483	4.67728	0.251854	3.8e-06	PLC-like phosphodiesterases superfamily protein	AT5G08030.1	0	cassava4.1_009089m	Manes.06G084100
RknMes02_054679	3.6	-0.640524	0.2436	2.93346	0.325826	2.97e-05	NAD(P)-binding Rossmann-fold superfamily protein	AT1G54870.1	0	cassava4.1_026952m	Manes.15G025200
RknMes02_031579	3.6	-6.32777	0.362967	-2.76721	0.373125	8.16e-05	Unknown///jasmonate-zim-domain protein 8	AT1G30135.1	4e-19	cassava4.1_018315m	Manes.17G071600
RknMes02_001281	3.6	-4.93343	0.326521	-1.33604	0.422769	8.73e-05	4-coumarate:CoA ligase 3	AT1G65060.1	0	cassava4.1_004658m	Manes.09G127000
RknMes02_048658	3.6	-5.50418	0.872622	-1.90542	0.627099	0.0016305	TRICHOME BIREFRINGENCE-LIKE 19	AT5G15900.1	0	cassava4.1_008409m	Manes.02G065000
RknMes02_026098	3.5	0.76722	0.130959	4.24812	0.201885	3.63e-06	purple acid phosphatase 3	AT1G14700.1	0	cassava4.1_011699m	Manes.17G089100
RknMes02_022298	3.5	-7.40261	0.0898508	-3.86098	0.233555	3.69e-06	phosphoenolpyruvate carboxylase kinase 2	AT3G04530.1	8e-39	cassava4.1_013788m	Manes.03G164500
RknMes02_031103	3.5	-4.98032	0.233457	-1.46459	0.198788	8.52e-06	Eukaryotic aspartyl protease family protein	AT5G10770.1	0	cassava4.1_029528m	Manes.16G132600
RknMes02_058822	3.5	-2.89484	0.365703	0.611314	0.157443	2.97e-05	cytochrome P450, family 72, subfamily A, polypeptide 15	AT3G14690.1	0	cassava4.1_033830m	Manes.16G085400
RknMes02_049889	3.5	-1.23526	0.191544	2.23047	0.396213	4.61e-05	Octicosapeptide/Phox/Bem1p family protein	AT5G63130.1	1e-41	cassava4.1_016413m	Manes.06G109700
RknMes02_004846	3.5	-4.42754	0.224456	-0.903156	0.399633	5.07e-05	pectin methylesterase 61	AT3G59010.1	3e-11	cassava4.1_004607m	Manes.04G053900
RknMes02_004918	3.5	-7.26847	0.407938	-3.76708	0.385679	0.000125	endonuclease 2	AT1G68290.1	6e-18	cassava4.1_023874m	Manes.06G066800
RknMes02_030222	3.5	-7.13571	0.415866	-3.60952	0.424964	0.000157	3-ketoacyl-CoA synthase 1	AT1G01120.1	0	cassava4.1_034219m	Manes.01G241000
RknMes02_008733	3.5	-5.08155	0.576566	-1.55828	0.300178	0.000219	exocyst subunit exo70 family protein H1	AT3G55150.1	7e-34	cassava4.1_004075m	Manes.S098100
RknMes02_057018	3.5	-7.46777	0.323263	-3.93844	0.567592	0.000223	protein kinases;ubiquitin-protein ligases	AT5G13530.1	1e-28	cassava4.1_030917m	Manes.08G154600
RknMes02_024739	3.5	-7.39346	0.12999	-3.93833	0.662342	0.000278
RknMes02_006696	3.5	2.49182	0.507373	5.94526	0.49073	0.000336	xyloglucan endotransglucosylase/hydrolase 15	AT4G14130.1	9e-13	cassava4.1_013011m	Manes.05G199600
RknMes02_012401	3.5	-6.36479	0.722431	-2.84547	0.325958	0.000509	nitrate transporter 1.7	AT1G69870.1	1e-19	cassava4.1_004044m	Manes.05G095700
RknMes02_052082	3.5	-6.81211	0.757266	-3.29067	0.339284	0.000613	sugar transporter 14	AT1G77210.2	0	cassava4.1_022545m	Manes.03G025000
RknMes02_056795	3.5	-5.69061	0.670882	-2.23805	0.626025	0.000999	PLC-like phosphodiesterases superfamily protein	AT1G13680.1	0	cassava4.1_030553m	Manes.01G102600
RknMes02_019815	3.5	-6.81927	0.904572	-3.28359	0.380481	0.00119546	phospholipase A 2A	AT2G26560.1	0	cassava4.1_008799m	Manes.18G033200
RknMes02_047950	3.5	-7.13866	0.547281	-3.64023	1.4294	0.00823452	target of AVRB operation1///"disease resistance protein (TIR-NBS-LRR class), putative"///Disease resistance protein (TIR-NBS-LRR class)///Disease resistance protein (TIR-NBS-LRR class) family	AT5G17680.1	0	cassava4.1_000748m	Manes.18G107900
RknMes02_058907	3.4	-7.68579	0.130469	-4.32958	0.102511	1.4e-06	Uncharacterised protein family (UPF0041)	AT5G20090.2	2e-40	cassava4.1_033972m	Manes.17G105800
RknMes02_011087	3.4	1.18359	0.192529	4.62253	0.294712	1.91e-05	phosphate starvation-induced gene 3	AT3G47420.1	7e-31	cassava4.1_005536m	Manes.14G035900
RknMes02_037644	3.4	1.00144	0.293088	4.40229	0.264758	3.27e-05	MLP-like protein 31///MLP-like protein 34	AT1G70850.3	2e-28	cassava4.1_018310m	Manes.15G130000
RknMes02_004504	3.4	-1.41815	0.276986	1.93492	0.368265	6.72e-05	tonoplast intrinsic protein 1;3	AT4G01470.1	0	cassava4.1_014578m	Manes.04G030400
RknMes02_038407	3.4	-7.65084	0.131836	-4.26234	0.470693	7.97e-05				cassava4.1_020316m	Manes.12G022100
RknMes02_035647	3.4	-6.4613	0.264991	-3.03194	0.503305	0.000147	Uncharacterised protein family (UPF0497)///Unknown	AT4G25040.1	4e-25	cassava4.1_020666m	Manes.04G090700
RknMes02_016823	3.4	-1.79245	0.529191	1.62763	0.424457	0.000297	Glycosyl hydrolase family 10 protein	AT4G38650.1	1e-38	cassava4.1_033386m	Manes.11G095700
RknMes02_005862	3.4	-6.5942	0.524275	-3.18342	0.443898	0.000318	subtilase family protein///Subtilase family protein	AT5G67360.1	4e-23	cassava4.1_002107m	Manes.18G044300
RknMes02_048052	3.4	-7.02733	0.559735	-3.66375	0.401443	0.00034	subtilase family protein	AT5G45650.1	0	cassava4.1_002037m	Manes.17G062600
RknMes02_051549	3.4	-7.33618	0.481382	-3.91134	0.522229	0.00036	unknown protein	AT3G61660.1	4e-10	cassava4.1_021624m	Manes.05G025400
RknMes02_012756	3.4	-7.07742	0.657627	-3.69002	0.261566	0.000374	unknown protein	AT3G61920.1	2e-20	cassava4.1_029806m	Manes.01G240600
RknMes02_032675	3.4	-5.91864	1.05214	-2.48866	0.307028	0.00214506	cytochrome P450, family 71, subfamily B, polypeptide 36	AT3G26320.1	0	cassava4.1_006054m	Manes.13G021700
RknMes02_036493	3.3	-2.01319	0.160078	1.23771	0.205322	6.6e-06	Eukaryotic aspartyl protease family protein	AT5G10770.1	0	cassava4.1_029528m	Manes.16G132600
RknMes02_022939	3.3	-4.22468	0.285065	-0.922447	0.122988	1.39e-05	serine carboxypeptidase-like 48	AT3G45010.1	0	cassava4.1_005942m	Manes.04G014300
RknMes02_054466	3.3	-6.77184	0.155988	-3.47685	0.272201	1.46e-05	SLAC1 homologue 1	AT1G62280.1	0	cassava4.1_026598m	Manes.05G153100
RknMes02_033103	3.3	2.41056	0.114662	5.75705	0.313046	1.77e-05	plasma membrane intrinsic protein 1A///plasma membrane intrinsic protein 1C	AT1G01620.1	0	cassava4.1_013243m
RknMes02_051746	3.3	-4.2818	0.100635	-0.983841	0.31674	1.88e-05	AT3G15534.1	AT3G15534.1	1e-26	cassava4.1_021954m	Manes.03G115200
RknMes02_053157	3.3	-6.11931	0.258762	-2.80604	0.289919	3.45e-05	F-box family protein///F-box and associated interaction domains-containing protein	AT3G06240.1	1e-25	cassava4.1_024381m	Manes.10G133200
RknMes02_003423	3.3	-1.67282	0.106315	1.60189	0.373646	3.67e-05	plasma membrane intrinsic protein 1;4///plasma membrane intrinsic protein 1;5	AT4G23400.1	0	cassava4.1_013243m
RknMes02_043660	3.3	-7.50214	0.189777	-4.19135	0.362545	4.33e-05
RknMes02_030180	3.3	-4.23724	0.144028	-0.930421	0.418958	5.95e-05	Calcium-binding EF-hand family protein	AT3G29000.1	6e-25	cassava4.1_016229m	Manes.14G079500
RknMes02_028820	3.3	-7.76349	0.128247	-4.44705	0.445919	7.17e-05	purple acid phosphatase 17	AT3G17790.1	5e-31	cassava4.1_011153m	Manes.14G173500
RknMes02_001405	3.3	-0.619516	0.285773	2.71333	0.394197	8.26e-05	P-loop containing nucleoside triphosphate hydrolases superfamily protein	AT5G17760.1	1e-08	cassava4.1_006102m	Manes.01G139500
RknMes02_040233	3.3	-1.12713	0.151787	2.13613	0.544729	0.000177	UDP-glucosyl transferase 88A1///cassava4.1_028897m///cassava4.1_019900m///UDP-glucosyl transferase 71B6	AT3G16520.3	3e-11	cassava4.1_006967m	Manes.14G020800
RknMes02_020019	3.3	-5.08997	0.269622	-1.80859	0.543061	0.000224	UDP-glucosyl transferase 88A1///cassava4.1_028897m///cassava4.1_019900m///UDP-glucosyl transferase 71B6	AT3G16520.3	0	cassava4.1_006967m	Manes.14G020800
RknMes02_048022	3.3	-6.78588	0.546569	-3.47916	0.32783	0.000266	ARM repeat superfamily protein	AT5G18980.1	0	cassava4.1_001700m	Manes.15G021700
RknMes02_009658	3.3	-6.06072	0.49247	-2.78809	0.661021	0.000802	Major facilitator superfamily protein	AT3G47960.1	4e-28	cassava4.1_004213m	Manes.15G176100
RknMes02_013832	3.3	-7.06751	0.823896	-3.74751	0.254025	0.00091				cassava4.1_015049m	Manes.05G018700
RknMes02_003105	3.3	-4.97866	0.788588	-1.63086	0.536073	0.00134247	RmlC-like cupins superfamily protein	AT5G39190.1	1e-31
RknMes02_053056	3.3	-6.29284	1.0716	-3.03927	0.325526	0.00297423				cassava4.1_024197m	Manes.S077400
RknMes02_052015	3.3	-7.04354	0.747795	-3.73357	0.890873	0.00325523	myb domain protein 36	AT5G57620.1	0	cassava4.1_022426m	Manes.06G024800
RknMes02_056813	3.3	-5.38912	1.14504	-2.1284	0.412654	0.00422761	Regulator of Vps4 activity in the MVB pathway protein	AT2G14830.1	0	cassava4.1_030580m	Manes.13G148500
RknMes02_039932	3.3	-7.15245	0.863438	-3.86883	1.4031	0.0142584	Transducin/WD40 repeat-like superfamily protein	AT3G18950.1	0	cassava4.1_007581m	Manes.15G146100
RknMes02_012502	3.2	1.23575	0.170493	4.44582	0.215373	8.52e-06	Calcineurin-like metallo-phosphoesterase superfamily protein	AT1G25230.1	4e-09	cassava4.1_011699m	Manes.17G089100
RknMes02_051279	3.2	-4.39995	0.108815	-1.23565	0.260818	1.07e-05				cassava4.1_021209m	Manes.10G021300
RknMes02_024400	3.2	-7.21554	0.205735	-4.05338	0.317493	3.82e-05
RknMes02_048853	3.2	-2.18703	0.331471	1.05035	0.2414	4.69e-05	GDSL-like Lipase/Acylhydrolase superfamily protein	AT2G23540.1	0	cassava4.1_010082m	Manes.03G205600
RknMes02_054271	3.2	-4.47645	0.260246	-1.31632	0.311942	5.05e-05	ovate family protein 8	AT5G19650.1	1e-37	cassava4.1_026271m	Manes.16G115800
RknMes02_031238	3.2	-4.04017	0.174613	-0.831219	0.381696	5.52e-05	cytochrome P450, family 71, subfamily B, polypeptide 36	AT3G26320.1	0	cassava4.1_005954m	Manes.13G021800
RknMes02_008985	3.2	-6.6312	0.375663	-3.42424	0.266547	7.97e-05	Unknown///phosphate 2	AT2G33770.1	4e-07	cassava4.1_001347m	Manes.17G045600
RknMes02_041186	3.2	1.26278	0.424201	4.4717	0.452855	0.000271	xyloglucan endotransglucosylase/hydrolase 15	AT4G14130.1	3e-18	cassava4.1_013011m	Manes.05G199600
RknMes02_053801	3.2	-7.23217	0.423638	-4.04996	0.571921	0.000501	MLP-like protein 28	AT1G70830.3	5e-31	cassava4.1_025463m	Manes.S038100
RknMes02_022673	3.2	-5.81392	0.495919	-2.63845	0.593039	0.00071	spermidine synthase 1	AT1G23820.2	0	cassava4.1_010855m	Manes.06G103200
RknMes02_003621	3.2	-6.40129	0.542575	-3.23203	0.561848	0.000738	aldehyde dehydrogenase 3F1	AT4G36250.1	4e-18	cassava4.1_006522m	Manes.02G100300
RknMes02_020553	3.2	-7.35443	0.588317	-4.19336	0.523634	0.000773	monogalactosyldiacylglycerol synthase 2	AT5G20410.1	2e-13	cassava4.1_006812m	Manes.14G118100
RknMes02_038981	3.2	-5.42047	0.631649	-2.25571	0.762423	0.00197792	Pectin lyase-like superfamily protein	AT5G18990.1	3e-38	cassava4.1_023733m
RknMes02_053673	3.2	-6.66663	0.947084	-3.46202	0.536482	0.00280959	RING/U-box superfamily protein	AT3G60080.1	3e-12	cassava4.1_025237m	Manes.03G026300
RknMes02_057611	3.2	-6.75406	0.588808	-3.59225	0.914566	0.00297283	unknown protein	AT3G06840.1	2e-10	cassava4.1_031866m	Manes.04G151400
RknMes02_014104	3.2	-6.09256	1.154	-2.92952	0.344652	0.00460375	Glycosyl hydrolase family 10 protein	AT4G38650.1	1e-08	cassava4.1_033386m	Manes.11G095700
RknMes02_040435	3.1	-7.66251	0.132019	-4.59114	0.0858698	1.81e-06	wall-associated kinase 2	AT1G21270.1	0
RknMes02_057096	3.1	-1.26013	0.0808851	1.82688	0.234108	6.9e-06	Purple acid phosphatases superfamily protein	AT1G13750.1	0	cassava4.1_031031m
RknMes02_032770	3.1	-4.85418	0.249743	-1.71587	0.192545	1.89e-05	Subtilisin-like serine endopeptidase family protein	AT5G67090.1	0	cassava4.1_002502m	Manes.05G175300
RknMes02_039445	3.1	3.44123	0.310905	6.52352	0.12195	2.68e-05	S-adenosyl-L-methionine-dependent methyltransferases superfamily protein	AT2G41380.1	0	cassava4.1_014142m	Manes.08G057100
RknMes02_025955	3.1	-6.31626	0.122029	-3.23711	0.327909	3.21e-05
RknMes02_052390	3.1	-4.38049	0.369087	-1.31109	0.353276	0.000154	Protein of unknown function (DUF1191)	AT4G22900.1	0	cassava4.1_023063m	Manes.01G069900
RknMes02_051866	3.1	-7.72276	0.130357	-4.65539	0.566153	0.000252				cassava4.1_022167m	Manes.08G041200
RknMes02_008134	3.1	-4.42599	0.474334	-1.36717	0.364189	0.000283	P-loop containing nucleoside triphosphate hydrolases superfamily protein	AT2G18193.1	8e-20	cassava4.1_006102m	Manes.01G139500
RknMes02_035709	3.1	-6.68191	0.510085	-3.59087	0.404637	0.000389	phosphate starvation-induced gene 3	AT3G47420.1	0	cassava4.1_005548m	Manes.06G134900
RknMes02_052106	3.1	-7.48442	0.128906	-4.40519	0.699091	0.000572	Glycine-rich protein family	AT5G49350.2	8e-07	cassava4.1_022581m
RknMes02_029367	3.1	-7.1435	0.623577	-4.02383	0.414254	0.00067	one helix protein	AT5G02120.1	1e-27	cassava4.1_019464m	Manes.09G093900
RknMes02_011548	3.1	-7.17309	0.746185	-4.0824	0.517166	0.00154306	GNS1/SUR4 membrane protein family	AT3G06460.1	4e-06	cassava4.1_013365m	Manes.10G130500
RknMes02_051493	3.1	-5.35796	0.901226	-2.22419	0.748969	0.00426401	unknown protein	AT3G07510.2	2e-07	cassava4.1_021534m
RknMes02_016080	3	-7.77977	0.125894	-4.77765	0.159089	3.8e-06
RknMes02_023919	3	-4.70229	0.247207	-1.67526	0.176606	1.91e-05	Unknown///RING/U-box superfamily protein	AT3G47180.1	5e-13	cassava4.1_029609m	Manes.02G166100
RknMes02_039092	3	-7.53809	0.109115	-4.53236	0.397957	6.94e-05	high affinity K+ transporter 5	AT4G13420.1	3e-18	cassava4.1_002633m	Manes.03G193500
RknMes02_028647	3	-1.64002	0.0827251	1.33659	0.412142	7.83e-05	Protein of unknown function (DUF607)	AT2G23790.1	1e-42	cassava4.1_010704m	Manes.12G098800
RknMes02_023548	3	-5.17914	0.374612	-2.13528	0.224496	7.97e-05	actin-related protein C2B	AT2G33385.2	0	cassava4.1_027060m	Manes.03G160300
RknMes02_053809	3	-7.44446	0.129943	-4.45205	0.404706	7.97e-05	Plant protein of unknown function (DUF247)	AT2G36430.1	0	cassava4.1_025474m	Manes.08G021900
RknMes02_030052	3	-7.29792	0.389203	-4.29876	0.203213	8.73e-05	unknown protein	AT5G61340.1	5.6e-45	cassava4.1_027955m	Manes.14G082100
RknMes02_052070	3	-4.69617	0.405625	-1.71144	0.165344	8.75e-05	NAD(P)-linked oxidoreductase superfamily protein	AT2G37770.2	0	cassava4.1_022528m	Manes.09G096000
RknMes02_035067	3	-3.92273	0.429665	-0.919408	0.20797	0.000126	UDP-glucosyl transferase 85A5///cassava4.1_017222m	AT1G22370.2	1e-27	cassava4.1_010735m
RknMes02_007060	3	-5.33316	0.424521	-2.28606	0.299139	0.00017	serine carboxypeptidase-like 20	AT4G12910.1	8e-41
RknMes02_025347	3	1.33811	0.447031	4.33814	0.339031	0.000239	Unknown///Bifunctional inhibitor/lipid-transfer protein/seed storage 2S albumin superfamily protein	AT4G15160.1	0	cassava4.1_009864m	Manes.08G067800
RknMes02_031385	3	-6.97781	0.576522	-3.97474	0.171471	0.000318	elicitor-activated gene 3-2///cinnamyl alcohol dehydrogenase 9	AT4G37990.1	0	cassava4.1_010328m	Manes.12G122600
RknMes02_043907	3	-1.66176	0.380477	1.35819	0.500395	0.000376
RknMes02_057077	3	-4.70491	0.549845	-1.68129	0.331567	0.000402	plasma membrane intrinsic protein 1A	AT3G61430.2	8e-25	cassava4.1_031007m	Manes.11G089100
RknMes02_056547	3	-3.80525	0.561804	-0.777886	0.349786	0.000455	Peroxidase superfamily protein	AT5G42180.1	0	cassava4.1_030116m	Manes.05G143900
RknMes02_051617	3	-5.37837	0.662408	-2.32966	0.211425	0.000546	receptor like protein 15///Unknown///receptor like protein 13///receptor like protein 56	AT1G74170.1	0	cassava4.1_021743m	Manes.06G040200
RknMes02_011260	3	-4.21217	0.593487	-1.24486	0.370373	0.000625	Ankyrin repeat family protein	AT3G12360.1	8e-06	cassava4.1_024933m	Manes.10G125500
RknMes02_055740	3	-7.10268	0.71711	-4.07675	0.397405	0.0011017	beta glucosidase 29///beta glucosidase 13///beta glucosidase 12	AT5G42260.1	0	cassava4.1_028771m
RknMes02_010299	3	-6.37584	0.567294	-3.37661	0.600264	0.00117702	Chlorophyll A-B binding family protein	AT3G22840.1	2e-10	cassava4.1_016715m	Manes.15G033100
RknMes02_036821	3	-7.18767	0.521374	-4.21999	0.681361	0.00144734	Cupredoxin superfamily protein	AT2G15780.1	3e-39	cassava4.1_017794m	Manes.17G094200
RknMes02_048585	3	-6.95931	0.812649	-4.00429	0.368598	0.00172995	Leucine-rich repeat (LRR) family protein	AT1G80080.1	0	cassava4.1_007663m	Manes.11G057100
RknMes02_057476	3	-6.41284	0.900336	-3.38107	0.489967	0.00276383	callose synthase 1	AT2G13680.1	0	cassava4.1_031653m	Manes.12G155300
RknMes02_055041	3	-6.41443	0.968875	-3.42387	0.38241	0.00314944	PRA1 (Prenylated rab acceptor) family protein	AT3G13720.1	5e-42	cassava4.1_027580m	Manes.01G223700
RknMes02_021136	3	-6.01528	1.19956	-3.02605	0.252554	0.00634301
RknMes02_049481	2.9	2.39484	0.129246	5.27373	0.244682	1.77e-05	Purple acid phosphatases superfamily protein	AT1G13750.1	0	cassava4.1_014271m
RknMes02_007536	2.9	-5.04157	0.0876034	-2.17306	0.332382	4.04e-05				cassava4.1_028700m	Manes.11G132000
RknMes02_022832	2.9	-3.69905	0.341319	-0.827238	0.116148	4.82e-05	ARM repeat superfamily protein	AT3G05040.1	0	cassava4.1_033337m	Manes.09G159100
RknMes02_009627	2.9	-7.154	0.347826	-4.30274	0.180541	7.09e-05	Galactose-binding protein	AT4G23950.1	4e-26	cassava4.1_024843m	Manes.02G008500
RknMes02_016208	2.9	-3.99966	0.320125	-1.05552	0.252607	7.17e-05	Calcineurin-like metallo-phosphoesterase superfamily protein	AT1G25230.1	0	cassava4.1_011699m	Manes.17G089100
RknMes02_040060	2.9	-5.86059	0.356766	-2.98564	0.208837	8.18e-05	nodulin MtN21 /EamA-like transporter family protein	AT5G40240.2	0	cassava4.1_016527m
RknMes02_058066	2.9	-3.79269	0.181704	-0.894421	0.432539	0.000137	2-oxoglutarate (2OG) and Fe(II)-dependent oxygenase superfamily protein	AT1G52820.1	0	cassava4.1_032583m	Manes.04G136100
RknMes02_002752	2.9	-5.32259	0.41451	-2.41444	0.239518	0.000148	somatic embryogenesis receptor-like kinase 2	AT1G34210.1	5e-06	cassava4.1_032645m
RknMes02_051505	2.9	-7.36165	0.388858	-4.47912	0.343076	0.000208	Protein kinase superfamily protein	AT1G52540.1	0	cassava4.1_021554m	Manes.06G140800
RknMes02_006069	2.9	-4.69576	0.351681	-1.77929	0.417067	0.000242	PLC-like phosphodiesterases superfamily protein	AT1G13680.1	8e-35	cassava4.1_011720m	Manes.02G058400
RknMes02_051456	2.9	-7.36012	0.130915	-4.50816	0.632444	0.000536	Survival protein SurE-like phosphatase/nucleotidase	AT4G14930.1	0	cassava4.1_021476m	Manes.03G179300
RknMes02_055921	2.9	-1.66545	0.59502	1.26153	0.380288	0.00069	plasma membrane intrinsic protein 1A///plasma membrane intrinsic protein 1C	AT1G01620.1	2e-26	cassava4.1_029070m	Manes.11G089200
RknMes02_006570	2.9	-6.5409	0.516562	-3.67077	0.493759	0.000779	glutamine dumper 7///glutamine dumper 3	AT5G57685.1	1e-13	cassava4.1_031536m	Manes.02G062600
RknMes02_058235	2.9	-7.26561	0.424424	-4.35406	0.597617	0.000812	Glycosyl hydrolase superfamily protein///beta glucosidase 40///beta glucosidase 17///beta glucosidase 13///beta glucosidase 12	AT2G44480.1	0	cassava4.1_032853m	Manes.07G001700
RknMes02_025580	2.9	-6.10999	0.628797	-3.16387	0.400292	0.000827	receptor like protein 15///receptor like protein 21///receptor like protein 13///receptor like protein 14///receptor like protein 1	AT1G74190.1	6e-20	cassava4.1_010754m
RknMes02_003262	2.9	-5.68611	0.648546	-2.79993	0.435547	0.0011017	plasma membrane intrinsic protein 2;5	AT3G54820.1	5e-07
RknMes02_057912	2.9	-7.47242	0.286291	-4.53078	0.783467	0.00133477	S-adenosyl-L-methionine-dependent methyltransferases superfamily protein	AT4G36470.1	0	cassava4.1_032331m	Manes.01G138400
RknMes02_047986	2.9	-6.49556	0.815133	-3.60736	0.173111	0.00143853	Protein kinase superfamily protein with octicosapeptide/Phox/Bem1p domain	AT1G79570.1	0	cassava4.1_001162m	Manes.14G010000
RknMes02_048262	2.9	-4.89594	0.242472	-1.99786	0.867582	0.00194048	F-box/RNI-like superfamily protein	AT5G41840.1	4e-17	cassava4.1_004347m	Manes.04G135400
RknMes02_024198	2.9	-5.71187	0.821577	-2.85409	0.34022	0.00194689	ascorbate peroxidase 3	AT4G35000.1	2e-41	cassava4.1_031401m	Manes.02G105800
RknMes02_057646	2.9	-6.37327	0.761509	-3.51888	0.474213	0.00203148	myb domain protein 67	AT3G12720.1	0	cassava4.1_031923m	Manes.03G077500
RknMes02_049911	2.9	-6.29164	0.933312	-3.39153	0.148558	0.00237835	DUF679 domain membrane protein 2	AT3G21550.1	0	cassava4.1_016524m	Manes.03G188500
RknMes02_052476	2.9	-6.0589	1.07035	-3.1671	0.238296	0.00455019	Leucine-rich repeat receptor-like protein kinase family protein///cassava4.1_025047m	AT4G08850.1	0	cassava4.1_023208m	Manes.10G082700
RknMes02_015825	2.9	-6.55844	1.09254	-3.69116	0.479978	0.00675343	alpha/beta-Hydrolases superfamily protein	AT5G53050.1	7e-10
RknMes02_052501	2.9	-7.21834	0.412149	-4.29972	1.51504	0.0187139	unknown protein	AT1G32120.1	0	cassava4.1_023247m
RknMes02_017754	2.9	-7.19897	0.622368	-4.31006	1.85368	0.0437982	PQ-loop repeat family protein / transmembrane family protein	AT4G36850.1	0	cassava4.1_009680m
RknMes02_002533	2.8	-0.499294	0.170192	2.27276	0.117791	6.18e-06	Unknown///Cupredoxin superfamily protein	AT1G72230.1	4e-09	cassava4.1_016648m	Manes.18G063300
RknMes02_027427	2.8	-3.35418	0.22559	-0.551395	0.200667	2.76e-05	GDSL-like Lipase/Acylhydrolase superfamily protein	AT3G16370.1	0	cassava4.1_009843m	Manes.04G135900
RknMes02_020422	2.8	-4.60303	0.249118	-1.83147	0.188967	3.27e-05	beta HLH protein 93	AT5G65640.2	3e-20	cassava4.1_011201m	Manes.18G055000
RknMes02_057991	2.8	-0.498271	0.19071	2.30102	0.253075	3.28e-05	riboflavin kinase/FMN hydrolase	AT4G21470.1	2e-09	cassava4.1_032459m
RknMes02_030487	2.8	-1.96547	0.291542	0.857833	0.183691	4.42e-05	Unknown	AT4G13195.1	1e-10	cassava4.1_019169m
RknMes02_024084	2.8	-1.92462	0.300389	0.834209	0.169273	4.82e-05	riboflavin kinase/FMN hydrolase	AT4G21470.1	4e-43	cassava4.1_030929m
RknMes02_046628	2.8	-5.95019	0.284832	-3.12943	0.300959	8.91e-05	fatty acid biosynthesis 1	AT1G74960.3	1e-37	cassava4.1_030365m
RknMes02_041283	2.8	-4.02298	0.361783	-1.20325	0.264887	0.000129	Unknown	AT3G28070.2	5e-12
RknMes02_044867	2.8	-7.5564	0.106877	-4.7808	0.432678	0.000135
RknMes02_009029	2.8	-5.00792	0.349195	-2.20986	0.300312	0.000151	PLC-like phosphodiesterases superfamily protein	AT4G38690.1	1e-16	cassava4.1_012074m	Manes.S029900
RknMes02_051350	2.8	0.676522	0.121679	3.5174	0.479506	0.000187	Thioesterase superfamily protein	AT3G16175.1	3e-22	cassava4.1_021315m	Manes.11G037300
RknMes02_038003	2.8	-7.62806	0.134707	-4.81586	0.471473	0.000188	NAD(P)-binding Rossmann-fold superfamily protein	AT3G51680.1	6e-21	cassava4.1_024827m	Manes.08G029800
RknMes02_033640	2.8	-5.17055	0.409154	-2.38331	0.264634	0.00019	Haloacid dehalogenase-like hydrolase (HAD) superfamily protein	AT3G62040.1	0	cassava4.1_012648m	Manes.05G007000
RknMes02_029574	2.8	-5.68543	0.363871	-2.90085	0.330392	0.000197	Purple acid phosphatases superfamily protein	AT1G13750.1	0	cassava4.1_003852m	Manes.05G110500
RknMes02_049728	2.8	-3.75899	0.488471	-0.929386	0.195372	0.000237	basic helix-loop-helix (bHLH) DNA-binding superfamily protein	AT5G57150.1	0	cassava4.1_015642m	Manes.06G018700
RknMes02_055602	2.8	-7.3898	0.277156	-4.62494	0.431892	0.000237	glutathione S-transferase TAU 19///glutathione S-transferase TAU 25	AT1G17180.1	0	cassava4.1_028552m	Manes.11G046600
RknMes02_010970	2.8	-3.55663	0.379972	-0.779524	0.376221	0.000276	unknown protein	AT5G38560.1	8e-09	cassava4.1_015560m	Manes.13G115000
RknMes02_039465	2.8	-7.17005	0.451398	-4.36351	0.32127	0.000302	Sucrose-phosphate synthase family protein	AT4G10120.2	1e-37	cassava4.1_000839m	Manes.18G109400
RknMes02_000253	2.8	-6.93636	0.618046	-4.14058	0.232688	0.000636	translocon at the outer envelope membrane of chloroplasts 159	AT4G02510.1	1e-37	cassava4.1_000263m	Manes.15G012200
RknMes02_003823	2.8	-5.06964	0.567531	-2.31098	0.446888	0.000958	subtilase family protein///Subtilase family protein	AT5G67360.1	2e-12	cassava4.1_002107m	Manes.18G044300
RknMes02_056502	2.8	-7.10854	0.596212	-4.27189	0.50551	0.00118705	Serine carboxypeptidase S28 family protein	AT5G22860.1	0	cassava4.1_030037m	Manes.06G016300
RknMes02_034362	2.8	-6.09681	0.81384	-3.26003	0.0865513	0.00144092	unknown protein	AT1G29290.1	1e-12	cassava4.1_019941m	Manes.17G059300
RknMes02_034818	2.8	-3.84189	0.711509	-1.08054	0.432707	0.00173091	KNOTTED-like homeobox of Arabidopsis thaliana 7	AT1G62990.1	2e-15	cassava4.1_024801m	Manes.02G030500
RknMes02_057089	2.8	-7.31075	0.261797	-4.51632	0.806335	0.00176632	NAD(P)-binding Rossmann-fold superfamily protein	AT5G10050.1	0	cassava4.1_031020m	Manes.12G117700
RknMes02_007362	2.8	-7.15731	0.84223	-4.36648	0.351952	0.00242179	galactinol synthase 2	AT1G56600.1	0	cassava4.1_011354m	Manes.09G179100
RknMes02_056622	2.8	-7.58026	0.11546	-4.82281	0.943781	0.00302637	unknown seed protein like 1	AT1G49320.1	0	cassava4.1_030250m	Manes.07G098200
RknMes02_010263	2.8	-7.15165	0.850851	-4.3204	0.502367	0.00318954
RknMes02_040666	2.8	-6.74234	1.00114	-3.98449	0.475245	0.00584153
RknMes02_009993	2.8	-6.98963	1.06039	-4.19082	0.757349	0.0106116	NITRATE TRANSPORTER 1.8	AT4G21680.1	2e-07	cassava4.1_032456m	Manes.05G061100
RknMes02_054716	2.8	-6.67234	1.2284	-3.90908	0.813428	0.0181025	RING/U-box superfamily protein	AT3G11110.1	7e-18	cassava4.1_027015m	Manes.01G067200
RknMes02_024188	2.7	-0.909115	0.177341	1.80621	0.135225	8.74e-06	Unknown///Cupredoxin superfamily protein	AT1G72230.1	4e-37	cassava4.1_016648m	Manes.18G063300
RknMes02_021649	2.7	-3.49704	0.207509	-0.776472	0.156073	1.77e-05	Calcium-binding EF-hand family protein	AT4G27280.1	4e-32	cassava4.1_029553m
RknMes02_051671	2.7	-3.45761	0.182565	-0.775241	0.204512	2.28e-05	Phosphoglycerate mutase-like family protein	AT3G01310.2	0	cassava4.1_021830m
RknMes02_012965	2.7	-3.25649	0.149989	-0.583615	0.290191	4.51e-05	Unknown///Plant calmodulin-binding protein-related	AT2G38800.1	9e-07	cassava4.1_000957m	Manes.11G002800
RknMes02_051800	2.7	-4.46041	0.300575	-1.80943	0.208319	7.41e-05	Unknown///cassava4.1_022053m	AT3G19430.1	8e-26	cassava4.1_022053m
RknMes02_057289	2.7	-4.11385	0.36871	-1.37117	0.11593	7.97e-05	Glycosyltransferase family 61 protein	AT2G03370.1	0	cassava4.1_031341m	Manes.05G107400
RknMes02_045431	2.7	-7.31682	0.0974911	-4.63749	0.366977	7.97e-05
RknMes02_049870	2.7	-7.49494	0.13492	-4.75652	0.398964	0.00011	unknown protein	AT2G14095.1	4e-30	cassava4.1_016296m	Manes.07G038100
RknMes02_028117	2.7	-7.54008	0.13456	-4.82764	0.439798	0.000173	unknown protein	AT5G20790.1	9e-31	cassava4.1_016474m	Manes.16G091700
RknMes02_012637	2.7	-3.8051	0.329451	-1.10981	0.317747	0.000174	PLC-like phosphodiesterases superfamily protein	AT4G38690.1	8e-25	cassava4.1_012074m	Manes.S029900
RknMes02_033572	2.7	-3.79961	0.410859	-1.09176	0.214574	0.000177	CONSTANS-like 4///Unknown	AT5G24930.1	0	cassava4.1_011192m	Manes.16G133200
RknMes02_001774	2.7	1.35696	0.391765	4.05557	0.28107	0.000208	3-ketoacyl-CoA synthase 14	AT3G10280.1	1e-22	cassava4.1_034219m	Manes.01G241000
RknMes02_010656	2.7	-5.28735	0.430613	-2.54614	0.242298	0.000212				cassava4.1_004044m	Manes.05G095700
RknMes02_007334	2.7	-4.55885	0.314704	-1.89256	0.366964	0.000219	PLAT/LH2 domain-containing lipoxygenase family protein	AT3G22400.1	0	cassava4.1_001506m	Manes.15G027700
RknMes02_010248	2.7	-3.9309	0.359733	-1.26508	0.345897	0.000249	RING domain ligase2	AT5G14420.4	3e-26	cassava4.1_008629m	Manes.08G073600
RknMes02_015844	2.7	-6.71403	0.448387	-4.05254	0.269203	0.0003	UDP-Glycosyltransferase superfamily protein	AT1G32900.1	6e-20	cassava4.1_003887m
RknMes02_012592	2.7	-5.59512	0.423073	-2.8988	0.360004	0.000367	O-Glycosyl hydrolases family 17 protein	AT5G67460.1	5e-12	cassava4.1_015507m	Manes.08G067900
RknMes02_009432	2.7	-6.94037	0.520459	-4.21831	0.245064	0.000402	Phototropic-responsive NPH3 family protein	AT1G03010.1	1e-42	cassava4.1_003576m	Manes.05G066500
RknMes02_011140	2.7	-6.50916	0.454617	-3.82676	0.362417	0.00045	cation exchanger 3	AT3G51860.1	5e-25	cassava4.1_007697m	Manes.01G161900
RknMes02_039612	2.7	-5.44214	0.415326	-2.73426	0.460206	0.000564	WUSCHEL related homeobox 1	AT3G18010.1	2e-18	cassava4.1_015445m	Manes.15G129200
RknMes02_017825	2.7	-7.11955	0.535648	-4.43671	0.340779	0.000646	sulfoquinovosyldiacylglycerol 2///Unknown	AT5G01220.1	3e-17	cassava4.1_005643m	Manes.08G089200
RknMes02_039538	2.7	-6.11532	0.631137	-3.41374	0.215142	0.000758	Peroxidase superfamily protein	AT1G71695.1	2e-30	cassava4.1_010776m	Manes.02G185000
RknMes02_025883	2.7	-6.71422	0.516631	-3.99892	0.480354	0.000935	Major facilitator superfamily protein	AT4G05120.1	0	cassava4.1_008484m	Manes.16G019300
RknMes02_052729	2.7	-6.96575	0.698972	-4.23421	0.247177	0.00111647	fucosyltransferase 1	AT2G03220.1	0	cassava4.1_023646m	Manes.11G009100
RknMes02_051398	2.7	-7.38681	0.245312	-4.6647	0.706481	0.00117892	Protein of unknown function (DUF594)	AT5G45540.1	0	cassava4.1_021396m	Manes.10G138300
RknMes02_000077	2.7	-1.35094	0.652714	1.32275	0.355606	0.00123508	Eukaryotic aspartyl protease family protein	AT1G09750.1	0	cassava4.1_007900m	Manes.02G145900
RknMes02_002293	2.7	-5.29331	0.691789	-2.59076	0.327445	0.00133978
RknMes02_010483	2.7	-4.37853	0.312674	-1.66759	0.760211	0.00176632	NITRATE TRANSPORTER 1.8	AT4G21680.1	1e-31	cassava4.1_032456m	Manes.05G061100
RknMes02_054034	2.7	-7.53112	0.287727	-4.79126	0.792892	0.0018706	Subtilase family protein	AT1G04110.1	0	cassava4.1_025874m	Manes.01G070400
RknMes02_053364	2.7	-6.60868	0.827906	-3.87423	0.281679	0.00219587	Leucine-rich repeat protein kinase family protein///EF-TU receptor	AT3G47110.1	4e-17	cassava4.1_024725m
RknMes02_044415	2.7	-7.06966	0.68474	-4.38143	0.5479	0.00240379				cassava4.1_022700m	Manes.11G156100
RknMes02_056258	2.7	-5.64014	0.732226	-2.95805	0.478903	0.00240379	Pectin lyase-like superfamily protein	AT3G17060.1	0	cassava4.1_029613m	Manes.03G205500
RknMes02_020364	2.7	-6.18529	0.665634	-3.45512	0.606795	0.00251892	purple acid phosphatase 25	AT4G36350.1	2e-34	cassava4.1_007193m	Manes.02G099700
RknMes02_055670	2.7	-6.16171	0.882791	-3.49036	0.374037	0.00361179	AT5G42785.1	AT5G42785.1	9e-08	cassava4.1_028653m	Manes.05G157800
RknMes02_054294	2.7	-6.58028	0.925282	-3.8654	0.376696	0.00401937	sulfur E2	AT1G67810.1	0	cassava4.1_026316m	Manes.12G021300
RknMes02_053257	2.7	-6.45158	0.964023	-3.77515	0.434302	0.00546023	Barwin-related endoglucanase///plant natriuretic peptide A	AT4G30380.1	4e-11	cassava4.1_024557m	Manes.03G018000
RknMes02_021784	2.7	-6.68431	0.83744	-3.9812	0.80746	0.00777061	Unknown///Carbohydrate-binding X8 domain superfamily protein	AT1G79480.2	6e-39	cassava4.1_015507m	Manes.08G067900
RknMes02_051560	2.7	-6.65765	1.00645	-3.976	0.675391	0.00941933	AT4G30230.1	AT4G30230.1	3e-08	cassava4.1_021646m	Manes.07G102900
RknMes02_052324	2.7	-4.41104	1.2581	-1.76016	0.562136	0.0164378	Pectin lyase-like superfamily protein	AT2G47280.1	0	cassava4.1_022956m	Manes.01G229700
RknMes02_037719	2.7	-4.95659	1.51524	-2.30239	0.443182	0.0274769	unknown protein	AT5G57123.1	1e-16	cassava4.1_020815m
RknMes02_044918	2.6	-7.67059	0.130598	-5.03166	0.135004	5.47e-06	senescence-related gene 3	AT3G02040.1	3e-18
RknMes02_026799	2.6	-3.92471	0.0610302	-1.35037	0.184379	6.97e-06	ankyrin repeat family protein / regulator of chromosome condensation (RCC1) family protein	AT3G03790.3	3e-14	cassava4.1_000710m
RknMes02_001412	2.6	0.432623	0.147761	3.00658	0.230736	2.85e-05	sulfoquinovosyldiacylglycerol 2///Unknown	AT5G01220.1	0	cassava4.1_005643m	Manes.08G089200
RknMes02_001549	2.6	-5.1802	0.144841	-2.57672	0.25583	3.45e-05	Glucose-methanol-choline (GMC) oxidoreductase family protein	AT3G56060.1	5e-13	cassava4.1_004445m	Manes.02G031000
RknMes02_028112	2.6	-0.186573	0.0693198	2.46145	0.321366	4.82e-05	heptahelical protein 4	AT4G37680.2	0	cassava4.1_008865m	Manes.12G115900
RknMes02_057003	2.6	-7.54988	0.141992	-4.9557	0.301201	5.6e-05	Caleosin-related family protein	AT1G70670.1	0	cassava4.1_030896m	Manes.17G082600
RknMes02_000544	2.6	-1.80176	0.317441	0.799805	0.180728	7.97e-05	UDP-Glycosyltransferase superfamily protein	AT2G36970.1	1e-39	cassava4.1_006927m	Manes.04G015600
RknMes02_053531	2.6	-6.05892	0.270646	-3.43996	0.266525	8.81e-05	myb domain protein 4	AT4G38620.1	0	cassava4.1_024982m	Manes.01G147500
RknMes02_044824	2.6	3.40907	0.343991	6.04725	0.209795	0.000109	Unknown	AT1G44191.1	8e-23
RknMes02_048666	2.6	-4.16789	0.233187	-1.59464	0.348136	0.000148	alpha/beta-Hydrolases superfamily protein	AT4G18550.1	0	cassava4.1_008466m	Manes.16G036800
RknMes02_052113	2.6	-4.1984	0.451416	-1.61552	0.131981	0.000224	2-oxoglutarate (2OG) and Fe(II)-dependent oxygenase superfamily protein	AT5G20400.1	9e-16	cassava4.1_022593m
RknMes02_033889	2.6	-1.15449	0.252335	1.45776	0.419832	0.000252	Unknown	AT5G61660.1	9e-41	cassava4.1_017449m	Manes.06G130200
RknMes02_034000	2.6	2.80508	0.467141	5.41786	0.149763	0.000253	Dynamin related protein 4C	AT1G60500.1	0	cassava4.1_011645m
RknMes02_038094	2.6	-4.56753	0.35808	-1.94157	0.352381	0.000272	PLAT/LH2 domain-containing lipoxygenase family protein	AT3G22400.1	0	cassava4.1_001506m	Manes.15G027700
RknMes02_037204	2.6	1.9804	0.319941	4.53537	0.374846	0.00028	unknown protein	AT5G55620.1	9e-18	cassava4.1_019552m	Manes.09G078300
RknMes02_036190	2.6	-4.50927	0.284799	-1.94782	0.412808	0.000299	disease resistance protein (TIR-NBS-LRR class), putative	AT1G27180.1	0	cassava4.1_000291m	Manes.05G094300
RknMes02_012172	2.6	-5.18489	0.430851	-2.55624	0.320586	0.000356	4-coumarate:CoA ligase 3	AT1G65060.2	1e-36	cassava4.1_004658m	Manes.09G127000
RknMes02_009305	2.6	-0.951356	0.474771	1.60353	0.240148	0.000387	Dynamin related protein 4C	AT1G60500.1	8e-17
RknMes02_053446	2.6	-6.53902	0.336853	-3.98799	0.424771	0.000418	basic chitinase	AT3G12500.1	3e-27	cassava4.1_024852m
RknMes02_010197	2.6	2.50838	0.3469	5.10099	0.435492	0.000438	xyloglucan endotransglucosylase/hydrolase 16	AT3G23730.1	4e-19	cassava4.1_013011m	Manes.05G199600
RknMes02_053116	2.6	-5.57101	0.523697	-3.00538	0.214085	0.000493	AAA-ATPase 1	AT5G40010.1	4e-34	cassava4.1_024307m
RknMes02_007732	2.6	-7.18514	0.27616	-4.61119	0.524884	0.000583	Zinc finger (C3HC4-type RING finger) family protein	AT5G49665.1	5e-17	cassava4.1_033401m	Manes.09G134100
RknMes02_002327	2.6	-5.24586	0.451079	-2.69536	0.388727	0.000619	lipoxygenase 1	AT1G55020.1	0	cassava4.1_001506m	Manes.15G027700
RknMes02_030774	2.6	-3.79013	0.53303	-1.2094	0.331294	0.000726	Eukaryotic aspartyl protease family protein	AT1G09750.1	0	cassava4.1_007900m	Manes.02G145900
RknMes02_048233	2.6	-7.35269	0.466649	-4.78466	0.466119	0.000898	Major facilitator superfamily protein	AT5G19640.1	0	cassava4.1_004093m	Manes.08G129100
RknMes02_001708	2.6	-3.85949	0.601828	-1.22674	0.385658	0.00112299	KNOTTED-like homeobox of Arabidopsis thaliana 7	AT1G62990.1	0	cassava4.1_024801m	Manes.02G030500
RknMes02_053924	2.6	-6.25621	0.353883	-3.68457	0.602858	0.00113509	AT5G02420.1	AT5G02420.1	2e-08	cassava4.1_025678m	Manes.10G053300
RknMes02_013246	2.6	-6.60935	0.708059	-3.9623	0.180663	0.00120599	purple acid phosphatase 23	AT4G13700.1	2e-26	cassava4.1_005160m
RknMes02_041442	2.6	-7.16854	0.668195	-4.52934	0.351014	0.00139644	Plant protein of unknown function (DUF247)	AT3G50170.1	2e-16	cassava4.1_031895m	Manes.03G152100
RknMes02_036422	2.6	-6.81427	0.600148	-4.16734	0.464613	0.00141182	Pleckstrin homology (PH) and lipid-binding START domains-containing protein	AT3G54800.2	0	cassava4.1_002577m	Manes.07G099200
RknMes02_055011	2.6	-7.54181	0.142156	-4.96674	0.750301	0.0016331	NC domain-containing protein-related	AT5G16360.1	3e-20	cassava4.1_027533m
RknMes02_004311	2.6	-7.46441	0.381657	-4.84987	0.690678	0.00174659	Caleosin-related family protein	AT1G70670.1	4e-19	cassava4.1_022174m	Manes.17G082700
RknMes02_036368	2.6	-5.11455	0.421324	-2.48767	0.676971	0.00178021	metacaspase 1	AT1G02170.1	3e-07	cassava4.1_014606m	Manes.07G031900
RknMes02_055571	2.6	-4.42874	0.752709	-1.8065	0.26975	0.00181708	NPK1-related protein kinase 2///Unknown///mitogen-activated protein kinase kinase kinase 15	AT5G55090.1	0	cassava4.1_028486m	Manes.16G004500
RknMes02_057753	2.5	-7.64819	0.155037	-5.19017	0.202685	2.68e-05	unknown protein	AT1G54200.1	0	cassava4.1_032077m	Manes.16G084100
RknMes02_040410	2.5	4.4495	0.152241	6.97691	0.280229	5.41e-05	phosphate transporter 1;7///Unknown///phosphate transporter 1;5///phosphate transporter 1;4	AT2G38940.1	0	cassava4.1_031179m	Manes.15G056000
RknMes02_025998	2.5	-4.97652	0.345355	-2.51452	0.138913	0.000109	P-loop containing nucleoside triphosphate hydrolases superfamily protein	AT2G18193.1	3e-28	cassava4.1_009105m
RknMes02_036280	2.5	-3.22533	0.212937	-0.751788	0.309547	0.00011	Unknown///Plant calmodulin-binding protein-related	AT2G38800.1	6e-31	cassava4.1_001214m	Manes.04G164600
RknMes02_058758	2.5	-5.9213	0.373396	-3.37193	0.14446	0.000128	HSP20-like chaperones superfamily protein	AT1G54400.1	3e-16	cassava4.1_033728m	Manes.08G146200
RknMes02_051943	2.5	-7.31311	0.269862	-4.77092	0.294164	0.000128	ELMO/CED-12 family protein	AT1G03620.1	0	cassava4.1_022294m	Manes.13G148900
RknMes02_025787	2.5	-3.12691	0.37647	-0.636332	0.263821	0.000239	unknown protein	AT2G01300.1	9e-23	cassava4.1_018534m	Manes.02G073500
RknMes02_031880	2.5	-3.42696	0.386107	-0.945461	0.255498	0.000251	Dynamin related protein 4C	AT1G60500.1	0	cassava4.1_021498m	Manes.09G133900
RknMes02_012332	2.5	-4.19887	0.340418	-1.65631	0.333376	0.000253	nuclear factor Y, subunit A10	AT5G06510.2	1e-09	cassava4.1_011620m	Manes.08G034700
RknMes02_057586	2.5	-6.85034	0.402013	-4.30616	0.300973	0.000311	flavonol synthase 1	AT5G08640.2	0	cassava4.1_031827m	Manes.02G160600
RknMes02_027216	2.5	-3.91252	0.255591	-1.42914	0.446628	0.000383	phosphoenolpyruvate carboxylase kinase 2	AT3G04530.1	0	cassava4.1_013649m	Manes.08G138300
RknMes02_002169	2.5	-3.81895	0.231759	-1.29436	0.490905	0.000442	unknown protein	AT4G13340.1	1e-29	cassava4.1_009864m	Manes.08G067800
RknMes02_003062	2.5	-4.39275	0.254259	-1.92127	0.486236	0.000509	Cytochrome P450 superfamily protein///"cytochrome P450, family 716, subfamily A, polypeptide 1"	AT5G36110.1	1e-39	cassava4.1_029245m	Manes.07G003600
RknMes02_027855	2.5	-7.30306	0.44462	-4.81774	0.383859	0.000653				cassava4.1_011620m	Manes.08G034700
RknMes02_057297	2.5	-6.12429	0.319752	-3.66892	0.49012	0.00068	SNARE-like superfamily protein	AT5G52270.1	0	cassava4.1_031359m	Manes.14G026200
RknMes02_037750	2.5	-7.36529	0.527047	-4.87137	0.278157	0.000683	Unknown///BRI1 kinase inhibitor 1	AT5G42750.1	1e-16	cassava4.1_012164m	Manes.18G035600
RknMes02_027634	2.5	-3.852	0.40632	-1.31746	0.462981	0.000726	SPX domain gene 2	AT2G26660.1	0	cassava4.1_012860m	Manes.16G121300
RknMes02_058212	2.5	-5.92237	0.497753	-3.38685	0.366821	0.000733	AT2G34610.1///AT1G30190.1	AT2G34610.1	2e-22	cassava4.1_032819m	Manes.17G071900
RknMes02_037608	2.5	-6.21447	0.642175	-3.73405	0.183062	0.0011017	cycling DOF factor 2///cycling DOF factor 3///Glutaredoxin family protein	AT3G47500.1	3e-06	cassava4.1_007172m	Manes.06G091600
RknMes02_052640	2.5	-6.26586	0.66923	-3.73205	0.178418	0.00116463	calmodulin like 42	AT5G44460.1	4e-16	cassava4.1_023492m	Manes.03G001700
RknMes02_036073	2.5	-5.52273	0.678231	-3.00339	0.199151	0.00129491	ankyrin repeat family protein / regulator of chromosome condensation (RCC1) family protein	AT3G03790.2	0	cassava4.1_000710m
RknMes02_055012	2.5	-7.18495	0.477747	-4.72701	0.5128	0.00139564	ovate family protein 14	AT1G79960.1	1e-42	cassava4.1_027534m	Manes.04G123500
RknMes02_036820	2.5	-5.13396	0.443271	-2.63114	0.564566	0.00142508	myb domain protein 4	AT4G38620.1	0	cassava4.1_014435m	Manes.04G074900
RknMes02_047995	2.5	-3.89583	0.323419	-1.43646	0.639253	0.00152698	Leucine-rich repeat transmembrane protein kinase protein	AT4G29990.1	0	cassava4.1_001264m	Manes.04G136000
RknMes02_013205	2.5	-6.97451	0.646458	-4.4925	0.365681	0.00169842				cassava4.1_004180m	Manes.08G074200
RknMes02_058351	2.5	-7.57182	0.304251	-5.09967	0.676187	0.0017185	NAC domain containing protein 74	AT4G28530.1	0	cassava4.1_033050m	Manes.12G033500
RknMes02_051369	2.5	-6.98536	0.669456	-4.51021	0.362997	0.00188846	MYB-like 102	AT4G21440.1	0	cassava4.1_021351m	Manes.12G082000
RknMes02_057294	2.5	-6.90237	0.723881	-4.37012	0.293266	0.00189829	Protein of unknown function (DUF677)	AT3G49070.1	0	cassava4.1_031355m	Manes.06G151100
RknMes02_003163	2.5	-7.10916	0.200987	-4.56142	0.765247	0.00195616	subtilase family protein///Subtilase family protein	AT5G67360.1	1e-08	cassava4.1_002107m	Manes.18G044300
RknMes02_022088	2.5	-6.59565	0.797193	-4.09803	0.113686	0.00230711	AMP-dependent synthetase and ligase family protein	AT2G47240.2	0	cassava4.1_003162m	Manes.01G230600
RknMes02_010381	2.5	-6.95254	0.695524	-4.48954	0.400772	0.00241588				cassava4.1_030704m	Manes.14G174300
RknMes02_022098	2.5	-7.2035	0.767306	-4.73179	0.28915	0.00259612	ralf-like 32	AT4G14010.1	7e-12	cassava4.1_019447m
RknMes02_012338	2.5	-6.76001	0.868336	-4.26139	0.299363	0.00402395	basic chitinase	AT3G12500.1	8e-17
RknMes02_058528	2.5	-6.2771	0.925891	-3.73785	0.201866	0.00428929	telomerase activator1///C2H2 and C2HC zinc fingers superfamily protein	AT4G17810.1	7e-12	cassava4.1_033324m	Manes.05G087300
RknMes02_000040	2.5	-5.20055	0.586054	-2.72157	0.71559	0.00429388	Plant L-ascorbate oxidase	AT5G21105.2	1e-08	cassava4.1_004384m	Manes.11G112600
RknMes02_042880	2.5	-6.81645	0.168759	-4.32821	0.920462	0.0044362
RknMes02_005783	2.5	-5.7019	0.638787	-3.18185	0.737281	0.00500124	Chlorophyll A-B binding family protein	AT3G22840.1	4e-16	cassava4.1_016715m	Manes.15G033100
RknMes02_048573	2.5	-6.43484	0.872564	-3.96363	0.455687	0.00568374	cassava4.1_020794m///Unknown///Ankyrin repeat family protein	AT3G18670.1	0	cassava4.1_007478m	Manes.04G145100
RknMes02_007492	2.5	-7.15385	0.580146	-4.68286	0.806032	0.00589021				cassava4.1_026150m	Manes.18G017300
RknMes02_056732	2.5	-6.08727	0.338364	-3.62077	1.0497	0.00906911	P-loop containing nucleoside triphosphate hydrolases superfamily protein	AT2G30630.1	0	cassava4.1_030444m	Manes.05G086200
RknMes02_024393	2.5	-5.97617	1.20954	-3.44288	0.434768	0.014973	Cytochrome P450 superfamily protein///"cytochrome P450, family 716, subfamily A, polypeptide 1"	AT5G36110.1	0	cassava4.1_029245m	Manes.07G003600
RknMes02_013012	2.5	-7.39702	0.139285	-4.94661	1.26589	0.0164761	Tetratricopeptide repeat (TPR)-like superfamily protein	AT4G17940.1	5e-10	cassava4.1_009717m	Manes.12G037500
RknMes02_030029	2.5	-7.49592	0.140941	-5.02676	1.38213	0.0223102	Nodulin MtN3 family protein	AT5G50790.1	0	cassava4.1_013474m	Manes.06G123400
RknMes02_056812	2.4	-5.00462	0.0874862	-2.59755	0.206935	1.88e-05	Cysteine/Histidine-rich C1 domain family protein	AT1G20990.1	0	cassava4.1_030579m	Manes.05G130200
RknMes02_043605	2.4	-2.11532	0.184701	0.284718	0.135057	1.95e-05	cassava4.1_033970m///Unknown///cassava4.1_029567m	AT5G15780.1	9e-15	cassava4.1_026374m
RknMes02_013788	2.4	-7.47831	0.212304	-5.12618	0.0877254	2.24e-05	glucuronidase 3	AT5G34940.3	9e-14	cassava4.1_005011m	Manes.06G044600
RknMes02_058356	2.4	-1.62903	0.214159	0.759549	0.139715	3.06e-05	myb domain protein 26	AT3G13890.2	0	cassava4.1_033056m	Manes.04G140800
RknMes02_057548	2.4	-4.66094	0.0832945	-2.28811	0.243019	3.24e-05	calmodulin-like 41	AT3G50770.1	2e-29	cassava4.1_031768m	Manes.18G030600
RknMes02_036514	2.4	-4.42291	0.231646	-2.00526	0.137494	3.45e-05	unknown protein	AT5G03890.1	3e-09	cassava4.1_034360m	Manes.01G042300
RknMes02_051169	2.4	1.4652	0.0881367	3.87782	0.270626	4.33e-05	hydroxycinnamoyl-CoA shikimate/quinate hydroxycinnamoyl transferase	AT5G48930.1	0	cassava4.1_021027m	Manes.04G011100
RknMes02_002571	2.4	-4.54039	0.204051	-2.14842	0.198604	4.45e-05				cassava4.1_001214m	Manes.04G164600
RknMes02_028393	2.4	-4.57731	0.143708	-2.18001	0.255336	4.83e-05	nitrate transporter 1.1///Major facilitator superfamily protein	AT1G12110.1	0	cassava4.1_024513m	Manes.01G077900
RknMes02_037518	2.4	-0.746245	0.220484	1.63312	0.202596	5.55e-05				cassava4.1_020670m
RknMes02_052044	2.4	-7.62428	0.201721	-5.24831	0.234094	6.35e-05	myb domain protein 12///myb domain protein 7	AT2G47460.1	0	cassava4.1_022478m	Manes.11G020600
RknMes02_031572	2.4	0.640401	0.0696139	3.00313	0.302688	6.7e-05	Peroxisomal membrane 22 kDa (Mpv17/PMP22) family protein	AT4G04470.1	0	cassava4.1_017144m	Manes.17G025700
RknMes02_028125	2.4	1.49115	0.212879	3.90492	0.251685	7.53e-05	non-specific phospholipase C1	AT1G07230.1	0	cassava4.1_005256m	Manes.02G120100
RknMes02_057957	2.4	-6.4406	0.338405	-4.035	0.164162	0.000129	multidrug resistance-associated protein 3	AT3G13080.1	0	cassava4.1_032403m	Manes.12G015700
RknMes02_042923	2.4	-1.24501	0.207192	1.18176	0.319735	0.00013	Phosphotyrosine protein phosphatases superfamily protein	AT5G16480.1	4e-18	cassava4.1_025557m
RknMes02_012318	2.4	-5.22431	0.140641	-2.78744	0.379897	0.000167	glyceraldehyde 3-phosphate dehydrogenase A subunit	AT3G26650.1	4e-18	cassava4.1_008960m	Manes.11G072400
RknMes02_013184	2.4	-5.42383	0.289027	-3.07227	0.291069	0.000199	Glucose-methanol-choline (GMC) oxidoreductase family protein	AT5G51930.1	1e-14	cassava4.1_004445m	Manes.02G031000
RknMes02_021277	2.4	-5.23317	0.384287	-2.85517	0.170795	0.000208	myb domain protein 40	AT5G14340.1	0	cassava4.1_031140m	Manes.15G155900
RknMes02_058028	2.4	-4.50042	0.368297	-2.12916	0.205595	0.000212	beta glucosidase 41	AT5G54570.1	0	cassava4.1_032518m	Manes.15G079300
RknMes02_011334	2.4	-3.98103	0.16751	-1.58909	0.408711	0.000243	Unknown///Plant calmodulin-binding protein-related	AT2G38800.1	1e-10	cassava4.1_001214m	Manes.04G164600
RknMes02_021238	2.4	-5.8638	0.386009	-3.45889	0.229542	0.000253	phosphate transporter 2;1	AT3G26570.2	0	cassava4.1_004379m	Manes.12G023200
RknMes02_053489	2.4	-4.33897	0.366326	-1.94922	0.339524	0.000398	fatty acid desaturase 8	AT5G05580.1	0	cassava4.1_024921m
RknMes02_012738	2.4	-0.827541	0.317798	1.55565	0.383878	0.000399	lecithin:cholesterol acyltransferase 3	AT3G03310.1	1e-29	cassava4.1_011789m	Manes.13G001900
RknMes02_037668	2.4	-4.58436	0.312538	-2.20071	0.389386	0.000402	Cyclopropane-fatty-acyl-phospholipid synthase	AT3G23530.1	0	cassava4.1_006883m	Manes.03G161000
RknMes02_032523	2.4	-5.57834	0.437003	-3.16148	0.294467	0.000474	sulfoquinovosyldiacylglycerol 2///Unknown	AT5G01220.1	1e-07	cassava4.1_005643m	Manes.08G089200
RknMes02_016897	2.4	-7.32599	0.383417	-4.89949	0.375201	0.000503
RknMes02_052358	2.4	-6.63916	0.535765	-4.23848	0.12276	0.000577	Rhomboid-related intramembrane serine protease family protein	AT1G77860.1	0	cassava4.1_023011m	Manes.18G071900
RknMes02_034912	2.4	-5.36405	0.535984	-2.96033	0.142133	0.000596	Auxin-responsive GH3 family protein	AT4G03400.1	0	cassava4.1_004196m	Manes.13G149500
RknMes02_058256	2.4	-7.51751	0.127565	-5.09745	0.555607	0.000646	Plant invertase/pectin methylesterase inhibitor superfamily protein	AT1G23350.1	5e-19	cassava4.1_032890m	Manes.13G026900
RknMes02_019333	2.4	-7.10699	0.535504	-4.65789	0.227527	0.00067	homolog of human DNA ligase iv-binding protein XRCC4	AT3G23100.2	9e-12	cassava4.1_014178m	Manes.15G037200
RknMes02_038171	2.4	-3.36736	0.566287	-0.946534	0.123915	0.000691	Subtilase family protein	AT1G32940.1	0	cassava4.1_002158m	Manes.01G158500
RknMes02_031329	2.4	-7.48434	0.371613	-5.12564	0.433034	0.000724	phosphate transporter 2;1	AT3G26570.1	4e-39	cassava4.1_004379m	Manes.12G023200
RknMes02_004059	2.4	-1.39231	0.555397	1.04678	0.214256	0.000738				cassava4.1_002158m	Manes.01G158500
RknMes02_055616	2.4	-3.76248	0.333154	-1.40637	0.502839	0.0009				cassava4.1_028570m	Manes.02G157100
RknMes02_023493	2.4	-7.40099	0.247801	-5.02393	0.560542	0.000929	nodulin MtN21 /EamA-like transporter family protein	AT5G40210.1	1e-32	cassava4.1_011137m	Manes.01G197800
RknMes02_041419	2.4	-3.28218	0.431691	-0.930584	0.454667	0.00106946	Wall-associated kinase family protein	AT1G79670.2	4e-10
RknMes02_056322	2.4	-5.54588	0.456787	-3.1407	0.463921	0.00112356	Leucine-rich repeat protein kinase family protein	AT2G26730.1	0	cassava4.1_029724m	Manes.14G068200
RknMes02_035666	2.4	-1.37486	0.52399	1.0336	0.419019	0.00126711	Copper transport protein family	AT3G20180.1	6e-08	cassava4.1_020141m	Manes.13G059300
RknMes02_030702	2.4	1.1035	0.298485	3.47431	0.616258	0.00148097	Unknown	AT1G28400.1	1e-17	cassava4.1_013288m	Manes.17G049000
RknMes02_050529	2.4	-4.10319	0.371191	-1.65936	0.637606	0.00176393	FKBP-like peptidyl-prolyl cis-trans isomerase family protein	AT3G60370.1	2e-09	cassava4.1_019438m
RknMes02_041115	2.4	-4.66199	0.379397	-2.2994	0.60395	0.00176632
RknMes02_040038	2.4	-5.60361	0.455645	-3.19418	0.57536	0.00182416	SAUR-like auxin-responsive protein family	AT5G50760.1	4e-24	cassava4.1_018133m	Manes.06G122600
RknMes02_055734	2.4	1.29124	0.607627	3.73756	0.469272	0.00205067	Peroxidase superfamily protein	AT2G39040.1	0	cassava4.1_028760m	Manes.15G018500
RknMes02_004234	2.4	-5.1632	0.271101	-2.7521	0.712247	0.00211827	laccase 6	AT2G46570.1	6e-34	cassava4.1_004790m	Manes.05G021000
RknMes02_050200	2.4	-6.70139	0.701309	-4.2651	0.349202	0.00228417	SAUR-like auxin-responsive protein family	AT5G50760.1	1e-23	cassava4.1_017886m	Manes.13G007500
RknMes02_040436	2.4	-7.07858	0.745323	-4.64596	0.316491	0.00264355	wall-associated kinase 2	AT1G21270.1	0
RknMes02_052329	2.4	-4.41441	0.646935	-2.04462	0.456759	0.00269601	Pyridoxal phosphate (PLP)-dependent transferases superfamily protein	AT5G51920.1	4e-20	cassava4.1_022963m	Manes.13G011600
RknMes02_003450	2.4	-7.01486	0.772332	-4.57669	0.3823	0.00341823	HD domain-containing metal-dependent phosphohydrolase family protein	AT5G40290.1	3e-42	cassava4.1_008268m	Manes.12G029400
RknMes02_052219	2.4	-4.43083	0.571063	-2.04139	0.689092	0.00437999	K-box region and MADS-box transcription factor family protein	AT1G24260.1	0	cassava4.1_022791m	Manes.13G009600
RknMes02_058502	2.4	-7.55853	0.523767	-5.17778	0.74737	0.00481256	2-oxoglutarate (2OG) and Fe(II)-dependent oxygenase superfamily protein	AT4G03070.1	0	cassava4.1_033276m	Manes.16G067600
RknMes02_057300	2.4	-7.58579	0.280645	-5.15966	0.908565	0.00531543	AGD2-like defense response protein 1	AT2G13810.1	0	cassava4.1_031362m
RknMes02_016324	2.4	-6.62342	0.601546	-4.23564	0.742738	0.00580753	3-ketoacyl-CoA synthase 1	AT1G01120.1	3e-40	cassava4.1_023673m	Manes.05G017600
RknMes02_048238	2.4	-5.0122	1.00807	-2.5672	0.415274	0.00897805	plant glycogenin-like starch initiation protein 3	AT4G33330.2	0	cassava4.1_004131m	Manes.05G173600
RknMes02_048982	2.4	-6.47775	1.06879	-4.09103	0.18651	0.00969009	IQ-domain 12	AT5G03960.1	4e-36	cassava4.1_010936m	Manes.08G054200
RknMes02_007142	2.3	-1.95358	0.194679	0.32357	0.0722039	1.87e-05	SOS3-interacting protein 3	AT4G30960.1	0	cassava4.1_031025m	Manes.06G036700
RknMes02_008641	2.3	-3.35761	0.172466	-1.04861	0.17087	2.97e-05	Phototropic-responsive NPH3 family protein	AT5G48800.1	0	cassava4.1_034193m	Manes.13G045700
RknMes02_002958	2.3	-3.76658	0.163403	-1.42728	0.189889	3.15e-05	translocon at the outer envelope membrane of chloroplasts 159	AT4G02510.1	5e-35	cassava4.1_000263m	Manes.15G012200
RknMes02_053473	2.3	-4.08401	0.156521	-1.77587	0.273994	7.85e-05	Uncharacterised protein family (UPF0497)	AT1G49405.1	0	cassava4.1_024893m	Manes.15G146600
RknMes02_059030	2.3	-4.60985	0.161035	-2.26807	0.308154	0.000103	DNAse I-like superfamily protein	AT3G21530.1	0	cassava4.1_034282m	Manes.15G020000
RknMes02_006414	2.3	-1.06824	0.102204	1.23275	0.368103	0.00017	Class II aaRS and biotin synthetases superfamily protein	AT5G52520.1	2e-24	cassava4.1_014291m	Manes.12G157900
RknMes02_048763	2.3	-4.93437	0.372599	-2.67206	0.114206	0.000193	serine carboxypeptidase-like 40	AT3G63470.1	0	cassava4.1_009386m	Manes.18G034100
RknMes02_051811	2.3	-4.38984	0.301998	-2.05206	0.27272	0.000198	B-box type zinc finger family protein	AT4G27310.1	5e-43	cassava4.1_022074m	Manes.S039400
RknMes02_018856	2.3	-7.58898	0.35789	-5.26155	0.215216	0.000219				cassava4.1_020704m
RknMes02_023287	2.3	-5.72219	0.442434	-3.37613	0.199658	0.000387	IQ-domain 21///Unknown///IQ-domain 17	AT3G49260.3	3e-34
RknMes02_017733	2.3	-7.21835	0.368463	-4.88635	0.381894	0.000568	TRAM, LAG1 and CLN8 (TLC) lipid-sensing domain containing protein	AT1G45010.1	0	cassava4.1_015433m	Manes.18G021200
RknMes02_006518	2.3	-7.60167	0.227447	-5.34648	0.465073	0.000594	alpha carbonic anhydrase 7	AT1G08080.1	2e-13	cassava4.1_028840m	Manes.09G062600
RknMes02_057581	2.3	-7.30295	0.388743	-5.0367	0.352372	0.000613	coenzyme Q 3	AT2G30920.1	0	cassava4.1_031822m
RknMes02_055869	2.3	-7.18832	0.54385	-4.87454	0.203625	0.000834	DUF679 domain membrane protein 2	AT3G21550.1	0	cassava4.1_028987m	Manes.15G019900
RknMes02_051503	2.3	-5.6643	0.511964	-3.39861	0.265708	0.00089	PLAT/LH2 domain-containing lipoxygenase family protein	AT3G22400.1	0	cassava4.1_021549m	Manes.12G059500
RknMes02_034060	2.3	-0.93007	0.336429	1.36823	0.485483	0.000921	cellulase 3	AT1G71380.1	0	cassava4.1_006449m	Manes.18G113300
RknMes02_004712	2.3	-0.951442	0.365945	1.35249	0.484454	0.00101732	unknown protein	AT4G14746.1	1e-14	cassava4.1_026301m	Manes.09G154100
RknMes02_043196	2.3	-7.29213	0.568509	-4.97638	0.233582	0.00104915	Transducin/WD40 repeat-like superfamily protein	AT1G03110.1	2e-09
RknMes02_022873	2.3	-7.0274	0.597027	-4.73937	0.119687	0.00106756
RknMes02_057636	2.3	-5.3837	0.526521	-3.13057	0.316065	0.00117649	Peroxidase superfamily protein	AT2G37130.1	0	cassava4.1_031903m
RknMes02_038436	2.3	-7.49546	0.173119	-5.148	0.636873	0.0013243	alpha carbonic anhydrase 7	AT1G08080.1	3e-15	cassava4.1_028840m	Manes.09G062600
RknMes02_038799	2.3	-5.65153	0.507529	-3.39582	0.432014	0.00163712	phenylalanine ammonia-lyase 2///phenylalanine ammonia-lyase 4	AT3G10340.1	0	cassava4.1_004224m
RknMes02_058802	2.3	-5.94501	0.483675	-3.6939	0.477575	0.00177862	BAK1-interacting receptor-like kinase 1	AT5G48380.1	0	cassava4.1_033790m	Manes.05G121800
RknMes02_033080	2.3	-7.78218	0.124799	-5.51205	0.694756	0.00199762	Sulfite exporter TauE/SafE family protein	AT2G25737.1	1e-09	cassava4.1_006911m	Manes.03G062900
RknMes02_057556	2.3	-6.71364	0.750722	-4.44377	0.158387	0.00283419	AT4G02170.1	AT4G02170.1	2e-19	cassava4.1_031780m
RknMes02_056722	2.3	-6.52735	0.709967	-4.21755	0.338014	0.00292169				cassava4.1_030423m
RknMes02_002873	2.3	-3.34472	0.69397	-1.07926	0.466379	0.00413194	laccase 12	AT5G05390.1	1e-31	cassava4.1_011108m
RknMes02_039865	2.3	1.68796	0.732431	3.97608	0.436784	0.00430476	Uncharacterised protein family (UPF0497)	AT4G20390.1	0	cassava4.1_029413m	Manes.03G069600
RknMes02_051252	2.3	-6.82602	0.67159	-4.52548	0.534915	0.00432951	Protein kinase protein with adenine nucleotide alpha hydrolases-like domain	AT2G16750.1	0	cassava4.1_021167m	Manes.11G094000
RknMes02_005731	2.3	-6.73777	0.791132	-4.48033	0.328616	0.00464252	Sulfite exporter TauE/SafE family protein	AT2G25737.1	0	cassava4.1_006911m	Manes.03G062900
RknMes02_026613	2.3	-4.37804	0.798897	-2.09011	0.426388	0.00556791	mitogen-activated protein kinase kinase kinase 20	AT3G50310.1	0	cassava4.1_010778m	Manes.13G123400
RknMes02_025010	2.3	-7.29283	0.492317	-4.94947	0.794605	0.00574073	calcineurin B-like 3///Calcium-binding EF-hand family protein	AT5G24270.2	0	cassava4.1_029089m	Manes.01G049900
RknMes02_013080	2.3	-6.53217	0.882546	-4.19848	0.509963	0.00833286	Leucine-rich repeat protein kinase family protein	AT1G67720.1	1e-18	cassava4.1_002208m
RknMes02_014410	2.3	-6.55184	0.795346	-4.27016	0.62962	0.00891276	Major facilitator superfamily protein	AT1G18880.1	9e-27	cassava4.1_004213m	Manes.15G176100
RknMes02_001199	2.3	-6.08257	1.00334	-3.76872	0.26896	0.00922964	serine carboxypeptidase-like 45	AT1G28110.2	9e-32	cassava4.1_011162m	Manes.09G187000
RknMes02_032749	2.3	-6.68203	0.851023	-4.34693	0.690931	0.011063	Plant L-ascorbate oxidase	AT5G21105.3	0	cassava4.1_004384m	Manes.11G112600
RknMes02_023611	2.3	-7.49795	0.304273	-5.20804	1.04058	0.0114519	NITRATE TRANSPORTER 1.8///nitrate transporter 1.5	AT1G32450.1	0	cassava4.1_032456m	Manes.05G061100
RknMes02_030589	2.3	-5.93769	0.899017	-3.67948	0.609361	0.0122376	Walls Are Thin 1	AT1G75500.2	0	cassava4.1_009522m	Manes.18G018800
RknMes02_045628	2.3	-7.06375	0.655468	-4.74169	0.937763	0.0134763
RknMes02_036499	2.3	-6.45131	0.786241	-4.17736	1.06607	0.0255466	myb domain protein 5///Duplicated homeodomain-like superfamily protein	AT5G35550.1	1e-30	cassava4.1_014074m	Manes.16G085200
RknMes02_031687	2.3	-5.91631	1.33919	-3.57578	0.273684	0.0257195	unknown protein	AT1G52140.1	3e-17	cassava4.1_034325m	Manes.11G073300
RknMes02_001155	2.2	-4.32248	0.0792674	-2.15265	0.0931685	4.27e-06				cassava4.1_006171m	Manes.09G180500
RknMes02_015010	2.2	-1.47916	0.104705	0.720408	0.104768	6.68e-06
RknMes02_005713	2.2	-3.6357	0.126549	-1.39291	0.168213	1.99e-05	nitrate transporter 1.1///Major facilitator superfamily protein	AT1G12110.1	1e-16	cassava4.1_026931m	Manes.02G037300
RknMes02_026169	2.2	-4.21607	0.110736	-1.96858	0.227078	3.82e-05	HXXXD-type acyl-transferase family protein	AT1G32910.1	2e-06	cassava4.1_022269m	Manes.11G155000
RknMes02_048361	2.2	1.20198	0.182794	3.3799	0.175719	4.45e-05	phosphate transporter 1;9	AT1G76430.1	0	cassava4.1_005404m	Manes.18G002400
RknMes02_054872	2.2	-3.55703	0.243627	-1.39625	0.153622	7.41e-05	NAC (No Apical Meristem) domain transcriptional regulator superfamily protein	AT1G76420.1	0	cassava4.1_027291m	Manes.05G126800
RknMes02_015540	2.2	-3.11764	0.159542	-0.910999	0.266517	8.73e-05	P-loop containing nucleoside triphosphate hydrolases superfamily protein	AT3G10420.2	1e-32	cassava4.1_002788m	Manes.07G094300
RknMes02_057598	2.2	-1.57062	0.0300944	0.639151	0.311829	8.84e-05	Glycosyltransferase family 61 protein	AT2G03370.1	0	cassava4.1_031847m	Manes.05G107300
RknMes02_054065	2.2	1.73687	0.248485	3.98032	0.234165	0.000119	MLP-like protein 31	AT1G70840.1	4e-38	cassava4.1_025936m	Manes.15G130400
RknMes02_011274	2.2	-1.25787	0.110722	0.953575	0.329524	0.000137	Protein kinase superfamily protein	AT3G24540.1	1e-06	cassava4.1_004251m	Manes.04G126300
RknMes02_034021	2.2	3.71665	0.183251	5.89672	0.290446	0.00014	phosphoenolpyruvate carboxylase 1	AT1G53310.3	0	cassava4.1_001045m	Manes.15G093700
RknMes02_056923	2.2	-5.64574	0.256502	-3.41379	0.244692	0.000143	cytochrome P450, family 714, subfamily A, polypeptide 1	AT5G24910.1	0	cassava4.1_030764m	Manes.02G209100
RknMes02_032121	2.2	-5.644	0.189429	-3.39781	0.331195	0.000184	Unknown///alpha/beta-Hydrolases superfamily protein	AT3G19970.1	2e-29	cassava4.1_008005m	Manes.04G162900
RknMes02_049486	2.2	0.953073	0.0934576	3.16919	0.369789	0.000193	S-adenosyl-L-methionine-dependent methyltransferases superfamily protein	AT4G22530.1	0	cassava4.1_014291m	Manes.12G157900
RknMes02_016407	2.2	-4.16348	0.127741	-1.96072	0.361966	0.000204	homeobox 12///homeobox 7	AT3G61890.1	1e-12	cassava4.1_015049m	Manes.05G018700
RknMes02_053849	2.2	-0.854305	0.240858	1.32849	0.311677	0.00023	Phosphotyrosine protein phosphatases superfamily protein	AT1G05000.1	1e-40	cassava4.1_025557m
RknMes02_002170	2.2	1.09524	0.295672	3.27467	0.262719	0.000235	3-ketoacyl-CoA synthase 1	AT1G01120.1	0	cassava4.1_023673m	Manes.05G017600
RknMes02_022430	2.2	2.06652	0.228512	4.29928	0.363444	0.00029
RknMes02_058658	2.2	-7.70481	0.128623	-5.51699	0.411506	0.000324	Family of unknown function (DUF716)	AT1G55230.1	0	cassava4.1_033571m	Manes.15G105300
RknMes02_051736	2.2	-4.51758	0.400371	-2.30236	0.176332	0.000325	alanine:glyoxylate aminotransferase 3	AT2G38400.1	0	cassava4.1_021931m	Manes.08G172900
RknMes02_053961	2.2	-3.33329	0.327323	-1.16182	0.368237	0.000572	ROP-interactive CRIB motif-containing protein 7	AT4G28560.1	0	cassava4.1_025756m	Manes.13G036500
RknMes02_044316	2.2	-7.24922	0.444443	-5.04088	0.245767	0.000604
RknMes02_025645	2.2	-5.22744	0.417509	-3.04612	0.296753	0.000655	HAD superfamily, subfamily IIIB acid phosphatase	AT2G38600.1	1e-42	cassava4.1_014274m
RknMes02_004530	2.2	-7.31969	0.423311	-5.08771	0.319408	0.000684	PLAT/LH2 domain-containing lipoxygenase family protein///lipoxygenase 2	AT3G45140.1	0	cassava4.1_001314m	Manes.10G148800
RknMes02_050089	2.2	-4.87327	0.296022	-2.70442	0.437572	0.00075	basic helix-loop-helix (bHLH) DNA-binding superfamily protein	AT4G20970.1	2e-22	cassava4.1_017345m	Manes.14G067000
RknMes02_034997	2.2	-4.57943	0.26558	-2.38438	0.470891	0.000781	Leucine-rich repeat protein kinase family protein	AT1G67720.1	8e-22	cassava4.1_001182m	Manes.12G017900
RknMes02_029733	2.2	-4.77646	0.362918	-2.5813	0.400871	0.000782				cassava4.1_016904m	Manes.12G115700
RknMes02_003489	2.2	-5.54795	0.53762	-3.3832	0.0459257	0.000823	Eukaryotic aspartyl protease family protein	AT5G10770.1	4e-34	cassava4.1_007573m	Manes.10G018900
RknMes02_015207	2.2	-4.24972	0.429636	-2.00752	0.379457	0.000904	glyceraldehyde 3-phosphate dehydrogenase A subunit///glyceraldehyde 3-phosphate dehydrogenase A subunit 2	AT1G12900.4	0	cassava4.1_008960m	Manes.11G072400
RknMes02_030464	2.2	-4.47894	0.419611	-2.32337	0.361801	0.000934	Protein of unknown function (DUF1635)///Unknown	AT3G44940.1	8e-36	cassava4.1_013915m	Manes.07G094900
RknMes02_026345	2.2	1.89099	0.222969	4.13313	0.573889	0.00121048	senescence-associated gene 29///Nodulin MtN3 family protein	AT5G13170.1	1.4e-45	cassava4.1_014124m	Manes.12G006700
RknMes02_052905	2.2	-6.79563	0.57436	-4.58651	0.252846	0.00139644	Leucine-rich repeat protein kinase family protein	AT3G42880.1	0	cassava4.1_023949m	Manes.03G042100
RknMes02_032810	2.2	-5.60022	0.499446	-3.42061	0.388976	0.00154044	Unknown///Plant calmodulin-binding protein-related	AT2G38800.1	1e-06	cassava4.1_001214m	Manes.04G164600
RknMes02_054117	2.2	-4.71832	0.645642	-2.5548	0.319507	0.00268844	Wall-associated kinase family protein	AT1G16260.2	5e-42	cassava4.1_026023m
RknMes02_004315	2.2	-6.94875	0.402332	-4.7595	0.631454	0.00299492	laccase 10///Laccase/Diphenol oxidase family protein	AT2G38080.1	2e-22	cassava4.1_005540m	Manes.02G187200
RknMes02_021094	2.2	-5.27524	0.739831	-3.07265	0.254348	0.00352575
RknMes02_058712	2.2	-4.98669	0.667413	-2.80468	0.429397	0.00390435	PLC-like phosphodiesterases superfamily protein	AT1G13680.1	0	cassava4.1_033647m	Manes.01G026400
RknMes02_052771	2.2	-3.2845	0.703793	-1.07402	0.398533	0.00399591	Heavy metal transport/detoxification superfamily protein	AT1G29000.1	9e-24	cassava4.1_023718m
RknMes02_035292	2.2	-5.89045	0.406505	-3.72307	0.704967	0.00447029	NmrA-like negative transcriptional regulator family protein	AT4G39230.1	2e-15	cassava4.1_013804m	Manes.06G072400
RknMes02_001097	2.2	-7.3082	0.131902	-5.08685	0.832713	0.00465315	MATE efflux family protein	AT3G59030.1	0	cassava4.1_005980m	Manes.02G142000
RknMes02_052697	2.2	-6.65266	0.84566	-4.471	0.209119	0.00579395	SAUR-like auxin-responsive protein family	AT1G29420.1	4e-31	cassava4.1_023591m
RknMes02_052524	2.2	-6.51482	0.750746	-4.3077	0.49286	0.00626478	pleiotropic drug resistance 3	AT2G29940.1	0	cassava4.1_023286m	Manes.02G119800
RknMes02_037779	2.2	-3.38026	0.842821	-1.20047	0.325719	0.00676586	Protein of unknown function (DUF579)	AT1G09610.1	0	cassava4.1_013076m	Manes.10G115600
RknMes02_007357	2.2	-6.55627	0.593469	-4.3154	0.762609	0.00793874	ATP-binding cassette 14	AT1G31770.1	5e-38	cassava4.1_003496m	Manes.17G002900
RknMes02_056555	2.2	-4.01804	0.911232	-1.86065	0.28294	0.00878215	AGAMOUS-like 29	AT2G34440.1	3e-35	cassava4.1_030129m	Manes.17G067800
RknMes02_056939	2.2	-5.83089	0.986092	-3.59269	0.218067	0.00945331	Protein kinase superfamily protein	AT5G13160.1	0	cassava4.1_030790m	Manes.04G087500
RknMes02_056733	2.2	-6.51839	0.730235	-4.29933	0.687236	0.00951619	Pyridoxal phosphate (PLP)-dependent transferases superfamily protein	AT2G20340.1	0	cassava4.1_030446m	Manes.12G079500
RknMes02_031089	2.2	-6.72667	0.41416	-4.50472	0.924444	0.00983723	Family of unknown function (DUF662)	AT3G09980.1	0	cassava4.1_024965m	Manes.07G089500
RknMes02_033849	2.2	-6.55405	0.900468	-4.30716	0.534215	0.0107748
RknMes02_054689	2.2	-6.77397	0.779036	-4.58484	0.760096	0.014008	myb domain protein 93///myb domain protein 92	AT1G34670.1	0	cassava4.1_026969m	Manes.12G134000
RknMes02_022337	2.2	-7.00529	1.17614	-4.7757	0.318854	0.020072	Pectin lyase-like superfamily protein	AT1G23460.1	0	cassava4.1_006824m	Manes.13G028500
RknMes02_016930	2.2	-2.81786	1.3205	-0.643106	0.178273	0.0308139	unknown protein	AT1G23110.5	4e-16	cassava4.1_014177m	Manes.17G078500
RknMes02_051973	2.2	-7.64292	0.134184	-5.48827	1.32943	0.0322293	Pyridoxal-dependent decarboxylase family protein	AT5G11880.1	9e-15	cassava4.1_022351m	Manes.13G003000
RknMes02_016408	2.2	-6.30231	1.03275	-4.06555	0.936877	0.032837	S-adenosyl-L-methionine-dependent methyltransferases superfamily protein	AT4G36470.1	6e-09	cassava4.1_010155m	Manes.02G096900
RknMes02_002855	2.2	-6.48796	1.3234	-4.30828	0.747642	0.0487879	Unknown///LisH dimerisation motif;WD40/YVTN repeat-like-containing domain///LEUNIG_homolog	AT4G32551.2	1.4e-45	cassava4.1_027392m	Manes.08G135900
RknMes02_037131	2.1	1.89418	0.112006	3.9901	0.14217	1.77e-05	UDP-Glycosyltransferase superfamily protein	AT1G32900.1	2e-08	cassava4.1_003887m
RknMes02_043606	2.1	-0.561259	0.135035	1.53827	0.134409	1.95e-05	Unknown	AT4G12490.1	4e-07	cassava4.1_022053m
RknMes02_045448	2.1	-2.49901	0.195521	-0.377967	0.145933	4.42e-05
RknMes02_011565	2.1	-1.18408	0.18776	0.941459	0.157218	4.42e-05	UDP-Glycosyltransferase superfamily protein	AT1G32900.1	8e-11	cassava4.1_003887m
RknMes02_009325	2.1	1.34293	0.109071	3.4482	0.234217	5.59e-05	phosphate starvation-induced gene 3	AT3G47420.1	5e-17	cassava4.1_005548m	Manes.06G134900
RknMes02_058415	2.1	-7.49848	0.161361	-5.36958	0.213577	6.04e-05				cassava4.1_033150m	Manes.10G097200
RknMes02_002790	2.1	-3.18085	0.136326	-1.11222	0.220914	6.16e-05	Mitochondrial substrate carrier family protein	AT3G55640.1	2e-36	cassava4.1_014180m
RknMes02_013163	2.1	-4.89384	0.0989416	-2.80761	0.253163	7.06e-05	IQ-domain 21///Unknown///IQ-domain 17	AT3G49260.3	3e-23
RknMes02_000416	2.1	-3.12861	0.258729	-1.03816	0.165313	0.000107	non-specific phospholipase C2	AT2G26870.1	0	cassava4.1_005538m	Manes.02G139300
RknMes02_003977	2.1	-3.57134	0.113805	-1.45292	0.30089	0.000124	TRAM, LAG1 and CLN8 (TLC) lipid-sensing domain containing protein	AT1G35180.1	2e-36	cassava4.1_015433m	Manes.18G021200
RknMes02_024907	2.1	-2.54274	0.309713	-0.407461	0.149609	0.000156	P-loop containing nucleoside triphosphate hydrolases superfamily protein	AT5G17740.1	0	cassava4.1_005373m	Manes.02G097200
RknMes02_033503	2.1	-3.87187	0.275772	-1.75312	0.224748	0.000183	Mitochondrial substrate carrier family protein	AT3G53940.1	2e-14	cassava4.1_014180m
RknMes02_059000	2.1	-7.38368	0.133386	-5.30072	0.35802	0.000251	ankyrin///Ankyrin repeat family protein///ankyrin repeat family protein	AT4G03500.1	5e-16	cassava4.1_034165m
RknMes02_043852	2.1	-5.15469	0.398432	-3.04263	0.0655414	0.00029	Calcium-binding EF hand family protein	AT5G08580.1	3e-41	cassava4.1_009692m	Manes.11G001200
RknMes02_041657	2.1	-4.09677	0.0909002	-2.01853	0.388856	0.000299	Unknown	AT2G05510.2	2e-09
RknMes02_031764	2.1	-7.78719	0.127123	-5.64997	0.403654	0.000333	B-box type zinc finger protein with CCT domain	AT2G47890.2	4e-41	cassava4.1_009967m	Manes.01G214400
RknMes02_006135	2.1	-1.02803	0.323748	1.07585	0.267983	0.000347	3-ketoacyl-CoA synthase 1	AT1G01120.1	0	cassava4.1_023673m	Manes.05G017600
RknMes02_037771	2.1	-5.59084	0.270002	-3.48384	0.329763	0.000367	glycosyl hydrolase 9C1	AT1G48930.1	0	cassava4.1_004404m	Manes.11G102200
RknMes02_054014	2.1	-0.758319	0.0725398	1.34609	0.42118	0.000374	unknown protein	AT5G55620.1	5e-21	cassava4.1_025845m	Manes.08G070600
RknMes02_056714	2.1	-6.28746	0.1695	-4.19413	0.395936	0.00039	polyamine oxidase 4	AT1G65840.1	0	cassava4.1_030412m
RknMes02_016323	2.1	-3.82875	0.373525	-1.74475	0.22577	0.000418	3-ketoacyl-CoA synthase 1	AT1G01120.1	5e-38	cassava4.1_023673m	Manes.05G017600
RknMes02_005676	2.1	-7.53652	0.141724	-5.43783	0.460229	0.000606	Unknown	AT1G70985.1	2e-09
RknMes02_043958	2.1	-7.61836	0.469006	-5.4996	0.146258	0.000627
RknMes02_057943	2.1	-4.87378	0.347199	-2.75546	0.367812	0.000707	terminal EAR1-like 1	AT3G26120.1	4e-33	cassava4.1_032384m
RknMes02_054999	2.1	-7.22642	0.344079	-5.17106	0.355786	0.000731	Peroxidase superfamily protein	AT3G01190.1	0	cassava4.1_027519m	Manes.17G029100
RknMes02_001439	2.1	-2.94658	0.225255	-0.892435	0.445915	0.000757	Plant protein of unknown function (DUF946)	AT1G04090.1	0	cassava4.1_023569m	Manes.12G037600
RknMes02_048530	2.1	-7.07963	0.411312	-4.93535	0.338196	0.000812	ACT domain repeat 4	AT1G69040.2	0	cassava4.1_007080m	Manes.06G122200
RknMes02_043183	2.1	-7.51164	0.409611	-5.41764	0.331191	0.000867
RknMes02_031442	2.1	-3.80733	0.159023	-1.71666	0.505861	0.000892	Unknown	AT1G44191.1	3e-15	cassava4.1_019743m	Manes.01G214200
RknMes02_001744	2.1	-4.68134	0.434246	-2.598	0.302036	0.000895	Unknown	AT1G54410.1	1e-15	cassava4.1_019931m	Manes.08G154500
RknMes02_004962	2.1	-2.65945	0.506847	-0.592597	0.167099	0.000956
RknMes02_022528	2.1	-3.89407	0.534157	-1.80463	0.107251	0.000993	Protein phosphatase 2C family protein	AT5G26010.1	6e-29	cassava4.1_011020m	Manes.16G078000
RknMes02_053818	2.1	-7.02718	0.259277	-4.97541	0.469365	0.00101051	Plant calmodulin-binding protein-related	AT5G24880.1	2e-37	cassava4.1_025496m	Manes.16G135600
RknMes02_018842	2.1	-7.69423	0.178921	-5.62357	0.511664	0.00101282	branched-chain amino acid transaminase 2///branched-chain aminotransferase 3	AT1G10070.2	4e-19	cassava4.1_009425m
RknMes02_019701	2.1	-5.54411	0.169298	-3.40714	0.541093	0.0010692
RknMes02_025477	2.1	-4.83553	0.24616	-2.73146	0.506528	0.00110734	unknown protein	AT5G38700.1	7e-29	cassava4.1_017569m	Manes.01G225600
RknMes02_024404	2.1	-3.07967	0.324347	-1.01805	0.46873	0.00126711	cellulase 5	AT1G22880.1	0	cassava4.1_006449m	Manes.18G113300
RknMes02_044203	2.1	-7.41872	0.256447	-5.2888	0.539274	0.00133508
RknMes02_002947	2.1	-4.64413	0.353076	-2.59131	0.478871	0.00154306	Plant protein of unknown function (DUF946)	AT5G43950.1	3e-43	cassava4.1_023569m	Manes.12G037600
RknMes02_054303	2.1	-5.82901	0.54802	-3.69503	0.298363	0.00159294	AT3G26350.1	AT3G26350.1	0	cassava4.1_026332m	Manes.12G020800
RknMes02_052058	2.1	-7.73495	0.129156	-5.62974	0.610537	0.00167568	Plant invertase/pectin methylesterase inhibitor superfamily protein	AT5G46940.1	5e-24	cassava4.1_022506m	Manes.05G058600
RknMes02_043801	2.1	-5.68841	0.621955	-3.55725	0.13641	0.00172739
RknMes02_053451	2.1	-7.59842	0.138817	-5.47264	0.629361	0.00182378				cassava4.1_024860m
RknMes02_048002	2.1	-5.92735	0.543882	-3.78882	0.355398	0.00183522	Shaker pollen inward K+ channel	AT2G25600.1	0	cassava4.1_001376m	Manes.16G118800
RknMes02_022463	2.1	-4.40105	0.35722	-2.34333	0.528695	0.00200678	metacaspase 1	AT1G02170.1	2e-39	cassava4.1_014606m	Manes.07G031900
RknMes02_051432	2.1	-7.68575	0.140564	-5.61497	0.655454	0.00240379				cassava4.1_021439m
RknMes02_025091	2.1	-7.25335	0.375297	-5.1785	0.559148	0.0024303				cassava4.1_019841m	Manes.01G101700
RknMes02_001293	2.1	-5.68171	0.66842	-3.62459	0.228435	0.00307302	response regulator 9	AT3G57040.1	7e-21	cassava4.1_015446m	Manes.02G164700
RknMes02_058005	2.1	-7.65657	0.130375	-5.59667	0.706588	0.00329415	cytochrome P450, family 71, subfamily B, polypeptide 10///"cytochrome P450, family 71, subfamily B, polypeptide 35"	AT3G26310.1	0	cassava4.1_032478m	Manes.12G132800
RknMes02_034700	2.1	3.26644	0.647821	5.35503	0.378344	0.00371827	cassava4.1_033970m///Unknown///cassava4.1_029567m	AT5G15780.1	3e-12	cassava4.1_019374m	Manes.07G036100
RknMes02_046847	2.1	-6.14585	0.630969	-4.02807	0.428175	0.00375158
RknMes02_033521	2.1	-7.38202	0.245824	-5.31076	0.706401	0.00380639	hydroxysteroid dehydrogenase 6	AT5G50770.1	4e-43	cassava4.1_012077m	Manes.06G121700
RknMes02_055347	2.1	-5.53652	0.35647	-3.44064	0.671671	0.00387873	peroxin 13	AT3G07560.1	0	cassava4.1_028097m	Manes.11G127100
RknMes02_031508	2.1	-7.11043	0.51664	-4.98897	0.573288	0.00391968	chitinase-like protein 2	AT3G16920.1	0	cassava4.1_011942m	Manes.15G006000
RknMes02_013694	2.1	-5.8209	0.633939	-3.67919	0.464587	0.00406569	ABC-2 type transporter family protein	AT5G06530.2	9e-08	cassava4.1_002331m	Manes.09G041900
RknMes02_008721	2.1	-6.31897	0.768338	-4.24454	0.143136	0.00455469	Unknown///protochlorophyllide oxidoreductase C	AT1G03630.2	6e-15	cassava4.1_009048m	Manes.03G113300
RknMes02_057739	2.1	-7.26078	0.296765	-5.1347	0.746562	0.0045993	Protein kinase superfamily protein	AT1G01540.2	0	cassava4.1_032053m	Manes.06G152400
RknMes02_006173	2.1	0.987415	0.0505957	3.05973	0.784249	0.0046683	Unknown///zinc-finger protein 2	AT1G21310.1	5e-13
RknMes02_036807	2.1	3.06962	0.679187	5.17021	0.4219	0.00473101	Unknown///hydroxyproline-rich glycoprotein family protein	AT4G38080.1	2e-17	cassava4.1_024992m	Manes.07G036200
RknMes02_058426	2.1	-6.73051	0.757743	-4.63952	0.278171	0.00503268	AT4G23880.1	AT4G23880.1	1e-07	cassava4.1_033169m	Manes.02G009800
RknMes02_052793	2.1	-3.72311	0.775665	-1.60047	0.418882	0.00683487	PF02496///cassava4.1_015928m///cassava4.1_021422m///Unknown///cassava4.1_021923m///PF00098///cassava4.1_026450m///cassava4.1_023755m///Protein of unknown function (DUF1216)	AT3G28770.1	4e-12	cassava4.1_023755m	Manes.03G171900
RknMes02_031753	2.1	-5.93077	0.72454	-3.85054	0.481795	0.00704446	cyclin p4;1	AT2G44740.1	0	cassava4.1_016349m	Manes.01G273500
RknMes02_053950	2.1	-5.95454	0.767246	-3.88147	0.476941	0.00833286	nitrate transporter 1.7	AT1G69870.1	0	cassava4.1_025742m	Manes.01G191900
RknMes02_042129	2.1	-5.55012	0.690492	-3.47383	0.631008	0.0094469				cassava4.1_030876m	Manes.06G053400
RknMes02_002347	2.1	-7.22808	0.598089	-5.07897	0.785634	0.0101988	pinoresinol reductase 1	AT1G32100.1	3e-18	cassava4.1_025960m
RknMes02_044556	2.1	-5.8375	0.933424	-3.74101	0.283912	0.0107729
RknMes02_008581	2.1	-6.93305	0.792556	-4.82834	0.599888	0.0114067				cassava4.1_023366m
RknMes02_012465	2.1	-7.10151	0.683436	-5.01551	0.713143	0.011528	Plant invertase/pectin methylesterase inhibitor superfamily	AT1G23200.1	4e-22	cassava4.1_023068m	Manes.15G131900
RknMes02_010607	2.1	-3.88459	0.824522	-1.788	0.57701	0.0121972
RknMes02_007207	2.1	-5.89196	0.777273	-3.77737	0.664686	0.0125614				cassava4.1_008569m	Manes.14G092000
RknMes02_046958	2.1	-7.2063	0.53725	-5.05771	0.90583	0.0132488	MLP-like protein 43	AT1G70890.1	1e-16	cassava4.1_018251m
RknMes02_035041	2.1	-7.17408	0.8486	-5.07081	0.620725	0.0143041	Translation elongation factor EFG/EF2 protein	AT1G62750.1	0	cassava4.1_001978m	Manes.02G035000
RknMes02_021502	2.1	-6.40597	1.131	-4.31408	0.192216	0.0203895	UDP-glucosyl transferase 88A1///cassava4.1_028897m///cassava4.1_019900m///UDP-glucosyl transferase 71B6	AT3G16520.3	0	cassava4.1_025933m
RknMes02_057667	2.1	-6.52221	1.16687	-4.38141	0.553918	0.0291579	HXXXD-type acyl-transferase family protein	AT3G26040.1	0	cassava4.1_031949m	Manes.14G054800
RknMes02_013388	2	1.30908	0.117228	3.35311	0.0932972	1.01e-05	SOS3-interacting protein 3	AT4G30960.1	3e-12	cassava4.1_031025m	Manes.06G036700
RknMes02_025803	2	-2.41638	0.214682	-0.372758	0.0656625	3.91e-05	SOS3-interacting protein 3	AT4G30960.1	2.8e-45	cassava4.1_031025m	Manes.06G036700
RknMes02_007389	2	-3.40994	0.174054	-1.40553	0.159857	5.03e-05	phosphate transporter 2;1	AT3G26570.2	1e-17	cassava4.1_004379m	Manes.12G023200
RknMes02_029159	2	-0.447132	0.203851	1.50921	0.115121	5.55e-05	annexin 8	AT5G12380.1	5e-30	cassava4.1_025183m	Manes.09G138900
RknMes02_056208	2	-4.83165	0.200437	-2.82861	0.17793	7.97e-05	GDP dissociation inhibitor family protein / Rab GTPase activator family protein	AT5G09550.1	0	cassava4.1_029537m	Manes.13G099400
RknMes02_020975	2	-4.62975	0.176956	-2.61472	0.227494	0.0001	unknown protein	AT3G61920.1	3e-12	cassava4.1_034299m	Manes.02G008000
RknMes02_005367	2	3.83723	0.0535454	5.80538	0.276826	0.000101	phosphate transporter 1;5	AT2G32830.1	4e-34	cassava4.1_005221m	Manes.13G033400
RknMes02_004937	2	-7.50801	0.141163	-5.46453	0.270569	0.000117	Peroxidase superfamily protein	AT1G05260.1	5e-43	cassava4.1_029372m	Manes.16G013000
RknMes02_039307	2	-4.22784	0.103502	-2.2667	0.275999	0.000125	lysine decarboxylase family protein	AT2G37210.1	0	cassava4.1_015970m	Manes.08G007800
RknMes02_017335	2	-2.49437	0.148328	-0.530718	0.262398	0.000135	Putative lysine decarboxylase family protein	AT4G35190.1	0	cassava4.1_015855m	Manes.05G135800
RknMes02_001771	2	1.6501	0.303929	3.63801	0.0977271	0.000161	Unknown///AMP-dependent synthetase and ligase family protein	AT3G48990.1	0	cassava4.1_005514m	Manes.14G025500
RknMes02_058395	2	-4.64137	0.0272998	-2.59367	0.336431	0.000174	Integrin-linked protein kinase family	AT2G43850.1	0	cassava4.1_033117m	Manes.01G018400
RknMes02_055856	2	-5.12227	0.271727	-3.10294	0.200622	0.000184	S-adenosyl-L-methionine-dependent methyltransferases superfamily protein	AT1G68040.1	0	cassava4.1_028967m	Manes.15G135900
RknMes02_005917	2	-4.73171	0.193118	-2.76824	0.266337	0.000188	C2H2-like zinc finger protein	AT5G03150.1	7e-09	cassava4.1_005633m	Manes.09G069600
RknMes02_014195	2	-7.41925	0.185553	-5.45304	0.276093	0.000193	ATP binding;leucine-tRNA ligases;aminoacyl-tRNA ligases;nucleotide binding;ATP binding;aminoacyl-tRNA ligases	AT1G09620.1	1e-41	cassava4.1_000656m	Manes.10G115700
RknMes02_058218	2	-4.65693	0.208446	-2.64531	0.274806	0.000201	cysteine-rich RLK (RECEPTOR-like protein kinase) 2	AT1G70520.1	0	cassava4.1_032827m	Manes.07G034100
RknMes02_048051	2	-4.72563	0.285442	-2.7168	0.202992	0.000211	Protein kinase protein with adenine nucleotide alpha hydrolases-like domain	AT2G24370.1	0	cassava4.1_002030m	Manes.03G000800
RknMes02_058007	2	-7.26596	0.152559	-5.31352	0.302473	0.000211	RING/U-box superfamily protein	AT4G24204.3	4e-18	cassava4.1_032481m
RknMes02_006816	2	-0.654317	0.1665	1.30899	0.298391	0.000212	Putative lysine decarboxylase family protein	AT4G35190.1	2e-25	cassava4.1_015855m	Manes.05G135800
RknMes02_052210	2	-2.51079	0.314523	-0.553471	0.135553	0.000217	cytochrome P450, family 714, subfamily A, polypeptide 1	AT5G24910.1	0	cassava4.1_022771m
RknMes02_010463	2	-1.16402	0.09899	0.821987	0.334994	0.000219				cassava4.1_015049m	Manes.05G018700
RknMes02_044231	2	-4.88701	0.170443	-2.91938	0.301322	0.000219	Glycosyl hydrolase family protein	AT3G19620.1	4e-17
RknMes02_001483	2	-7.77605	0.125704	-5.81037	0.326913	0.00023	subtilase family protein///subtilase 1.3	AT1G01900.1	2e-23	cassava4.1_034259m	Manes.05G041400
RknMes02_058747	2	-4.87772	0.219133	-2.90908	0.289621	0.000263	ARM repeat superfamily protein	AT5G14510.1	0	cassava4.1_033710m	Manes.15G151300
RknMes02_030585	2	-2.43104	0.310269	-0.473172	0.186866	0.000266	phosphate starvation-induced gene 3	AT3G47420.1	0	cassava4.1_005548m	Manes.06G134900
RknMes02_017094	2	-3.46498	0.278463	-1.48138	0.261473	0.000309	alpha/beta-Hydrolases superfamily protein	AT5G53050.3	7e-20	cassava4.1_012152m	Manes.01G185000
RknMes02_056301	2	3.17555	0.221297	5.17349	0.343843	0.00039	alpha/beta-Hydrolases superfamily protein	AT1G47480.1	0	cassava4.1_029685m	Manes.05G171700
RknMes02_042370	2	-4.1337	0.232624	-2.1248	0.344228	0.000404
RknMes02_023071	2	0.677156	0.319663	2.64764	0.259181	0.000423	FAD-binding Berberine family protein	AT1G30760.1	0	cassava4.1_004967m	Manes.14G125100
RknMes02_053490	2	-3.57208	0.300966	-1.53451	0.317909	0.00047	unknown protein	AT5G61340.1	0	cassava4.1_024922m	Manes.06G089200
RknMes02_058115	2	-3.87308	0.276382	-1.87708	0.343849	0.000532	auxin-responsive family protein///Auxin-responsive family protein	AT3G07390.1	0	cassava4.1_032657m	Manes.13G052900
RknMes02_004087	2	5.85228	0.397227	7.84076	0.195516	0.000547	Cupredoxin superfamily protein	AT2G44790.1	1e-30	cassava4.1_016918m	Manes.05G055600
RknMes02_005363	2	1.41214	0.368068	3.40945	0.27585	0.000624	FAD-binding Berberine family protein	AT2G34790.1	8e-44	cassava4.1_004979m	Manes.06G059100
RknMes02_009609	2	-1.60069	0.464583	0.435738	0.157789	0.000734	Unknown	AT1G03590.1	1e-08	cassava4.1_011020m	Manes.16G078000
RknMes02_029357	2	-5.29344	0.418306	-3.27506	0.250036	0.000741	FAD/NAD(P)-binding oxidoreductase family protein	AT4G38540.1	2e-24	cassava4.1_008752m	Manes.S032800
RknMes02_005311	2	-4.40678	0.483623	-2.36845	0.123193	0.000779	Phototropic-responsive NPH3 family protein	AT5G48800.1	0	cassava4.1_034193m	Manes.13G045700
RknMes02_055763	2	-0.554086	0.12441	1.44313	0.475265	0.000796	cyclic nucleotide-gated channel 15	AT2G28260.1	0	cassava4.1_028808m	Manes.04G018900
RknMes02_032242	2	-6.88103	0.45129	-4.84265	0.256874	0.000912	Fatty acid hydroxylase superfamily	AT1G02205.3	0	cassava4.1_003724m	Manes.01G274900
RknMes02_018498	2	-7.30098	0.10911	-5.26339	0.508655	0.000921
RknMes02_056279	2	-5.1357	0.483163	-3.17434	0.132639	0.000934	Glycosyl hydrolase superfamily protein	AT3G60140.1	0	cassava4.1_029644m	Manes.10G147400
RknMes02_041884	2	-2.87535	0.295283	-0.923927	0.40788	0.000967	cassava4.1_022254m///Leucine-rich repeat protein kinase family protein///cassava4.1_030701m	AT3G47570.1	0
RknMes02_054172	2	-5.17771	0.425107	-3.22369	0.273544	0.000977	AT4G02090.1	AT4G02090.1	4e-26	cassava4.1_026106m	Manes.05G002600
RknMes02_053725	2	-4.2711	0.350341	-2.24425	0.396952	0.00101051	phosphatidylinositol phosphate kinase 10	AT4G01190.1	0	cassava4.1_025340m	Manes.05G194800
RknMes02_056396	2	2.03412	0.30318	4.03734	0.441739	0.00111387	AT3G03150.1	AT3G03150.1	9e-26	cassava4.1_029851m	Manes.08G164900
RknMes02_023896	2	-6.00154	0.371067	-4.03612	0.390242	0.00123419	ARIA-interacting double AP2 domain protein	AT1G16060.1	0	cassava4.1_025233m	Manes.13G048400
RknMes02_040493	2	1.42666	0.465225	3.39145	0.273772	0.00124554
RknMes02_047306	2	-5.44133	0.423047	-3.39518	0.383705	0.00131739				cassava4.1_020648m	Manes.15G145900
RknMes02_000116	2	2.44216	0.47553	4.43882	0.291922	0.00133582	pectin methylesterase 3	AT3G14310.1	2e-21	cassava4.1_004339m	Manes.04G151000
RknMes02_012333	2	-5.96776	0.386891	-3.9511	0.46624	0.00177672				cassava4.1_029889m
RknMes02_011922	2	-4.96926	0.105978	-2.98231	0.59114	0.00182378	methyl esterase 6	AT2G23550.1	1e-09	cassava4.1_029995m
RknMes02_051661	2	-6.62854	0.599828	-4.62383	0.106646	0.00185454	K-box region and MADS-box transcription factor family protein	AT4G09960.3	0	cassava4.1_021818m	Manes.05G123600
RknMes02_003678	2	-7.4313	0.236047	-5.44766	0.560921	0.00193213
RknMes02_008296	2	-7.0344	0.417134	-5.05681	0.476316	0.00231575	elicitor-activated gene 3-1	AT4G37980.2	3e-14	cassava4.1_010140m	Manes.13G102500
RknMes02_052186	2	-7.45848	0.554851	-5.4333	0.416024	0.00304378	SAUR-like auxin-responsive protein family	AT3G43120.1	6e-15	cassava4.1_022724m	Manes.06G179200
RknMes02_050879	2	-3.60109	0.338893	-1.57058	0.618228	0.0032361	low-molecular-weight cysteine-rich 69	AT2G02100.1	6e-25	cassava4.1_020490m	Manes.18G077900
RknMes02_024282	2	-5.33096	0.38116	-3.34591	0.612895	0.00394633				cassava4.1_027300m	Manes.06G045500
RknMes02_029278	2	-3.75099	0.692031	-1.79672	0.204103	0.00422161	delta tonoplast integral protein	AT1G73190.1	1e-21	cassava4.1_012566m	Manes.11G089300
RknMes02_046231	2	-6.62007	0.733262	-4.60968	0.202872	0.0046491	natural resistance-associated macrophage protein 1	AT1G80830.1	3e-06	cassava4.1_030323m	Manes.11G066200
RknMes02_026462	2	-6.84729	0.681259	-4.89646	0.29395	0.00476085	unknown protein	AT4G13150.1	2e-15	cassava4.1_017535m
RknMes02_058459	2	3.10319	0.649274	5.06006	0.370204	0.00484134	Unknown///hydroxyproline-rich glycoprotein family protein	AT5G09520.1	4e-19	cassava4.1_033211m	Manes.07G040700
RknMes02_054090	2	-7.08623	0.568442	-5.0672	0.528024	0.00495092	phosphate 1	AT3G23430.1	0	cassava4.1_025980m	Manes.03G162100
RknMes02_035323	2	-5.00454	0.582822	-3.05053	0.502826	0.00555097	cytochrome B5 isoform D	AT5G48810.1	1e-23	cassava4.1_027275m
RknMes02_047283	2	-7.45955	0.522368	-5.46146	0.595325	0.00568005
RknMes02_053151	2	-7.3646	0.137803	-5.4093	0.768217	0.00584672	RGA-like 2	AT3G03450.1	0	cassava4.1_024370m	Manes.05G004100
RknMes02_056211	2	-6.48877	0.639337	-4.51223	0.471186	0.00600846	AT1G64405.1	AT1G64405.1	1e-08	cassava4.1_029540m	Manes.01G049200
RknMes02_011769	2	-6.86848	0.627093	-4.83001	0.542319	0.00630201	galactinol synthase 2	AT1G56600.1	3e-22	cassava4.1_011443m	Manes.08G109300
RknMes02_028111	2	-5.77952	0.721915	-3.74875	0.410837	0.00645888	heptahelical protein 4	AT4G38290.1	7e-34	cassava4.1_008865m	Manes.12G115900
RknMes02_057704	2	-7.6212	0.129893	-5.65433	0.794041	0.00648065	Plant protein of unknown function (DUF827)///cassava4.1_030707m	AT2G26570.1	6e-19	cassava4.1_032009m	Manes.13G125700
RknMes02_058053	2	-6.73573	0.652167	-4.76395	0.48231	0.00661874				cassava4.1_032560m
RknMes02_001367	2	-3.15366	0.672364	-1.15812	0.482863	0.00684042	Unknown///hydroxyproline-rich glycoprotein family protein	AT4G38080.1	1e-16	cassava4.1_027784m	Manes.10G100000
RknMes02_044905	2	-6.08116	0.716186	-4.12778	0.398793	0.00717269
RknMes02_058253	2	-7.69477	0.0788129	-5.66881	0.858367	0.00755754	S-locus lectin protein kinase family protein	AT1G11340.1	0	cassava4.1_032887m	Manes.17G031900
RknMes02_016482	2	-7.33853	0.605071	-5.36555	0.625867	0.00876941
RknMes02_052084	2	-6.90645	0.802905	-4.88479	0.409494	0.00909017	Plant protein of unknown function (DUF641)	AT1G29300.1	0	cassava4.1_022547m	Manes.16G042600
RknMes02_004651	2	-6.13782	0.808968	-4.15735	0.36244	0.00922906	TRICHOME BIREFRINGENCE-LIKE 27	AT1G70230.1	1e-18	cassava4.1_023476m	Manes.01G197400
RknMes02_058599	2	-6.04552	0.75271	-4.06801	0.536137	0.0109939	Protein kinase superfamily protein	AT1G61590.1	0	cassava4.1_033469m	Manes.17G006000
RknMes02_024383	2	-5.84546	0.920708	-3.88857	0.074736	0.0114429	Protein of unknown function (DUF677)	AT4G34320.1	5e-16	cassava4.1_021932m	Manes.17G099100
RknMes02_007699	2	-6.13687	0.899958	-4.16034	0.27371	0.0118318	polyol/monosaccharide transporter 1	AT2G16120.1	3e-21	cassava4.1_024674m	Manes.03G021100
RknMes02_057576	2	-5.6651	0.750851	-3.68932	0.572515	0.0120383				cassava4.1_031810m	Manes.07G021400
RknMes02_021107	2	-5.28645	0.362498	-3.30184	0.887919	0.0125729	Pectin lyase-like superfamily protein	AT1G48100.1	0	cassava4.1_006566m	Manes.03G209900
RknMes02_019266	2	-7.00089	0.770983	-5.04445	0.561825	0.0130723	zinc transporter of Arabidopsis thaliana	AT2G46800.2	0	cassava4.1_009365m	Manes.01G239300
RknMes02_046631	2	-5.75597	1.00566	-3.79812	0.18463	0.0169385
RknMes02_058324	2	-7.34603	0.28916	-5.38228	1.03055	0.0199872				cassava4.1_033001m	Manes.05G147200
RknMes02_051774	2	-5.9082	0.719672	-3.90324	0.83943	0.0208842	Heavy metal transport/detoxification superfamily protein	AT4G39700.1	0	cassava4.1_022015m	Manes.13G090400
RknMes02_052448	2	-5.5223	1.14224	-3.51424	0.307683	0.0267259	ubiquitin-associated (UBA)/TS-N domain-containing protein	AT1G04850.1	0	cassava4.1_023165m	Manes.12G046400
RknMes02_055508	2	-5.91532	0.454407	-3.86636	1.16398	0.0303284	Late embryogenesis abundant (LEA) hydroxyproline-rich glycoprotein family	AT2G46150.1	3e-19	cassava4.1_028379m	Manes.06G154100
RknMes02_012897	1.9	1.01371	0.180695	2.90114	0.162675	7.41e-05	polyamine oxidase 4	AT1G65840.1	0	cassava4.1_005130m	Manes.01G124500
RknMes02_026317	1.9	-3.63143	0.257044	-1.71718	0.080321	9.82e-05	cytochrome P450, family 81, subfamily D, polypeptide 8	AT4G37370.1	0	cassava4.1_006098m	Manes.13G116700
RknMes02_034625	1.9	-2.25615	0.195954	-0.380775	0.176796	0.0001	Calcium-dependent lipid-binding (CaLB domain) family protein	AT2G40815.1	0	cassava4.1_012201m	Manes.07G141400
RknMes02_008374	1.9	-0.607731	0.152809	1.30596	0.227436	0.000103				cassava4.1_015017m	Manes.17G058500
RknMes02_048777	1.9	-2.41404	0.114607	-0.554596	0.240062	0.000106	protein kinase C-like zinc finger protein	AT4G31240.2	0	cassava4.1_009452m	Manes.16G138300
RknMes02_006585	1.9	-4.401	0.1034	-2.46798	0.260398	0.000108	P-loop containing nucleoside triphosphate hydrolases superfamily protein	AT3G10420.2	2e-26	cassava4.1_002788m	Manes.07G094300
RknMes02_001849	1.9	-0.836489	0.163176	1.07771	0.235475	0.000125	Phosphotyrosine protein phosphatases superfamily protein	AT1G05000.1	3e-38	cassava4.1_024591m
RknMes02_033270	1.9	-3.77687	0.0901589	-1.8344	0.282768	0.000134	Core-2/I-branching beta-1,6-N-acetylglucosaminyltransferase family protein	AT3G15350.2	0	cassava4.1_021997m	Manes.15G087300
RknMes02_006390	1.9	1.29669	0.0592745	3.22044	0.288012	0.000135	Calcium-dependent lipid-binding (CaLB domain) family protein	AT5G23950.1	5e-16	cassava4.1_013813m	Manes.14G023900
RknMes02_018357	1.9	-6.2855	0.236966	-4.36669	0.181585	0.000146	MATE efflux family protein	AT1G51340.2	5e-25	cassava4.1_004944m	Manes.07G006000
RknMes02_001241	1.9	5.54888	0.219473	7.48883	0.215755	0.000156	non-specific phospholipase C1	AT1G07230.1	1e-22	cassava4.1_005256m	Manes.02G120100
RknMes02_005670	1.9	1.74869	0.11964	3.63012	0.273381	0.00016	Calcium-dependent lipid-binding (CaLB domain) family protein	AT5G23950.1	3e-22	cassava4.1_013813m	Manes.14G023900
RknMes02_057401	1.9	-5.24435	0.227652	-3.34392	0.204598	0.000169	Cyclopropane-fatty-acyl-phospholipid synthase	AT3G23510.1	0	cassava4.1_031528m
RknMes02_021999	1.9	-4.6083	0.240244	-2.6916	0.200771	0.000174	IQ-domain 21	AT3G49260.2	0	cassava4.1_013779m
RknMes02_049605	1.9	2.00122	0.123022	3.9259	0.297689	0.00019	AT2G42760.1	AT2G42760.1	2e-39	cassava4.1_015017m	Manes.17G058500
RknMes02_049524	1.9	-7.59364	0.278354	-5.69765	0.158935	0.000197	Rhodanese/Cell cycle control phosphatase superfamily protein	AT2G17850.1	4e-38	cassava4.1_014532m
RknMes02_001840	1.9	-7.29789	0.265511	-5.44607	0.167189	0.000202	starch synthase 2	AT3G01180.1	0	cassava4.1_028098m	Manes.01G091700
RknMes02_040118	1.9	0.715778	0.106694	2.62918	0.309783	0.000204	purple acid phosphatase 15	AT3G07130.1	0	cassava4.1_005206m	Manes.15G054400
RknMes02_032297	1.9	0.583572	0.27698	2.53276	0.203598	0.000223	NAD(P)-linked oxidoreductase superfamily protein	AT1G59950.1	0	cassava4.1_012131m	Manes.17G090700
RknMes02_052563	1.9	-1.03605	0.213063	0.86085	0.270179	0.000252	AT1G12663.1///"Predicted to encode a PR (pathogenesis-related) protein. Belongs to the plant thionin (PR-13) family with the following members: At1g66100, At5g36910, At1g72260, At2g15010, At1g12663, At1g12660."	AT1G12663.1	1e-13	cassava4.1_023360m	Manes.04G122300
RknMes02_030477	1.9	-1.23357	0.27701	0.623868	0.194641	0.000261	RAB GTPase homolog A3	AT1G01200.1	0	cassava4.1_015537m	Manes.05G019400
RknMes02_053755	1.9	1.37274	0.032165	3.32028	0.357155	0.000263	Glycosyltransferase family 29 (sialyltransferase) family protein	AT1G08280.1	0	cassava4.1_025383m	Manes.04G004900
RknMes02_015864	1.9	0.930011	0.0748312	2.85645	0.362062	0.000309	RING/U-box superfamily protein	AT4G35840.1	0	cassava4.1_015188m	Manes.01G150600
RknMes02_044987	1.9	-7.76792	0.0935786	-5.91739	0.361784	0.000385
RknMes02_005866	1.9	-0.901032	0.285638	0.997118	0.271519	0.00042	cytochrome P450, family 86, subfamily A, polypeptide 7	AT1G63710.1	0	cassava4.1_005110m	Manes.01G059800
RknMes02_058103	1.9	-4.13167	0.239482	-2.27936	0.305429	0.000442	1-amino-cyclopropane-1-carboxylate synthase 8	AT4G37770.1	0	cassava4.1_032631m	Manes.12G118500
RknMes02_039591	1.9	-4.89368	0.361752	-2.9927	0.189826	0.000487	xyloglucan endotransglucosylase/hydrolase 25///xyloglucan endotransglycosylase 6	AT4G25810.1	0	cassava4.1_013015m	Manes.14G114500
RknMes02_008645	1.9	3.90048	0.290586	5.75996	0.273328	0.000488	N-terminal nucleophile aminohydrolases (Ntn hydrolases) superfamily protein	AT3G16150.1	2e-12	cassava4.1_011739m	Manes.18G041700
RknMes02_033745	1.9	-3.39978	0.346939	-1.52779	0.216742	0.000522	polyamine oxidase 4	AT1G65840.1	2e-13	cassava4.1_005130m	Manes.01G124500
RknMes02_036768	1.9	3.50532	0.270471	5.39401	0.334848	0.00061	PAR1 protein	AT5G52390.1	0	cassava4.1_017228m	Manes.14G025400
RknMes02_058237	1.9	2.47055	0.279879	4.40419	0.342297	0.000613	MATE efflux family protein	AT5G52450.1	0	cassava4.1_032860m	Manes.S031500
RknMes02_014475	1.9	-5.38534	0.347536	-3.45212	0.277028	0.000625	P-glycoprotein 21	AT3G62150.1	6e-29	cassava4.1_024510m	Manes.03G212400
RknMes02_004744	1.9	-2.75142	0.295136	-0.893095	0.316351	0.000667				cassava4.1_000712m
RknMes02_019886	1.9	-6.16009	0.403897	-4.2852	0.173262	0.000683				cassava4.1_033828m	Manes.16G012100
RknMes02_018230	1.9	-4.18016	0.356865	-2.31853	0.252208	0.000688	Cellulose synthase family protein	AT5G05170.1	0	cassava4.1_000712m
RknMes02_052409	1.9	-5.09639	0.443552	-3.19704	0.130047	0.000779				cassava4.1_023091m	Manes.12G050200
RknMes02_056887	1.9	-7.21464	0.287309	-5.29116	0.376784	0.000811				cassava4.1_030704m	Manes.14G174300
RknMes02_031505	1.9	-4.13019	0.342588	-2.20339	0.341488	0.000879	phosphoenolpyruvate carboxylase 3	AT3G14940.1	0	cassava4.1_001045m	Manes.15G093700
RknMes02_054984	1.9	-7.08586	0.452742	-5.18771	0.178922	0.000955	pleiotropic drug resistance 3///pleiotropic drug resistance 12	AT1G15520.1	7e-45	cassava4.1_027489m
RknMes02_054880	1.9	-7.3678	0.370673	-5.47525	0.313171	0.000955	Plant self-incompatibility protein S1 family	AT3G24060.1	2e-06	cassava4.1_027308m	Manes.15G049200
RknMes02_012542	1.9	-6.93522	0.257915	-5.05092	0.411327	0.00097				cassava4.1_003011m	Manes.16G041000
RknMes02_038566	1.9	1.65511	0.477425	3.5597	0.156764	0.00107365	Cyclase family protein	AT4G35220.1	0	cassava4.1_013545m	Manes.07G070200
RknMes02_043603	1.9	-1.09339	0.368694	0.819035	0.351797	0.00111187	Leucine-rich repeat protein kinase family protein///EF-TU receptor	AT3G47110.1	0
RknMes02_026790	1.9	-5.10733	0.449986	-3.2492	0.205846	0.00111586	non-specific phospholipase C2	AT2G26870.1	0	cassava4.1_005538m	Manes.02G139300
RknMes02_053105	1.9	-7.72529	0.129691	-5.78812	0.503717	0.0011417	PTHR22814	AT4G16380.2	6e-08	cassava4.1_024288m
RknMes02_008859	1.9	-3.00985	0.399511	-1.13667	0.32498	0.00126711	SAUR-like auxin-responsive protein family	AT5G20820.1	3e-29	cassava4.1_022520m	Manes.16G092600
RknMes02_051919	1.9	1.66766	0.422003	3.61298	0.334347	0.00128701	Uncharacterised protein family (UPF0497)	AT4G03540.1	0	cassava4.1_022252m	Manes.S000500
RknMes02_034851	1.9	-2.98633	0.371339	-1.13161	0.366472	0.00139564	unknown protein; FUNCTIONS IN: molecular_function unknown; INVOLVED IN: N-terminal protein myristoylation; LOCATED IN: cellular_component unknown; EXPRESSED IN: shoot, hypocotyl, root, egg cell; BEST Arabidopsis thaliana protein match is: unknown protein	AT3G61920.1	7e-42	cassava4.1_016646m	Manes.05G017000
RknMes02_055442	1.9	-4.05159	0.421509	-2.12604	0.358698	0.00150838	cassava4.1_029151m///AT1G71910.1	AT1G71910.1	1e-12	cassava4.1_028250m	Manes.02G191100
RknMes02_050598	1.9	-3.19756	0.30636	-1.30901	0.464937	0.00167568				cassava4.1_019696m	Manes.06G033400
RknMes02_016064	1.9	-6.99567	0.489062	-5.09359	0.282487	0.00172301	Aldolase superfamily protein	AT4G26530.2	8e-35	cassava4.1_010561m	Manes.05G202700
RknMes02_054307	1.9	-6.14856	0.535021	-4.28032	0.159513	0.00176632	Unknown///auxin response factor 2	AT5G62000.4	0	cassava4.1_026340m	Manes.05G068300
RknMes02_051851	1.9	-4.14409	0.532881	-2.24277	0.223551	0.00187454	Pyridoxal phosphate (PLP)-dependent transferases superfamily protein	AT1G34060.1	0	cassava4.1_022143m	Manes.18G095100
RknMes02_015780	1.9	-5.79616	0.32096	-3.90726	0.488878	0.0020253	sulfoquinovosyldiacylglycerol 2///Unknown	AT5G01220.1	4e-40	cassava4.1_007989m	Manes.09G103000
RknMes02_025315	1.9	-3.62412	0.453145	-1.7332	0.374142	0.00205215	pectin methylesterase 2	AT1G53830.1	0	cassava4.1_004339m	Manes.04G151000
RknMes02_028935	1.9	-7.58193	0.138954	-5.68731	0.582904	0.00220871	SPX domain gene 2	AT2G26660.1	5e-28	cassava4.1_013054m	Manes.14G132600
RknMes02_046078	1.9	-6.97898	0.626178	-5.02903	0.136894	0.00258584	AGAMOUS-like 21	AT4G37940.1	1e-25	cassava4.1_032220m	Manes.18G055600
RknMes02_000887	1.9	-7.0169	0.586191	-5.09301	0.259047	0.00274041	phospholipase D alpha 2	AT1G52570.1	3e-25	cassava4.1_026709m	Manes.16G121600
RknMes02_053062	1.9	-4.82628	0.314337	-2.9289	0.557308	0.00288467	Core-2/I-branching beta-1,6-N-acetylglucosaminyltransferase family protein	AT1G68390.1	0	cassava4.1_024214m	Manes.01G014400
RknMes02_050526	1.9	-4.98091	0.543574	-3.10898	0.344103	0.00313533	AGAMOUS-like 17	AT2G22630.1	2e-25	cassava4.1_019428m	Manes.13G103600
RknMes02_046797	1.9	-5.8736	0.579605	-3.99088	0.297259	0.00322411	unknown protein	AT5G56850.1	4e-11
RknMes02_054789	1.9	-7.47684	0.289486	-5.54981	0.603778	0.003279	Protein of unknown function (DUF1677)	AT2G25780.1	9e-33	cassava4.1_027144m	Manes.03G059400
RknMes02_030520	1.9	-7.18277	0.480809	-5.26968	0.472795	0.00348646				cassava4.1_030786m	Manes.14G011400
RknMes02_048376	1.9	-6.79298	0.597536	-4.9277	0.301984	0.00377131	amino acid transporter 1	AT4G21120.1	0	cassava4.1_005584m	Manes.14G122200
RknMes02_026495	1.9	-6.92958	0.626743	-4.98832	0.318552	0.00389362	glucose-6-phosphate/phosphate translocator 2///Unknown	AT1G61800.1	0	cassava4.1_009055m	Manes.17G036800
RknMes02_025541	1.9	-6.60203	0.593992	-4.67129	0.377441	0.004003				cassava4.1_008569m	Manes.14G092000
RknMes02_054617	1.9	-7.39123	0.0988264	-5.49244	0.696451	0.00429465	COBRA-like extracellular glycosyl-phosphatidyl inositol-anchored protein family	AT5G15630.1	0	cassava4.1_026852m	Manes.06G082300
RknMes02_058960	1.9	-7.36182	0.134235	-5.47547	0.705761	0.00480599	Protein of unknown function, DUF547	AT5G60720.1	0	cassava4.1_034070m	Manes.11G148700
RknMes02_052740	1.9	-7.08938	0.64537	-5.22544	0.306745	0.00495222	Protein of unknown function (DUF1218)	AT1G31720.1	3e-07	cassava4.1_023661m
RknMes02_038446	1.9	-5.43349	0.608596	-3.55893	0.401311	0.0052835	glutathione S-transferase tau 7///glutathione S-transferase TAU 1	AT2G29420.1	0	cassava4.1_007092m
RknMes02_048080	1.9	-5.30361	0.711018	-3.37727	0.376098	0.00704894	beta-galactosidase 3	AT4G36360.2	0	cassava4.1_002442m	Manes.06G025400
RknMes02_043036	1.9	-6.77102	0.797155	-4.87407	0.0536496	0.00729294
RknMes02_044252	1.9	-7.46831	0.184675	-5.54656	0.788507	0.00729538
RknMes02_005349	1.9	-6.20488	0.704893	-4.35394	0.348998	0.0075913	PLC-like phosphodiesterases superfamily protein	AT1G13680.1	3e-07
RknMes02_033424	1.9	-7.00128	0.693616	-5.10122	0.430878	0.0079431	purple acid phosphatase 23	AT4G13700.1	0	cassava4.1_005160m
RknMes02_036850	1.9	1.60013	0.706695	3.53508	0.440364	0.00796931	cassava4.1_033970m///Unknown///cassava4.1_029567m	AT5G15780.1	2e-14	cassava4.1_019917m	Manes.07G040100
RknMes02_055776	1.9	-7.25769	0.800701	-5.3353	0.254807	0.00847824	Subtilisin-like serine endopeptidase family protein	AT5G03620.1	0	cassava4.1_028828m	Manes.09G057300
RknMes02_048630	1.9	-7.69276	0.133911	-5.77866	0.827724	0.0085582	NAC (No Apical Meristem) domain transcriptional regulator superfamily protein///NAC domain containing protein 12	AT2G46770.1	0	cassava4.1_008093m	Manes.02G001600
RknMes02_051621	1.9	-6.44985	0.802386	-4.51738	0.27136	0.00857201	AT2G04480.1	AT2G04480.1	1e-16	cassava4.1_021750m	Manes.12G065400
RknMes02_055810	1.9	-6.52618	0.779715	-4.59972	0.329448	0.00865749	cation/hydrogen exchanger 15	AT2G13620.1	0	cassava4.1_028887m	Manes.13G085700
RknMes02_039293	1.9	-5.00639	0.452778	-3.11643	0.702035	0.00885851	fatty alcohol oxidase 3	AT3G23410.1	9e-23	cassava4.1_002379m	Manes.03G162200
RknMes02_022314	1.9	-7.57041	0.181547	-5.67919	0.848023	0.0102306	Rubredoxin-like superfamily protein	AT1G54500.1	0	cassava4.1_016687m	Manes.09G157000
RknMes02_003691	1.9	-4.08078	0.674027	-2.20994	0.548401	0.0107851	ABC-2 type transporter family protein	AT1G53270.1	3e-38	cassava4.1_023047m	Manes.15G092400
RknMes02_052965	1.9	-6.97421	0.843124	-5.05027	0.358709	0.0118923	AGC (cAMP-dependent, cGMP-dependent and protein kinase C) kinase family protein	AT5G62310.1	0	cassava4.1_024039m	Manes.14G034300
RknMes02_051489	1.9	-7.20497	0.746059	-5.30505	0.519492	0.0121373	basic helix-loop-helix (bHLH) DNA-binding superfamily protein	AT4G20970.1	2e-41	cassava4.1_021527m	Manes.16G028800
RknMes02_009503	1.9	-5.61342	0.831865	-3.67782	0.428296	0.0126138	Calcium-dependent lipid-binding (CaLB domain) plant phosphoribosyltransferase family protein	AT5G12970.1	0	cassava4.1_002086m	Manes.14G014300
RknMes02_048773	1.9	-7.35872	0.854784	-5.48557	0.366056	0.0140648	Core-2/I-branching beta-1,6-N-acetylglucosaminyltransferase family protein	AT1G71070.1	0	cassava4.1_009439m	Manes.16G045600
RknMes02_002733	1.9	-6.4132	0.919712	-4.54643	0.1423	0.0142749	glutamate receptor 3.3	AT1G42540.1	1e-27	cassava4.1_026419m	Manes.18G003400
RknMes02_047229	1.9	-6.68772	0.892447	-4.76023	0.427516	0.0158825
RknMes02_056323	1.9	-6.66516	0.595685	-4.73632	0.863192	0.0198092	receptor kinase 3///S-locus lectin protein kinase family protein	AT4G27290.1	0	cassava4.1_029726m	Manes.15G080900
RknMes02_043471	1.9	-3.6855	0.956489	-1.7383	0.527365	0.0222858
RknMes02_058069	1.9	-5.39159	0.915404	-3.45361	0.588067	0.0223518	ovate family protein 7	AT2G18500.1	0	cassava4.1_032586m	Manes.01G133500
RknMes02_055542	1.9	-5.91501	1.06712	-4.02033	0.10233	0.0230606	TRICHOME BIREFRINGENCE-LIKE 43	AT2G30900.1	0	cassava4.1_028435m	Manes.03G186700
RknMes02_049331	1.9	-7.1316	0.548686	-5.1899	1.00063	0.0265364	CCT motif family protein	AT5G41380.1	0	cassava4.1_013386m	Manes.01G060500
RknMes02_012857	1.9	-5.40062	1.22011	-3.47294	0.256614	0.0377025	tRNA/rRNA methyltransferase (SpoU) family protein	AT4G17610.1	6e-18	cassava4.1_023816m
RknMes02_035566	1.9	-5.89471	1.22578	-3.99052	0.279856	0.0405817	Unknown	AT2G47930.1	2e-19	cassava4.1_018722m	Manes.05G068100
RknMes02_017237	1.9	-7.49779	0.125916	-5.58839	1.3039	0.0462697	cytochrome P450, family 704, subfamily A, polypeptide 2	AT2G45510.1	0	cassava4.1_005792m	Manes.01G264600
RknMes02_056228	1.9	-3.95704	1.254	-2.0382	0.455045	0.0485055	cassava4.1_033970m///Unknown///cassava4.1_029567m	AT5G15780.1	2e-16	cassava4.1_029567m	Manes.10G100500
RknMes02_025161	1.8	-2.95047	0.0675971	-1.12223	0.0748866	6.9e-06	serine carboxypeptidase-like 45	AT1G28110.2	1e-09	cassava4.1_006631m	Manes.08G061300
RknMes02_013634	1.8	1.56166	0.0701496	3.34988	0.173348	3.99e-05	SNARE associated Golgi protein family	AT4G17790.1	1e-14	cassava4.1_014151m	Manes.17G014400
RknMes02_011365	1.8	0.702125	0.095501	2.51946	0.168393	4.12e-05				cassava4.1_005130m	Manes.01G124500
RknMes02_048815	1.8	-0.84849	0.123933	0.91343	0.142318	4.42e-05	Flavin-containing monooxygenase family protein	AT1G48910.1	0	cassava4.1_009787m	Manes.01G213800
RknMes02_043607	1.8	-3.70201	0.11214	-1.86624	0.169429	4.52e-05
RknMes02_008189	1.8	-1.36743	0.218536	0.443882	0.0608312	7.06e-05	cytochrome P450, family 81, subfamily H, polypeptide 1///"cytochrome P450, family 81, subfamily D, polypeptide 3"	AT4G37340.1	6e-33	cassava4.1_006098m	Manes.13G116700
RknMes02_003966	1.8	-2.90223	0.155946	-1.10039	0.191879	9.4e-05	AGC (cAMP-dependent, cGMP-dependent and protein kinase C) kinase family protein	AT3G20830.1	2e-18	cassava4.1_029727m	Manes.06G167100
RknMes02_051426	1.8	-4.2636	0.25656	-2.4294	0.0983244	0.00013	Unknown///beta-6 tubulin///tubulin beta 8	AT5G12250.1	0	cassava4.1_021432m	Manes.06G007200
RknMes02_055170	1.8	-0.789785	0.129462	1.01254	0.251042	0.000158	AT1G12663.1///"Predicted to encode a PR (pathogenesis-related) protein. Belongs to the plant thionin (PR-13) family with the following members: At1g66100, At5g36910, At1g72260, At2g15010, At1g12663, At1g12660."	AT1G12663.1	3e-13	cassava4.1_027799m	Manes.04G122200
RknMes02_051878	1.8	2.53007	0.131063	4.36231	0.262811	0.00017	Unknown///Bifunctional inhibitor/lipid-transfer protein/seed storage 2S albumin superfamily protein	AT4G15160.1	0	cassava4.1_022186m	Manes.09G070500
RknMes02_049103	1.8	-4.31682	0.272892	-2.49025	0.109279	0.000173	OBF-binding protein 3	AT3G55370.2	0	cassava4.1_011891m	Manes.10G031200
RknMes02_000365	1.8	-3.9431	0.172283	-2.09549	0.244575	0.000174	UDP-Glycosyltransferase superfamily protein	AT1G32900.1	2e-25	cassava4.1_003887m
RknMes02_028412	1.8	-3.92509	0.119369	-2.114	0.271009	0.000183	SNARE associated Golgi protein family	AT4G17790.1	1e-36	cassava4.1_014151m	Manes.17G014400
RknMes02_006301	1.8	1.85436	0.0880777	3.60747	0.271245	0.000183	phosphate transporter 1;7///Unknown///phosphate transporter 1;5///phosphate transporter 1;4	AT2G38940.1	8e-33	cassava4.1_005221m	Manes.13G033400
RknMes02_033399	1.8	0.690431	0.14032	2.45522	0.263176	0.000205	UDP-Glycosyltransferase superfamily protein///UDP-glucosyl transferase 71B6	AT3G21760.1	0	cassava4.1_018585m
RknMes02_016022	1.8	-4.81699	0.144747	-2.99043	0.278335	0.000211	biotin carboxyl carrier protein 2///Unknown	AT5G15530.1	5e-08	cassava4.1_028500m	Manes.02G053800
RknMes02_050109	1.8	-2.78054	0.233355	-0.989116	0.202579	0.000217	nudix hydrolase homolog 17	AT2G01670.1	0	cassava4.1_017452m	Manes.17G083500
RknMes02_035988	1.8	-3.04021	0.199124	-1.21004	0.254619	0.000232	B-box type zinc finger protein with CCT domain	AT2G47890.1	5e-06
RknMes02_054311	1.8	-0.864676	0.232042	0.913541	0.21628	0.000246	UDP-glucosyl transferase 73C1	AT2G36750.1	0	cassava4.1_026345m	Manes.08G015600
RknMes02_054825	1.8	-4.33563	0.282967	-2.51574	0.173099	0.000263	small ubiquitin-like modifier 3	AT5G55170.1	3e-10	cassava4.1_027210m
RknMes02_054305	1.8	-2.53179	0.208011	-0.701099	0.268514	0.000278	Protein kinase superfamily protein///Unknown	AT3G57120.1	0	cassava4.1_026334m	Manes.10G048600
RknMes02_027992	1.8	-4.18203	0.328416	-2.33218	0.106027	0.00028	UDP-Glycosyltransferase superfamily protein	AT1G32900.1	1e-33	cassava4.1_003887m
RknMes02_002113	1.8	-1.08961	0.324309	0.679991	0.105263	0.000327	FASCICLIN-like arabinoogalactan 7	AT2G04780.2	1e-29	cassava4.1_032208m	Manes.S074300
RknMes02_021202	1.8	-5.01262	0.311011	-3.17509	0.2032	0.000387	Arabidopsis thaliana protein of unknown function (DUF821)	AT1G07220.1	2e-23	cassava4.1_006037m	Manes.02G119200
RknMes02_058899	1.8	-2.5663	0.218769	-0.740605	0.301043	0.000398	gibberellin 2-oxidase 6	AT1G02400.1	0	cassava4.1_033960m	Manes.03G208300
RknMes02_045036	1.8	-3.29861	0.130949	-1.49676	0.347505	0.000418	cassava4.1_030293m///cassava4.1_030781m///nine-cis-epoxycarotenoid dioxygenase 4///cassava4.1_026587m///cassava4.1_028778m///cassava4.1_022958m	AT4G19170.1	3e-08	cassava4.1_003867m	Manes.15G183500
RknMes02_048226	1.8	-2.80079	0.375773	-0.994873	0.0307765	0.000442	poly(A) binding protein 6	AT3G16380.1	0	cassava4.1_004058m	Manes.04G135800
RknMes02_055463	1.8	2.5153	0.254553	4.29451	0.275569	0.000462	Xanthine/uracil permease family protein	AT5G50300.1	0	cassava4.1_028287m	Manes.06G114800
RknMes02_049083	1.8	3.49609	0.303967	5.30453	0.249531	0.00052	N-terminal nucleophile aminohydrolases (Ntn hydrolases) superfamily protein	AT3G16150.1	0	cassava4.1_011739m	Manes.18G041700
RknMes02_029934	1.8	-3.16145	0.207767	-1.39984	0.326353	0.000545	cytochrome P450, family 86, subfamily A, polypeptide 8	AT2G45970.1	0	cassava4.1_005110m	Manes.01G059800
RknMes02_001505	1.8	-4.01378	0.289595	-2.25623	0.267802	0.00059	basic helix-loop-helix (bHLH) DNA-binding superfamily protein	AT1G61660.1	2e-38	cassava4.1_006806m	Manes.17G031100
RknMes02_004145	1.8	2.57993	0.143381	4.36191	0.380824	0.000627				cassava4.1_019005m	Manes.09G123900
RknMes02_026688	1.8	-5.55148	0.291614	-3.73875	0.300695	0.000653	Family of unknown function (DUF716)	AT1G49470.1	0	cassava4.1_034359m	Manes.15G145500
RknMes02_012213	1.8	-4.37146	0.260451	-2.52287	0.360195	0.000747	Unknown///BEL1-like homeodomain 6	AT4G34610.2	1e-18	cassava4.1_006759m	Manes.18G021400
RknMes02_033830	1.8	-1.13463	0.338417	0.651886	0.272028	0.000787	FAD-binding Berberine family protein	AT5G44400.1	0	cassava4.1_004979m	Manes.06G059100
RknMes02_001539	1.8	-3.56987	0.376574	-1.72808	0.265296	0.000878	chitin elicitor receptor kinase 1	AT3G21630.1	4e-21	cassava4.1_027981m	Manes.17G028100
RknMes02_039488	1.8	-4.04112	0.236514	-2.22404	0.389244	0.000887	receptor like protein 15///Unknown///receptor like protein 13///receptor like protein 56	AT1G74170.1	0	cassava4.1_001882m	Manes.04G110200
RknMes02_037286	1.8	-4.86143	0.422915	-3.09183	0.138027	0.000903	Pyruvate kinase family protein	AT5G56350.1	1e-34	cassava4.1_005893m	Manes.09G143000
RknMes02_058609	1.8	-0.871246	0.210254	0.881846	0.388427	0.000913	inflorescence deficient in abscission (IDA)-like 4///inflorescence deficient in abscission (IDA)-like 3	AT3G18715.1	6e-09	cassava4.1_033485m	Manes.02G177000
RknMes02_058008	1.8	-7.57948	0.127787	-5.77784	0.441895	0.000955	PLC-like phosphodiesterases superfamily protein	AT1G13680.1	7e-43	cassava4.1_032483m
RknMes02_052900	1.8	-7.46428	0.133822	-5.68073	0.437041	0.000967	gamma interferon responsive lysosomal thiol (GILT) reductase family protein	AT5G01580.1	0	cassava4.1_023943m	Manes.08G095600
RknMes02_057750	1.8	-3.54338	0.241875	-1.73705	0.401249	0.00101285	Regulator of Vps4 activity in the MVB pathway protein///cassava4.1_020881m	AT1G13340.1	0	cassava4.1_032072m	Manes.01G109500
RknMes02_042585	1.8	-5.90895	0.380938	-4.08471	0.283889	0.00102903
RknMes02_050515	1.8	-0.967005	0.359241	0.828618	0.315104	0.00112299	Unknown///Copper transport protein family///Heavy metal transport/detoxification superfamily protein	AT3G07600.1	5e-13	cassava4.1_019385m	Manes.13G059500
RknMes02_001737	1.8	-5.5134	0.418246	-3.7338	0.238785	0.00120681	squamosa promoter binding protein-like 8	AT1G02065.1	0	cassava4.1_012466m	Manes.01G270700
RknMes02_022100	1.8	-4.85446	0.346599	-3.09348	0.348403	0.00137185	Plant protein of unknown function (DUF946)	AT5G43950.1	5e-41	cassava4.1_023569m	Manes.12G037600
RknMes02_003930	1.8	-4.39745	0.36951	-2.5903	0.377388	0.0016375				cassava4.1_031768m	Manes.18G030600
RknMes02_056207	1.8	-4.89191	0.489836	-3.14017	0.178717	0.00176632	cyclic nucleotide gated channel 8	AT1G19780.1	0	cassava4.1_029536m	Manes.04G102200
RknMes02_030298	1.8	-5.71023	0.27177	-3.86466	0.482947	0.00180925	nuclear factor Y, subunit B5	AT2G47810.1	1.4e-45	cassava4.1_022353m	Manes.01G215700
RknMes02_028562	1.8	-7.35462	0.43208	-5.52432	0.342524	0.00183012	ferric reduction oxidase 7///ferric reduction oxidase 6	AT5G49740.1	0	cassava4.1_002360m	Manes.06G016800
RknMes02_052567	1.8	-7.39983	0.49367	-5.62573	0.230687	0.00198705	AGAMOUS-like 6	AT2G45650.1	6e-42	cassava4.1_023366m
RknMes02_055717	1.8	-7.20663	0.422972	-5.38984	0.368591	0.00202047	Subtilisin-like serine endopeptidase family protein///subtilase family protein	AT5G59190.1	0	cassava4.1_028732m	Manes.07G122300
RknMes02_005287	1.8	-7.75461	0.128672	-5.99824	0.543884	0.00231409	Survival protein SurE-like phosphatase/nucleotidase	AT4G14930.1	8e-25	cassava4.1_021476m	Manes.03G179300
RknMes02_010307	1.8	-1.10746	0.493306	0.658931	0.276077	0.0023645	pectin methylesterase 3	AT3G14310.1	2e-08
RknMes02_053077	1.8	-6.92201	0.541448	-5.10192	0.223389	0.00240379	UDP-D-apiose/UDP-D-xylose synthase 2	AT1G08200.1	0	cassava4.1_024237m	Manes.11G160600
RknMes02_010259	1.8	-7.52894	0.327579	-5.6824	0.514987	0.00267648	Leucine-rich repeat protein kinase family protein	AT3G19700.1	8e-12	cassava4.1_001017m	Manes.18G054100
RknMes02_012653	1.8	-4.00377	0.134961	-2.20502	0.586522	0.00282191	Bifunctional inhibitor/lipid-transfer protein/seed storage 2S albumin superfamily protein	AT4G33550.2	2e-12	cassava4.1_029006m	Manes.14G006000
RknMes02_018990	1.8	-7.36036	0.391613	-5.57188	0.452932	0.00283024	alpha/beta-Hydrolases superfamily protein	AT1G35420.2	6e-17	cassava4.1_011949m	Manes.02G198600
RknMes02_003838	1.8	-7.44495	0.486449	-5.67688	0.398966	0.00366659	Leucine-rich repeat protein kinase family protein	AT1G67720.1	2e-24	cassava4.1_002208m
RknMes02_030626	1.8	-5.31946	0.550548	-3.53682	0.318682	0.00370992	NAC domain containing protein 61///NAC domain containing protein 90	AT5G22380.1	0	cassava4.1_013664m	Manes.09G052800
RknMes02_031717	1.8	-5.97095	0.60023	-4.21406	0.206248	0.00391782	exocyst subunit exo70 family protein H2	AT2G39380.1	0	cassava4.1_003574m	Manes.11G135900
RknMes02_033407	1.8	-3.1939	0.51278	-1.39278	0.406855	0.00399591	CAP (Cysteine-rich secretory proteins, Antigen 5, and Pathogenesis-related 1 protein) superfamily protein	AT4G30320.1	0	cassava4.1_017915m	Manes.06G027000
RknMes02_005007	1.8	-7.14483	0.385142	-5.39176	0.527911	0.00446546				cassava4.1_008805m	Manes.02G079700
RknMes02_030430	1.8	-7.49071	0.14637	-5.69857	0.665265	0.00480365	aldehyde dehydrogenase 3F1	AT4G36250.1	0	cassava4.1_006522m	Manes.02G100300
RknMes02_057926	1.8	-7.20676	0.428348	-5.44046	0.517689	0.00483334	Carbohydrate-binding X8 domain superfamily protein	AT5G35740.1	2e-37	cassava4.1_032359m	Manes.09G078700
RknMes02_008191	1.8	-5.85384	0.671435	-4.0841	0.109501	0.00505967	catalase 2	AT4G35090.2	1e-28	cassava4.1_007219m
RknMes02_044182	1.8	-5.10043	0.483292	-3.29112	0.51258	0.00533625	Heavy metal transport/detoxification superfamily protein	AT3G05920.1	2e-14
RknMes02_055358	1.8	-7.16958	0.479258	-5.39492	0.531787	0.00619502	hydroxyproline-rich glycoprotein family protein	AT5G51680.1	2.9e-44	cassava4.1_028113m	Manes.06G138600
RknMes02_047961	1.8	-7.26169	0.160676	-5.45272	0.729002	0.00677755	kinesin 4	AT5G27000.1	0	cassava4.1_000860m	Manes.08G113800
RknMes02_013431	1.8	2.5051	0.10203	4.34186	0.755577	0.0069142	small ubiquitin-like modifier 2///RING/U-box superfamily protein///Unknown	AT1G26240.1	2e-12
RknMes02_022965	1.8	-7.18796	0.635579	-5.4016	0.381333	0.00692792	jasmonate-regulated gene 21	AT3G55970.1	0	cassava4.1_010270m	Manes.10G011800
RknMes02_000774	1.8	-6.87992	0.718404	-5.08808	0.283818	0.00811006	homeodomain GLABROUS 11	AT1G73360.1	4.2e-45	cassava4.1_003597m	Manes.02G224400
RknMes02_031121	1.8	-5.01196	0.633781	-3.22983	0.443348	0.00833081	Unknown///protodermal factor 1	AT2G42840.1	4e-25	cassava4.1_012595m	Manes.01G128300
RknMes02_024992	1.8	-7.42832	0.135056	-5.58175	0.791763	0.00836586	exocyst subunit exo70 family protein H2	AT2G39380.1	0	cassava4.1_004075m	Manes.S098100
RknMes02_057164	1.8	-4.96394	0.664901	-3.13339	0.442504	0.00846485	unknown protein; Has 23 Blast hits to 23 proteins in 6 species: Archae - 0; Bacteria - 0; Metazoa - 0; Fungi - 0; Plants - 23; Viruses - 0; Other Eukaryotes - 0 (source: NCBI BLink).///AT1G68585.1	AT1G68585.1	8e-20	cassava4.1_031133m	Manes.06G070000
RknMes02_009533	1.8	-6.60065	0.73214	-4.84403	0.24075	0.00868585	Terpenoid cyclases/Protein prenyltransferases superfamily protein	AT1G79460.1	9e-13	cassava4.1_017293m
RknMes02_036613	1.8	1.57443	0.691409	3.36938	0.396331	0.00904687	Bifunctional inhibitor/lipid-transfer protein/seed storage 2S albumin superfamily protein	AT3G22600.1	1e-33	cassava4.1_018024m	Manes.05G079500
RknMes02_043583	1.8	-7.09635	0.675747	-5.31946	0.412489	0.00916682
RknMes02_007961	1.8	-6.90292	0.814416	-5.14809	0.184195	0.0119546	UDP-Glycosyltransferase superfamily protein	AT1G32900.1	9e-09	cassava4.1_003887m
RknMes02_040041	1.8	1.57167	0.745207	3.3734	0.436308	0.0122767	cytochrome P450, family 86, subfamily A, polypeptide 1	AT5G58860.1	0	cassava4.1_005818m	Manes.01G163600
RknMes02_057738	1.8	-7.01448	0.676021	-5.25472	0.561088	0.0144062	receptor kinase 3///S-locus lectin protein kinase family protein	AT4G27290.1	0	cassava4.1_032051m	Manes.03G118700
RknMes02_030724	1.8	-6.47997	0.676757	-4.64002	0.67521	0.0167291	Nucleotide-diphospho-sugar transferases superfamily protein	AT1G19300.1	0	cassava4.1_030032m	Manes.05G164000
RknMes02_052230	1.8	-6.63155	0.801701	-4.8766	0.445781	0.0171249	AT5G62960.1	AT5G62960.1	0	cassava4.1_022811m	Manes.14G064500
RknMes02_012762	1.8	-7.62918	0.145312	-5.81281	0.941229	0.0172664	Chalcone and stilbene synthase family protein	AT5G13930.1	4e-25	cassava4.1_009402m	Manes.03G150000
RknMes02_002143	1.8	-2.59858	0.960825	-0.776408	0.252669	0.0201065	root-specific kinase 1	AT2G26290.1	1e-16	cassava4.1_007465m	Manes.16G086600
RknMes02_050647	1.8	-6.31114	0.963562	-4.54942	0.163504	0.0215367	cell wall protein precursor, putative	AT2G20870.1	8e-11	cassava4.1_019842m	Manes.13G149300
RknMes02_057504	1.8	-5.25378	0.950137	-3.40611	0.406206	0.0221148	C2H2-like zinc finger protein	AT1G26610.1	0	cassava4.1_031696m	Manes.06G087200
RknMes02_047985	1.8	-7.23021	0.495119	-5.4453	0.86684	0.0221632	P-loop containing nucleoside triphosphate hydrolases superfamily protein	AT1G55550.1	0	cassava4.1_001148m	Manes.15G111300
RknMes02_055099	1.8	-6.01383	0.96154	-4.19815	0.496146	0.0280873	Plant protein of unknown function (DUF247)	AT2G36430.1	0	cassava4.1_027682m	Manes.04G006000
RknMes02_057295	1.8	-6.55774	0.934505	-4.80516	0.603235	0.0354265	1-amino-cyclopropane-1-carboxylate synthase 8	AT4G37770.1	0	cassava4.1_031356m	Manes.13G108000
RknMes02_000467	1.8	-6.49554	1.01639	-4.72983	0.689795	0.0487274	nodulin MtN21 /EamA-like transporter family protein	AT1G21890.1	1e-38	cassava4.1_009347m	Manes.02G162000
RknMes02_006978	1.7	1.97773	0.0402223	3.65192	0.114447	1.77e-05	ankyrin repeat family protein / regulator of chromosome condensation (RCC1) family protein	AT3G03790.3	5e-10	cassava4.1_000710m
RknMes02_004556	1.7	2.94351	0.0636631	4.59385	0.122548	2.59e-05	ankyrin repeat family protein / regulator of chromosome condensation (RCC1) family protein	AT3G03790.3	3e-20	cassava4.1_005924m	Manes.06G126900
RknMes02_024709	1.7	-2.92039	0.121729	-1.20522	0.119742	3.68e-05	AMP-dependent synthetase and ligase family protein	AT2G47240.2	0	cassava4.1_003162m	Manes.01G230600
RknMes02_006597	1.7	3.59609	0.0554568	5.27171	0.155576	3.74e-05	microtubule-associated proteins 65-1	AT5G55230.1	0	cassava4.1_004971m	Manes.03G136400
RknMes02_007464	1.7	-1.11748	0.154514	0.632226	0.101986	4.33e-05	polyamine oxidase 4///KNOX/ELK homeobox transcription factor	AT1G62360.1	2e-22	cassava4.1_010444m	Manes.16G003000
RknMes02_018286	1.7	-5.66402	0.162209	-3.93865	0.0917633	4.6e-05	Unknown///Octicosapeptide/Phox/Bem1p family protein	AT3G26510.5	3e-09	cassava4.1_016466m	Manes.13G024300
RknMes02_011696	1.7	1.65007	0.0214893	3.36234	0.196765	5.75e-05	Galactose oxidase/kelch repeat superfamily protein	AT3G07720.1	7e-35	cassava4.1_011729m	Manes.13G061500
RknMes02_006416	1.7	0.766964	0.11313	2.46864	0.166656	6.35e-05	Galactose oxidase/kelch repeat superfamily protein	AT3G07720.1	9e-14	cassava4.1_011729m	Manes.13G061500
RknMes02_033436	1.7	3.60156	0.174377	5.33503	0.126779	7.17e-05	Ca2+-binding protein 1	AT5G49480.1	0	cassava4.1_018083m	Manes.15G000900
RknMes02_057527	1.7	-0.854214	0.0613012	0.796875	0.191813	7.17e-05	Unknown///RING/U-box superfamily protein	AT3G47180.1	9e-25	cassava4.1_031729m	Manes.18G079700
RknMes02_049318	1.7	1.86755	0.091587	3.53669	0.191193	7.97e-05	Peroxidase superfamily protein	AT1G68850.1	0	cassava4.1_013283m	Manes.14G093400
RknMes02_023279	1.7	-4.91703	0.226907	-3.21802	0.0553148	0.000101	Arabidopsis thaliana protein of unknown function (DUF821)	AT1G07220.1	1e-24	cassava4.1_006037m	Manes.02G119200
RknMes02_026060	1.7	-4.42449	0.0451867	-2.72513	0.239651	0.000119				cassava4.1_026830m	Manes.11G069200
RknMes02_051715	1.7	-2.98818	0.093232	-1.31566	0.226139	0.00013	methyl esterase 10///Unknown	AT3G50440.1	0	cassava4.1_021901m	Manes.13G129500
RknMes02_054605	1.7	-1.04155	0.140429	0.634662	0.20134	0.00013	cycloartenol synthase 1	AT2G07050.1	0	cassava4.1_026829m	Manes.02G227300
RknMes02_058456	1.7	1.09025	0.228288	2.7518	0.112133	0.000156	Domain of unknown function (DUF966)	AT5G59790.1	5e-44	cassava4.1_033208m	Manes.07G111700
RknMes02_053509	1.7	-5.58068	0.156348	-3.89971	0.206915	0.000158	phospholipase D alpha 4	AT1G55180.1	0	cassava4.1_024955m	Manes.11G027600
RknMes02_057782	1.7	-2.10736	0.190653	-0.390611	0.186887	0.00016	AT5G02420.1	AT3G10525.1	7e-10	cassava4.1_032121m	Manes.10G053200
RknMes02_005796	1.7	-4.62167	0.165876	-2.90993	0.235326	0.000206				cassava4.1_025425m	Manes.09G080100
RknMes02_003153	1.7	-3.0056	0.0407407	-1.35265	0.273478	0.000208	ankyrin repeat family protein / regulator of chromosome condensation (RCC1) family protein	AT3G03790.3	0	cassava4.1_000710m
RknMes02_052456	1.7	-6.50023	0.219008	-4.83809	0.201288	0.000262	homeodomain GLABROUS 11	AT1G73360.1	0	cassava4.1_023179m	Manes.01G122900
RknMes02_029453	1.7	-3.09447	0.272946	-1.42979	0.123471	0.000265	serine carboxypeptidase-like 45	AT1G28110.2	0	cassava4.1_006631m	Manes.08G061300
RknMes02_033717	1.7	-0.4354	0.186459	1.24125	0.24389	0.000278	cytochrome P450, family 711, subfamily A, polypeptide 1	AT2G26170.1	0	cassava4.1_005510m	Manes.16G081600
RknMes02_053202	1.7	-3.70828	0.212551	-1.9799	0.237436	0.000279	RHO guanyl-nucleotide exchange factor 3	AT4G00460.2	0	cassava4.1_024464m	Manes.05G034400
RknMes02_032443	1.7	-4.00118	0.128073	-2.30485	0.294559	0.000315	HXXXD-type acyl-transferase family protein	AT3G62160.1	0	cassava4.1_008373m	Manes.01G234300
RknMes02_048519	1.7	1.11457	0.257892	2.82155	0.211869	0.000355	UDP-Glycosyltransferase superfamily protein///UDP-glucosyl transferase 71B6	AT3G21760.1	0	cassava4.1_007027m	Manes.07G018700
RknMes02_049307	1.7	0.928255	0.279247	2.58623	0.162868	0.000357				cassava4.1_013226m
RknMes02_012308	1.7	-5.40467	0.307706	-3.6953	0.143331	0.000379	alpha/beta-Hydrolases superfamily protein	AT1G49650.1	2e-26	cassava4.1_011928m	Manes.18G033000
RknMes02_032910	1.7	-4.33158	0.17363	-2.59516	0.300045	0.000382	P-loop containing nucleoside triphosphate hydrolases superfamily protein	AT3G10420.2	2e-39	cassava4.1_002788m	Manes.07G094300
RknMes02_037311	1.7	-4.78344	0.260344	-3.04927	0.239279	0.00041	myb domain protein 5	AT3G13540.1	4e-28	cassava4.1_011594m	Manes.15G108200
RknMes02_048948	1.7	-0.349252	0.135956	1.36281	0.325697	0.000432	GroES-like zinc-binding alcohol dehydrogenase family protein	AT3G19450.1	0	cassava4.1_010733m	Manes.13G117800
RknMes02_048661	1.7	1.83417	0.177607	3.49848	0.294822	0.000442	FAD-dependent oxidoreductase family protein	AT2G24580.1	0	cassava4.1_008438m	Manes.03G004800
RknMes02_012862	1.7	-2.37317	0.220844	-0.662484	0.303797	0.00055	respiratory burst oxidase protein F///Riboflavin synthase-like superfamily protein	AT1G19230.2	7e-34	cassava4.1_024499m	Manes.16G092100
RknMes02_032567	1.7	-7.37391	0.191496	-5.68484	0.317322	0.000551	Unknown///Plant protein 1589 of unknown function	AT3G61700.2	4e-11	cassava4.1_028310m	Manes.01G247000
RknMes02_050434	1.7	3.47626	0.136305	5.20143	0.359391	0.000577	AT3G03150.1	AT3G03150.1	6e-26	cassava4.1_019005m	Manes.09G123900
RknMes02_009608	1.7	-5.22854	0.344902	-3.53724	0.177819	0.000653	kinase interacting family protein	AT1G58210.1	2e-11	cassava4.1_001204m	Manes.02G144700
RknMes02_031954	1.7	-3.00067	0.343749	-1.28047	0.205216	0.000686	transferases;folic acid binding	AT2G20830.3	0	cassava4.1_012119m	Manes.13G150800
RknMes02_053308	1.7	-7.50729	0.145444	-5.83232	0.361979	0.000694	unknown protein	AT1G54200.1	0	cassava4.1_024636m	Manes.03G052400
RknMes02_042030	1.7	-7.58769	0.139578	-5.88399	0.376501	0.000721
RknMes02_052916	1.7	-2.85451	0.195226	-1.10917	0.364987	0.00073	disease resistance family protein / LRR family protein	AT2G34930.1	0	cassava4.1_023963m	Manes.10G136600
RknMes02_016030	1.7	-5.60717	0.246166	-3.91521	0.322888	0.000769	unknown protein	AT4G37820.1	3e-08	cassava4.1_017547m	Manes.04G132900
RknMes02_058041	1.7	-2.79749	0.264577	-1.1233	0.308769	0.000806	uclacyanin 1	AT2G32300.1	6e-37	cassava4.1_032538m	Manes.13G074200
RknMes02_036906	1.7	-3.27232	0.27907	-1.5917	0.307985	0.000868	Calcium-binding EF-hand family protein	AT2G15680.1	4e-40	cassava4.1_017145m	Manes.13G127700
RknMes02_008194	1.7	-5.74727	0.362223	-4.04952	0.217797	0.000886	protochlorophyllide oxidoreductase A///protochlorophyllide oxidoreductase B	AT4G27440.2	4e-25	cassava4.1_009048m	Manes.03G113300
RknMes02_010092	1.7	-2.54604	0.425835	-0.835913	0.0889575	0.000955	receptor-like serine/threonine kinase 2///cysteine-rich RLK (RECEPTOR-like protein kinase) 42	AT5G40380.1	2e-11	cassava4.1_021115m	Manes.15G166500
RknMes02_001841	1.7	3.3586	0.424203	5.08656	0.162481	0.00109104				cassava4.1_006561m	Manes.12G132300
RknMes02_030857	1.7	-4.76744	0.403058	-3.06935	0.219756	0.00121641	4-coumarate:CoA ligase 3	AT1G65060.2	0	cassava4.1_004658m	Manes.09G127000
RknMes02_013875	1.7	-4.00347	0.462838	-2.28782	0.0508493	0.00123419	Cytochrome P450 superfamily protein///cytochrome p450 81d1	AT5G36220.1	2e-06	cassava4.1_006098m	Manes.13G116700
RknMes02_024624	1.7	1.33043	0.425794	3.06978	0.210854	0.0012611	UDP-glucosyl transferase 85A2	AT1G22360.2	2e-42	cassava4.1_006558m	Manes.12G133000
RknMes02_049932	1.7	-3.89416	0.339935	-2.23518	0.298698	0.00127031	AT4G08910.1	AT4G08910.1	2e-09	cassava4.1_016612m	Manes.11G114400
RknMes02_021587	1.7	-7.2534	0.381399	-5.52621	0.281403	0.00128433	Homeodomain-like superfamily protein	AT1G32240.1	4e-27	cassava4.1_023629m	Manes.15G185500
RknMes02_052647	1.7	-4.10007	0.315062	-2.44593	0.326965	0.00130276	scarecrow-like 3	AT1G50420.1	0	cassava4.1_023504m	Manes.11G002500
RknMes02_005049	1.7	-3.96209	0.188272	-2.28866	0.450027	0.00165372	ATPase, F1 complex, gamma subunit protein	AT4G04640.1	6e-43	cassava4.1_009836m	Manes.16G007000
RknMes02_052677	1.7	4.12059	0.372394	5.8288	0.334376	0.00167568	Peroxidase superfamily protein	AT2G39040.1	0	cassava4.1_023556m	Manes.15G018600
RknMes02_025002	1.7	-2.54314	0.342077	-0.843456	0.363522	0.00169549	BEL1-like homeodomain 11///BEL1-like homeodomain 3	AT1G75410.2	2e-39	cassava4.1_006759m	Manes.18G021400
RknMes02_000210	1.7	-7.44842	0.150434	-5.71369	0.507132	0.0019421	Glucose-methanol-choline (GMC) oxidoreductase family protein	AT1G12570.1	0	cassava4.1_004445m	Manes.02G031000
RknMes02_049437	1.7	-3.90138	0.382613	-2.22278	0.34028	0.0019614	ovate family protein 13///ovate family protein 15	AT2G36050.1	2e-40	cassava4.1_013979m	Manes.08G031100
RknMes02_014355	1.7	2.26396	0.443271	3.97095	0.276544	0.00197806	tubulin beta chain 3	AT5G62700.1	8e-21	cassava4.1_007549m	Manes.05G147000
RknMes02_031308	1.7	2.88983	0.48176	4.55596	0.191869	0.00212733	HAD superfamily, subfamily IIIB acid phosphatase	AT1G04040.1	0	cassava4.1_014355m	Manes.12G035700
RknMes02_054478	1.7	-2.80928	0.337647	-1.15291	0.390569	0.00214136	peptidoglycan-binding LysM domain-containing protein	AT3G52790.1	7e-27	cassava4.1_026614m
RknMes02_014756	1.7	2.09407	0.493025	3.76587	0.18736	0.00225577				cassava4.1_006561m	Manes.12G132300
RknMes02_056573	1.7	-7.54114	0.127379	-5.85536	0.518503	0.00228919	basic leucine-zipper 5	AT1G59530.1	2e-20	cassava4.1_030176m	Manes.18G049100
RknMes02_044104	1.7	-4.42143	0.138196	-2.73151	0.520517	0.00235096
RknMes02_006881	1.7	-5.25158	0.41235	-3.54149	0.358075	0.00236255	NAD(P)-binding Rossmann-fold superfamily protein	AT1G68540.1	0	cassava4.1_011968m	Manes.06G068800
RknMes02_028093	1.7	-7.63398	0.187814	-5.9369	0.522549	0.00260695	Seven transmembrane MLO family protein	AT5G65970.1	4e-20	cassava4.1_004507m	Manes.01G156800
RknMes02_015116	1.7	4.4664	0.384041	6.1596	0.406664	0.00271531	RmlC-like cupins superfamily protein	AT5G39130.1	0	cassava4.1_033084m	Manes.17G114200
RknMes02_048603	1.7	-7.48875	0.512111	-5.77919	0.241195	0.00273764	HXXXD-type acyl-transferase family protein	AT5G39050.1	0	cassava4.1_007866m	Manes.01G095400
RknMes02_020128	1.7	-7.47085	0.196832	-5.80319	0.521141	0.00284691
RknMes02_012408	1.7	-3.36376	0.340691	-1.68554	0.460286	0.00310593				cassava4.1_026305m	Manes.04G005400
RknMes02_028646	1.7	-4.99231	0.336985	-3.28722	0.482145	0.00325165	Protein of unknown function (DUF607)	AT2G23790.1	7e-24	cassava4.1_010704m	Manes.12G098800
RknMes02_037692	1.7	-2.99286	0.360448	-1.33322	0.446793	0.00330518	ralf-like 32	AT4G14010.1	3e-23	cassava4.1_019582m
RknMes02_051405	1.7	-4.65698	0.374426	-2.91968	0.481068	0.00348183	F-box family protein///F-box and associated interaction domains-containing protein	AT3G06240.1	2e-28	cassava4.1_021404m	Manes.03G145200
RknMes02_054550	1.7	-7.15008	0.429104	-5.44934	0.431635	0.00378808				cassava4.1_026743m	Manes.15G016000
RknMes02_019486	1.7	-5.71265	0.574106	-4.03601	0.209223	0.00409065	Remorin family protein	AT5G23750.2	2e-15	cassava4.1_032740m	Manes.14G026100
RknMes02_040179	1.7	-5.69656	0.454691	-3.99236	0.434378	0.00429907	cytochrome P450, family 94, subfamily B, polypeptide 1	AT5G63450.1	7e-09	cassava4.1_008626m	Manes.06G118700
RknMes02_013583	1.7	-7.14262	0.563264	-5.4125	0.321198	0.00457339	Cellulose synthase family protein	AT5G05170.1	0	cassava4.1_000906m	Manes.12G035500
RknMes02_052293	1.7	-6.89413	0.627288	-5.15587	0.193437	0.00470032	cytochrome P450, family 76, subfamily G, polypeptide 1///"cytochrome P450, family 76, subfamily C, polypeptide 1"	AT3G52970.1	0	cassava4.1_022898m	Manes.08G019000
RknMes02_033719	1.7	-7.44403	0.197408	-5.70123	0.652833	0.0054908				cassava4.1_009717m	Manes.12G037500
RknMes02_051870	1.7	-5.36863	0.654637	-3.66596	0.141868	0.00562553	AGC (cAMP-dependent, cGMP-dependent and protein kinase C) kinase family protein	AT5G62310.1	0	cassava4.1_022175m	Manes.06G136600
RknMes02_058486	1.7	-6.02965	0.410415	-4.35542	0.520422	0.00578114	Unknown///Copper transport protein family///Heavy metal transport/detoxification superfamily protein	AT3G07600.1	5e-17	cassava4.1_033257m	Manes.12G067600
RknMes02_001258	1.7	-4.96044	0.622369	-3.23514	0.327694	0.00649525	multidrug resistance-associated protein 3	AT3G13080.1	0	cassava4.1_000213m
RknMes02_039983	1.7	2.69421	0.600129	4.38428	0.36726	0.00707625	Unknown///hydroxyproline-rich glycoprotein family protein	AT5G09520.1	2e-20	cassava4.1_033536m	Manes.10G099800
RknMes02_039073	1.7	-4.25047	0.531015	-2.59671	0.440049	0.00713948	unknown protein	AT3G61660.1	2e-08
RknMes02_023721	1.7	-5.96016	0.638762	-4.29491	0.285873	0.00734947	unknown protein	AT2G40475.1	1e-17	cassava4.1_028158m	Manes.07G138400
RknMes02_052650	1.7	-7.37076	0.22895	-5.6274	0.699606	0.00743729	UDP-glucosyltransferase 73B2///UDP-glucosyl transferase 73B3	AT4G34135.1	0	cassava4.1_023510m	Manes.10G034200
RknMes02_031006	1.7	-5.17082	0.392289	-3.45556	0.62588	0.00811444	NmrA-like negative transcriptional regulator family protein	AT4G39230.1	2e-24	cassava4.1_012352m
RknMes02_041000	1.7	-7.30802	0.667882	-5.65649	0.287295	0.00885596	1,2-alpha-L-fucosidases	AT4G34260.1	3e-12
RknMes02_039918	1.7	-7.70594	0.138485	-5.96583	0.758174	0.0089886				cassava4.1_017940m	Manes.12G116500
RknMes02_033564	1.7	-4.0961	0.663934	-2.44584	0.303969	0.00900807	homeobox 1	AT3G01470.1	2e-11	cassava4.1_012777m	Manes.14G074500
RknMes02_032765	1.7	-7.59681	0.274876	-5.89326	0.720862	0.00981002	unknown protein	AT3G52070.1	4e-10	cassava4.1_019360m	Manes.07G007300
RknMes02_051244	1.7	-4.35624	0.707245	-2.61381	0.354028	0.00987387				cassava4.1_021156m	Manes.01G105200
RknMes02_001991	1.7	-4.81225	0.571939	-3.11649	0.547456	0.0111081				cassava4.1_002957m	Manes.18G050000
RknMes02_018190	1.7	-7.23295	0.598482	-5.54044	0.539185	0.0120147	purple acid phosphatase 15	AT3G07130.1	1e-27	cassava4.1_004657m
RknMes02_003047	1.7	-5.75653	0.762799	-4.05118	0.281314	0.0120858				cassava4.1_008569m	Manes.14G092000
RknMes02_022639	1.7	-6.81883	0.796117	-5.12005	0.151791	0.0121224	Phototropic-responsive NPH3 family protein	AT3G49900.2	0	cassava4.1_024461m	Manes.13G112000
RknMes02_005912	1.7	-5.74341	0.507269	-4.04137	0.648452	0.0128191	2-oxoglutarate (2OG) and Fe(II)-dependent oxygenase superfamily protein	AT5G05600.1	4e-37	cassava4.1_010270m	Manes.10G011800
RknMes02_004971	1.7	-5.32316	0.725937	-3.66848	0.368008	0.0137364	BEL1-like homeodomain 7	AT2G16400.1	3e-06	cassava4.1_006759m	Manes.18G021400
RknMes02_013488	1.7	-3.88892	0.141737	-2.18293	0.832457	0.0140225	Unknown///zinc-finger protein 2	AT1G21310.1	5e-09	cassava4.1_013581m
RknMes02_038474	1.7	-5.97975	0.627693	-4.24357	0.591892	0.0141949	Homeobox-leucine zipper protein family///homeobox protein 20	AT1G69780.1	0	cassava4.1_013285m	Manes.01G187900
RknMes02_055422	1.7	-6.04921	0.253484	-4.37207	0.799414	0.0145399	Unknown///RING/U-box superfamily protein	AT2G46495.1	0	cassava4.1_028218m	Manes.05G023400
RknMes02_052252	1.7	-7.42376	0.491073	-5.73681	0.692004	0.0148583	xylem serine peptidase 1	AT4G00230.1	0	cassava4.1_022841m	Manes.05G041600
RknMes02_057450	1.7	-5.78051	0.772162	-4.09684	0.385512	0.015961	MATE efflux family protein	AT4G00350.1	0	cassava4.1_031602m	Manes.01G255000
RknMes02_000241	1.7	-7.10067	0.526551	-5.43817	0.67085	0.0160321	cellulose synthase like G3///cellulose synthase like G2	AT4G24000.1	7e-24	cassava4.1_002393m	Manes.02G007400
RknMes02_005911	1.7	-5.6733	0.743731	-3.99495	0.447566	0.0165587	hydroxysteroid dehydrogenase 2	AT3G47350.2	7e-10	cassava4.1_013748m
RknMes02_030225	1.7	-6.94976	0.750168	-5.28932	0.444298	0.0175248	translocon at the outer envelope membrane of chloroplasts 159	AT4G02510.1	0	cassava4.1_000263m	Manes.15G012200
RknMes02_017336	1.7	-6.12481	0.699511	-4.44276	0.562991	0.0186771	Putative lysine decarboxylase family protein	AT4G35190.1	9e-16	cassava4.1_015855m	Manes.05G135800
RknMes02_021816	1.7	-6.64682	0.695618	-4.97805	0.557983	0.0187638	serine carboxypeptidase-like 20	AT4G12910.1	0	cassava4.1_016090m
RknMes02_011078	1.7	-7.33921	0.280191	-5.6297	0.874699	0.0191223	sigma factor A	AT1G64860.1	6e-32	cassava4.1_007113m	Manes.08G159000
RknMes02_034328	1.7	-7.33364	0.20294	-5.6415	0.897639	0.0200217	Protein of unknown function (DUF640)	AT2G42610.2	0	cassava4.1_017587m
RknMes02_056656	1.7	2.80316	0.55822	4.51447	0.776676	0.0221706	Late embryogenesis abundant (LEA) protein-related	AT5G54370.1	0	cassava4.1_030303m	Manes.15G187100
RknMes02_010722	1.7	-6.40092	0.951317	-4.65485	0.235393	0.0224807
RknMes02_002047	1.7	-6.13116	0.968915	-4.41265	0.274149	0.026416	pectin methylesterase 2	AT1G53830.1	3e-15	cassava4.1_004339m	Manes.04G151000
RknMes02_053222	1.7	-6.61685	0.829432	-4.87377	0.649284	0.0295916	2-oxoglutarate (2OG) and Fe(II)-dependent oxygenase superfamily protein	AT1G52800.1	0	cassava4.1_024505m	Manes.11G120100
RknMes02_050444	1.7	-5.9252	0.941688	-4.26588	0.52679	0.038702	Unknown///jasmonate-zim-domain protein 8	AT1G30135.1	8e-20	cassava4.1_019045m	Manes.15G122900
RknMes02_053638	1.7	-7.19363	0.879467	-5.53889	0.633918	0.0397282	cyclic nucleotide gated channel 8	AT1G19780.1	0	cassava4.1_025182m	Manes.11G066900
RknMes02_042464	1.7	-7.66763	0.132249	-5.92658	1.14347	0.0408751
RknMes02_049483	1.7	-7.06943	0.736915	-5.37073	0.873448	0.0435292	HAD superfamily, subfamily IIIB acid phosphatase	AT2G38600.1	0	cassava4.1_014278m	Manes.08G169200
RknMes02_005958	1.7	-6.47368	0.707228	-4.7757	0.905675	0.0444302	basic helix-loop-helix (bHLH) DNA-binding superfamily protein	AT5G41315.1	2e-24	cassava4.1_004015m	Manes.01G059300
RknMes02_054498	1.7	-6.01796	1.15916	-4.31598	0.232167	0.048563	Shaker pollen inward K+ channel	AT2G25600.1	0	cassava4.1_026650m	Manes.03G017700
RknMes02_051634	1.6	-1.02673	0.0592834	0.594543	0.0811696	1.39e-05	receptor-like protein kinase 2	AT3G02130.1	0	cassava4.1_021773m	Manes.05G110200
RknMes02_000056	1.6	-2.39104	0.11576	-0.785517	0.0925855	3.44e-05	UDP-glucose pyrophosphorylase 3	AT3G56040.1	2.8e-45	cassava4.1_001216m	Manes.10G010100
RknMes02_008852	1.6	4.65145	0.0432322	6.2815	0.147078	3.45e-05	pyrophosphorylase 3	AT2G46860.1	4e-12	cassava4.1_015707m	Manes.S022600
RknMes02_014214	1.6	-0.809569	0.124326	0.799324	0.0943158	3.84e-05	DNA-binding protein phosphatase 1	AT2G25620.1	1e-08	cassava4.1_009612m	Manes.06G041800
RknMes02_010048	1.6	-4.54998	0.153525	-2.95288	0.107306	6.82e-05				cassava4.1_004584m	Manes.02G041900
RknMes02_003650	1.6	-0.534915	0.0901071	1.05947	0.186542	8.9e-05	protein-serine kinase 1	AT3G08730.1	3e-25	cassava4.1_006705m
RknMes02_021038	1.6	-1.96771	0.200005	-0.332733	0.0895977	9.76e-05	unknown protein	AT1G03730.1	9e-19	cassava4.1_017594m	Manes.S001100
RknMes02_055420	1.6	3.22363	0.203677	4.87195	0.105467	0.000109	Uncharacterized protein family (UPF0016)	AT1G25520.1	0	cassava4.1_028216m	Manes.01G108600
RknMes02_024037	1.6	-3.17993	0.181734	-1.57474	0.151382	0.00014	glucuronidase 3	AT5G34940.2	0	cassava4.1_005011m	Manes.06G044600
RknMes02_036427	1.6	-0.975683	0.180998	0.656136	0.164835	0.000147	alpha/beta-Hydrolases superfamily protein	AT4G33180.1	0	cassava4.1_031153m	Manes.03G054200
RknMes02_015051	1.6	-3.07506	0.132364	-1.46661	0.215674	0.000175	ankyrin repeat family protein / regulator of chromosome condensation (RCC1) family protein	AT3G03790.3	3e-29	cassava4.1_000710m
RknMes02_052485	1.6	-0.708109	0.169474	0.918516	0.196661	0.000183	glycosyl hydrolase family 35 protein	AT2G16730.1	0	cassava4.1_023219m	Manes.11G094400
RknMes02_012778	1.6	-3.39077	0.137842	-1.80884	0.219475	0.000202	UDP-glucose pyrophosphorylase 3	AT3G56040.1	1e-11	cassava4.1_001216m	Manes.10G010100
RknMes02_049521	1.6	0.37427	0.0920801	1.98833	0.250396	0.000204	NAC domain containing protein 83///NAC domain containing protein 35	AT5G13180.1	0	cassava4.1_014491m	Manes.09G185300
RknMes02_056066	1.6	-3.44758	0.251582	-1.81411	0.106553	0.000208	cassava4.1_029310m	AT3G06600.2	2e-07	cassava4.1_029310m	Manes.15G001100
RknMes02_038097	1.6	-0.539875	0.0940708	1.10603	0.263819	0.000219	Calcium-dependent lipid-binding (CaLB domain) family protein	AT1G50570.2	1e-06	cassava4.1_008074m	Manes.01G179000
RknMes02_045228	1.6	-2.28477	0.132979	-0.647644	0.245188	0.000221
RknMes02_028328	1.6	2.68345	0.0490366	4.29692	0.272723	0.000229	alternative oxidase 2	AT5G64210.1	2e-38	cassava4.1_010822m	Manes.06G012700
RknMes02_048387	1.6	1.95539	0.23412	3.55254	0.145407	0.000235	Cytochrome P450 superfamily protein	AT5G07990.1	0	cassava4.1_005668m	Manes.06G085500
RknMes02_054221	1.6	-3.75137	0.230253	-2.12626	0.167805	0.000246	Transducin family protein / WD-40 repeat family protein	AT4G33260.1	0	cassava4.1_026184m	Manes.14G042200
RknMes02_019294	1.6	-3.32362	0.113887	-1.75086	0.255633	0.000266
RknMes02_048390	1.6	-0.956222	0.285086	0.618583	0.129988	0.000395	Cytochrome P450 superfamily protein	AT5G07990.1	0	cassava4.1_005702m
RknMes02_044588	1.6	-7.54102	0.282926	-5.92646	0.165337	0.000418	Transducin/WD40 repeat-like superfamily protein	AT5G17370.1	5e-14	cassava4.1_009547m	Manes.03G071900
RknMes02_057202	1.6	-3.63195	0.199071	-2.00378	0.26905	0.00044	ARM repeat superfamily protein	AT5G19820.1	0	cassava4.1_031198m	Manes.02G079600
RknMes02_056846	1.6	-4.0081	0.301515	-2.43213	0.139621	0.000497	receptor-like protein kinase 1	AT5G60900.1	3e-33	cassava4.1_030632m
RknMes02_040021	1.6	1.37424	0.262359	3.01237	0.246358	0.000563	HXXXD-type acyl-transferase family protein	AT1G24430.1	0	cassava4.1_008223m	Manes.13G013800
RknMes02_042566	1.6	3.24614	0.313414	4.8511	0.170752	0.000596
RknMes02_044605	1.6	-4.68804	0.368158	-3.0468	0.126121	0.000742	Uncharacterized protein family (UPF0016)	AT1G68650.1	0	cassava4.1_028216m	Manes.01G108600
RknMes02_011709	1.6	0.588366	0.151024	2.16921	0.341539	0.000743	2-oxoglutarate (2OG) and Fe(II)-dependent oxygenase superfamily protein	AT4G10490.1	4e-21	cassava4.1_011481m	Manes.12G031600
RknMes02_055348	1.6	-5.77009	0.362779	-4.14527	0.138846	0.00077	UDP-glucosyl transferase 89B1	AT1G73880.1	0	cassava4.1_028099m	Manes.03G177800
RknMes02_058523	1.6	-4.25658	0.391021	-2.65186	0.0383777	0.000848	PB1 domain-containing protein tyrosine kinase	AT1G04700.1	0	cassava4.1_033316m	Manes.03G150500
RknMes02_035343	1.6	-4.45734	0.357619	-2.88341	0.146991	0.000868	Major facilitator superfamily protein	AT5G42210.1	0	cassava4.1_007769m	Manes.11G098000
RknMes02_019812	1.6	-7.59183	0.13694	-6.01214	0.36465	0.00088	senescence-related gene 3	AT3G02040.1	6e-06
RknMes02_034435	1.6	-4.05566	0.318503	-2.48175	0.236051	0.000955				cassava4.1_011089m	Manes.01G253400
RknMes02_043951	1.6	-3.48074	0.168576	-1.91908	0.362099	0.00101282	unknown protein	AT1G10522.2	7e-16	cassava4.1_016845m	Manes.05G090800
RknMes02_032183	1.6	-3.20917	0.233397	-1.56308	0.3619	0.00108899	Peroxidase superfamily protein	AT4G33420.1	3e-43	cassava4.1_030342m	Manes.13G153900
RknMes02_040246	1.6	3.2768	0.409933	4.88996	0.102984	0.0011017	UDP-glucosyl transferase 85A5///UDP-glucosyl transferase 85A3	AT1G22380.1	6e-41	cassava4.1_006561m	Manes.12G132300
RknMes02_056916	1.6	-4.27006	0.401181	-2.62977	0.185718	0.00121641	cassava4.1_024379m///PLATZ transcription factor family protein	AT2G27930.1	0	cassava4.1_030751m	Manes.11G153600
RknMes02_058959	1.6	-7.61941	0.330852	-6.06055	0.262289	0.00126711	Putative membrane lipoprotein	AT4G30770.1	1e-23	cassava4.1_034067m	Manes.12G158100
RknMes02_058987	1.6	-6.23869	0.238515	-4.66581	0.356113	0.00128865	Dof-type zinc finger DNA-binding family protein	AT1G28310.2	4e-32	cassava4.1_034118m	Manes.17G042800
RknMes02_054260	1.6	-2.97996	0.156115	-1.35722	0.423291	0.00138441	Cysteine/Histidine-rich C1 domain family protein	AT2G16050.1	2e-37	cassava4.1_026252m	Manes.07G115600
RknMes02_031814	1.6	-7.64981	0.134513	-6.05693	0.424441	0.00142388	small and basic intrinsic protein 1A	AT3G04090.1	0
RknMes02_050204	1.6	2.97725	0.413625	4.55996	0.158831	0.00143834	Protein of unknown function, DUF538	AT1G56580.1	0	cassava4.1_017905m	Manes.08G109900
RknMes02_051358	1.6	-4.50266	0.355927	-2.89596	0.27806	0.00145425	Calcium-dependent lipid-binding (CaLB domain) family protein	AT2G33320.1	2e-22	cassava4.1_021330m	Manes.06G171500
RknMes02_039708	1.6	-3.51246	0.281155	-1.91781	0.349863	0.00146384				cassava4.1_012904m	Manes.10G135500
RknMes02_005162	1.6	-7.57841	0.194207	-5.99645	0.40104	0.00147542	Plant protein of unknown function (DUF828)	AT2G31110.2	2e-32	cassava4.1_014669m
RknMes02_055362	1.6	-2.95653	0.392739	-1.30948	0.253383	0.00149667				cassava4.1_028117m	Manes.14G094800
RknMes02_054354	1.6	-3.51888	0.41239	-1.91169	0.215808	0.00163371	retinoblastoma-related 1	AT3G12280.2	0	cassava4.1_026415m	Manes.11G074000
RknMes02_003431	1.6	-0.769023	0.233591	0.845524	0.412011	0.00171621	phosphatidic acid phosphohydrolase 2	AT5G42870.2	2e-06
RknMes02_043795	1.6	-7.4939	0.281233	-5.8838	0.379834	0.00171903
RknMes02_037985	1.6	-7.35566	0.086889	-5.75334	0.474682	0.00188742	cytochrome P450, family 71, subfamily B, polypeptide 23///"cytochrome P450, family 71, subfamily A, polypeptide 25"	AT3G48280.1	8e-37	cassava4.1_005804m	Manes.14G059000
RknMes02_011610	1.6	3.26396	0.448873	4.84827	0.161091	0.00189017	Unknown///"Protein of unknown function, DUF538"	AT1G09310.1	1e-12	cassava4.1_017905m	Manes.08G109900
RknMes02_039719	1.6	1.18643	0.36178	2.79159	0.321441	0.00189315	Calcium-binding EF-hand family protein	AT2G46600.1	9.8e-45	cassava4.1_020039m
RknMes02_048133	1.6	-0.803025	0.379711	0.810465	0.306898	0.0019181	HCO3- transporter family	AT1G15460.1	0	cassava4.1_003108m	Manes.11G048700
RknMes02_034899	1.6	0.980641	0.478567	2.63008	0.17111	0.00204952	P-loop containing nucleoside triphosphate hydrolases superfamily protein	AT3G28580.1	0	cassava4.1_005875m
RknMes02_054309	1.6	-7.47036	0.420652	-5.84645	0.276188	0.00210913	Unknown///Homeodomain-like superfamily protein	AT1G01380.1	3e-13	cassava4.1_026343m	Manes.16G007100
RknMes02_012310	1.6	1.01093	0.396107	2.56766	0.274971	0.00212733	cellulose synthase-like A02	AT5G22740.1	7e-13	cassava4.1_005126m	Manes.11G156200
RknMes02_000264	1.6	1.06692	0.265553	2.63344	0.407996	0.00214762	Laccase/Diphenol oxidase family protein	AT5G01050.1	3e-36	cassava4.1_006971m	Manes.08G083300
RknMes02_032802	1.6	-3.09271	0.509457	-1.53629	0.0703595	0.0027727	beta glucosidase 40	AT1G26560.1	0	cassava4.1_028433m	Manes.01G028900
RknMes02_044386	1.6	-5.29035	0.50433	-3.67592	0.18305	0.00280959
RknMes02_034771	1.6	-5.11113	0.321221	-3.50381	0.428646	0.00284567	Galactose oxidase/kelch repeat superfamily protein	AT3G07720.1	0	cassava4.1_011729m	Manes.13G061500
RknMes02_005536	1.6	-7.41178	0.453293	-5.79762	0.294208	0.00289742	HXXXD-type acyl-transferase family protein	AT5G01210.1	2e-36	cassava4.1_006871m	Manes.08G089100
RknMes02_056725	1.6	-5.38002	0.474781	-3.73848	0.283683	0.00296655	AT2G03630.1///AT2G03630.2	AT2G03630.1	2e-16	cassava4.1_030433m	Manes.01G096200
RknMes02_020897	1.6	-4.31424	0.466858	-2.71978	0.267142	0.0029952				cassava4.1_027955m	Manes.14G082100
RknMes02_041424	1.6	-5.1009	0.301482	-3.52986	0.436886	0.00302637
RknMes02_052209	1.6	-5.26529	0.387289	-3.64303	0.418654	0.00354814	alpha/beta-Hydrolases superfamily protein	AT4G18550.1	0	cassava4.1_022770m	Manes.16G036900
RknMes02_035353	1.6	-4.96294	0.383774	-3.3579	0.446076	0.00423859	Leucine-rich repeat receptor-like protein kinase family protein///cassava4.1_025047m	AT4G08850.1	1e-24	cassava4.1_021723m
RknMes02_035726	1.6	-6.47877	0.435558	-4.87289	0.414271	0.00460837	cytochrome P450, family 706, subfamily A, polypeptide 4	AT4G12300.1	0	cassava4.1_005312m	Manes.02G034100
RknMes02_054105	1.6	-7.36331	0.412883	-5.7718	0.43191	0.0046683	Protein of unknown function (DUF567)	AT1G63410.1	0	cassava4.1_026005m	Manes.01G063400
RknMes02_028758	1.6	-5.436	0.54209	-3.81769	0.289387	0.00487198	dicarboxylate carrier 2///uncoupling protein 5	AT2G22500.1	0	cassava4.1_011745m	Manes.02G146000
RknMes02_007846	1.6	-2.36326	0.512752	-0.719666	0.358427	0.00490768	cellulase 2	AT1G02800.1	2e-22	cassava4.1_006262m	Manes.01G002800
RknMes02_034273	1.6	-4.29939	0.568162	-2.71895	0.244893	0.00558089	exocyst subunit exo70 family protein H7	AT5G59730.2	0	cassava4.1_003574m	Manes.11G135900
RknMes02_011829	1.6	-7.20986	0.491227	-5.62254	0.383618	0.00565084
RknMes02_050337	1.6	-3.93732	0.357838	-2.33229	0.531651	0.00603354	histidine-containing phosphotransmitter 2///histidine-containing phosphotransmitter 3///histidine-containing phosphotransfer factor 5///histidine-containing phosphotransmitter 1	AT3G21510.1	0	cassava4.1_018535m
RknMes02_040457	1.6	-7.38352	0.32783	-5.7905	0.562109	0.00661874
RknMes02_046366	1.6	-5.05585	0.600811	-3.50257	0.232632	0.00706051	topoisomerase 3alpha///Unknown	AT5G63920.1	2e-29
RknMes02_021099	1.6	-5.93589	0.607275	-4.30528	0.302563	0.00709771
RknMes02_052420	1.6	-6.66073	0.527954	-5.08624	0.428801	0.00830926	BTB/POZ domain-containing protein	AT3G56230.1	0	cassava4.1_023115m	Manes.10G006400
RknMes02_025536	1.6	-5.20311	0.611869	-3.56148	0.382602	0.00881544	2-oxoglutarate (2OG) and Fe(II)-dependent oxygenase superfamily protein///senescence-related gene 1	AT1G17020.1	0	cassava4.1_010636m	Manes.15G099500
RknMes02_057082	1.6	-7.26291	0.424863	-5.61732	0.604739	0.00955084				cassava4.1_031012m	Manes.08G000400
RknMes02_055773	1.6	-6.45193	0.737175	-4.80217	0.128116	0.00990118	aspartic proteinase A1	AT1G11910.1	0	cassava4.1_028818m
RknMes02_043604	1.6	-6.73569	0.705717	-5.1108	0.246972	0.0105496
RknMes02_024975	1.6	-3.16314	0.631349	-1.55561	0.391827	0.0107592	cytochrome P450, family 86, subfamily A, polypeptide 1	AT5G58860.1	0	cassava4.1_005815m	Manes.02G121200
RknMes02_018300	1.6	-3.10113	0.413142	-1.46657	0.637133	0.0109363				cassava4.1_020848m	Manes.10G144900
RknMes02_042565	1.6	-2.37019	0.608444	-0.812197	0.390143	0.0109397	metallothionein 3///sulfate transporter 4.1	AT3G15353.1	1e-17	cassava4.1_020863m	Manes.15G086700
RknMes02_015239	1.6	1.82646	0.665132	3.42076	0.35836	0.0118819	Unknown	AT5G09530.1	6e-24	cassava4.1_026319m
RknMes02_054524	1.6	-5.62247	0.748671	-4.06829	0.125428	0.0134476	Protein of unknown function (DUF620)	AT5G66740.1	0	cassava4.1_026696m	Manes.01G133700
RknMes02_058056	1.6	-7.67408	0.13574	-6.07931	0.772429	0.0137843	cyclic nucleotide-gated channel 15	AT2G28260.1	0	cassava4.1_032563m
RknMes02_030789	1.6	-5.78843	0.569043	-4.21887	0.526408	0.0140225	UDP-glucosyl transferase 85A5///UDP-glucosyl transferase 85A3	AT1G22380.1	1e-25	cassava4.1_006726m	Manes.07G123400
RknMes02_043210	1.6	-6.29476	0.693462	-4.73769	0.331907	0.0140225
RknMes02_025087	1.6	2.32965	0.659828	3.91009	0.421158	0.0141585	laccase 5	AT2G40370.1	0	cassava4.1_012403m
RknMes02_050651	1.6	-7.27731	0.583692	-5.63903	0.627707	0.0172692				cassava4.1_019852m
RknMes02_053399	1.6	-4.56699	0.383984	-3.0119	0.719336	0.0175318	2-oxoglutarate (2OG) and Fe(II)-dependent oxygenase superfamily protein	AT4G23340.1	0	cassava4.1_024778m	Manes.02G019500
RknMes02_047613	1.6	-6.89558	0.445544	-5.2983	0.710997	0.0176276	cassava4.1_033970m///Unknown///cassava4.1_029567m	AT5G15780.1	1e-11	cassava4.1_026374m
RknMes02_056052	1.6	-6.15337	0.813043	-4.6024	0.100518	0.0180638				cassava4.1_029276m
RknMes02_026788	1.6	-6.07539	0.522748	-4.51117	0.64662	0.018509	Unknown///RNA-binding (RRM/RBD/RNP motifs) family protein	AT5G46840.2	6e-16	cassava4.1_018167m	Manes.15G193100
RknMes02_008083	1.6	-5.61727	0.623759	-4.03748	0.564975	0.0186424	methyl esterase 8	AT2G23590.1	7e-06	cassava4.1_014330m	Manes.13G092100
RknMes02_024081	1.6	-7.22316	0.822436	-5.59836	0.292786	0.0192082	Ankyrin repeat family protein	AT1G34050.1	2e-15	cassava4.1_003995m	Manes.04G132200
RknMes02_026181	1.6	-5.2976	0.742029	-3.73321	0.408038	0.0197822	Peptidase S41 family protein	AT3G57680.1	0	cassava4.1_005756m	Manes.09G029500
RknMes02_047599	1.6	-6.58491	0.510615	-4.95905	0.722067	0.0200979
RknMes02_017618	1.6	-3.60711	0.776719	-2.01871	0.442591	0.022883	glycerol-3-phosphate acyltransferase 6	AT2G38110.1	0	cassava4.1_005983m	Manes.09G103500
RknMes02_030798	1.6	-7.33503	0.527899	-5.77137	0.713369	0.023622	Eukaryotic aspartyl protease family protein	AT2G03200.1	0	cassava4.1_007017m	Manes.13G078400
RknMes02_025157	1.6	-5.286	0.8727	-3.70534	0.256565	0.0248812	RAD-like 6	AT1G19510.1	7e-25	cassava4.1_026887m
RknMes02_026840	1.6	-6.41884	0.867331	-4.86457	0.254641	0.0258777	Phosphoglycerate mutase, 2,3-bisphosphoglycerate-independent	AT3G08590.2	0	cassava4.1_004745m
RknMes02_002523	1.6	-6.22183	0.782439	-4.67161	0.447862	0.0258777	gibberellin 2-oxidase 4	AT1G47990.1	1e-16	cassava4.1_021297m	Manes.15G002900
RknMes02_051472	1.6	-6.30391	0.805339	-4.66326	0.522452	0.0263543	AT3G59680.2	AT3G59680.1	5e-41	cassava4.1_021501m	Manes.11G128800
RknMes02_054991	1.6	-6.30531	0.807383	-4.72484	0.475752	0.0277995	RING/U-box superfamily protein///Unknown	AT5G01880.1	3e-16	cassava4.1_027501m	Manes.17G122600
RknMes02_035946	1.6	-6.40978	0.835339	-4.84051	0.412643	0.02796	receptor-like protein kinase 1///S-domain-2 5///lectin protein kinase family protein	AT1G34300.1	1e-27	cassava4.1_001853m	Manes.18G042200
RknMes02_054845	1.6	-7.14004	0.840532	-5.58547	0.383876	0.0280957	formin 8	AT1G70140.1	0	cassava4.1_027243m	Manes.14G071400
RknMes02_055912	1.6	-7.05731	0.724355	-5.45218	0.676786	0.0322044	Protein kinase family protein	AT5G35960.1	0	cassava4.1_029050m	Manes.05G071100
RknMes02_021751	1.6	-4.44329	0.948664	-2.87001	0.396998	0.0395244	laccase 10///laccase 14	AT5G58910.1	2e-26	cassava4.1_004761m	Manes.02G122300
RknMes02_032993	1.6	-6.01507	0.0793465	-4.46215	1.02388	0.0411385	glycine decarboxylase complex H	AT2G35370.1	0	cassava4.1_017913m	Manes.15G169800
RknMes02_017041	1.6	-6.56599	0.884036	-4.98384	0.573647	0.0422348	ADP-ribosylation factor A1B	AT5G14670.1	4e-29	cassava4.1_018298m
RknMes02_058807	1.6	-7.18294	0.814969	-5.5515	0.756922	0.0456534	D-arabinono-1,4-lactone oxidase family protein	AT2G46760.1	0	cassava4.1_033799m	Manes.05G017300
RknMes02_051172	1.5	-3.92614	0.0559248	-2.45464	0.0707651	1.88e-05				cassava4.1_021030m	Manes.03G130900
RknMes02_056065	1.5	-2.99064	0.0832171	-1.46002	0.0643229	1.95e-05	heat shock transcription factor A7A///heat shock transcription factor A6B	AT3G22830.1	0	cassava4.1_029306m	Manes.03G173200
RknMes02_003499	1.5	0.56569	0.130961	2.04773	0.107249	7.06e-05	profilin 3///BEL1-like homeodomain 10///Unknown///BTB and TAZ domain protein 1///Metal-dependent phosphohydrolase///unknown protein.	AT5G56600.1	1e-17	cassava4.1_019037m	Manes.03G028300
RknMes02_056247	1.5	-4.10369	0.151937	-2.6012	0.0990304	7.97e-05	Glucose-methanol-choline (GMC) oxidoreductase family protein	AT5G51950.1	0	cassava4.1_029597m	Manes.14G030200
RknMes02_013512	1.5	-5.06097	0.139583	-3.60841	0.103045	7.97e-05	xyloglucan:xyloglucosyl transferase 33	AT1G10550.1	8e-17	cassava4.1_012162m	Manes.12G030000
RknMes02_003733	1.5	-3.66845	0.175906	-2.15701	0.063169	8.26e-05	unknown protein	AT1G72500.1	9e-27	cassava4.1_002293m	Manes.04G146600
RknMes02_025417	1.5	0.258181	0.113759	1.80394	0.160176	8.73e-05	serine/threonine protein kinase 2	AT3G08720.2	0	cassava4.1_006705m
RknMes02_014232	1.5	2.32865	0.140819	3.79399	0.157862	0.000146	dicarboxylate carrier 2///uncoupling protein 5	AT2G22500.1	1e-23	cassava4.1_015235m	Manes.05G019500
RknMes02_003642	1.5	-2.31346	0.073664	-0.795413	0.222543	0.000174	UDP-Glycosyltransferase superfamily protein///UDP-glucosyl transferase 73C2	AT2G36760.1	1e-29	cassava4.1_006691m	Manes.08G014100
RknMes02_038877	1.5	-2.58969	0.156067	-1.07178	0.174871	0.000174	NAD(P)-binding Rossmann-fold superfamily protein	AT4G13250.2	0	cassava4.1_005553m	Manes.16G115400
RknMes02_000773	1.5	-3.60414	0.200117	-2.11348	0.113184	0.000177	UDP-glucose pyrophosphorylase 3	AT3G56040.1	0	cassava4.1_001216m	Manes.10G010100
RknMes02_001330	1.5	-3.30636	0.139469	-1.80313	0.19297	0.00019	Remorin family protein	AT2G41870.1	5e-35	cassava4.1_013067m	Manes.09G024700
RknMes02_031090	1.5	-3.26717	0.214258	-1.71723	0.12716	0.000193	Unknown///arabinogalactan protein 19	AT1G68725.1	1e-26	cassava4.1_025945m	Manes.02G044000
RknMes02_031615	1.5	2.2773	0.0705493	3.7441	0.226047	0.000205	Unknown///cassava4.1_024118m	AT4G33660.1	2e-22	cassava4.1_021324m
RknMes02_013148	1.5	-3.21565	0.180034	-1.74737	0.157389	0.00021	Uncharacterized conserved protein (DUF2358)	AT1G79510.2	2e-24	cassava4.1_013241m	Manes.16G047400
RknMes02_047440	1.5	-5.11235	0.244302	-3.60706	0.0475389	0.000214	RabGAP/TBC domain-containing protein	AT5G52580.2	1e-34	cassava4.1_003215m	Manes.14G115300
RknMes02_007112	1.5	1.05181	0.168994	2.52619	0.196821	0.000269	aminoalcoholphosphotransferase	AT3G25585.4	2e-27	cassava4.1_008909m	Manes.06G076700
RknMes02_054624	1.5	-5.59107	0.240713	-4.10414	0.111073	0.000278	scarecrow-like 3///RGA-like 1///RGA-like 2	AT1G66350.1	0	cassava4.1_026862m	Manes.14G009600
RknMes02_055475	1.5	-3.20944	0.248709	-1.67635	0.119682	0.000279	Flavin-binding monooxygenase family protein	AT4G13260.1	0	cassava4.1_028309m	Manes.03G020600
RknMes02_044296	1.5	-0.18942	0.0573706	1.31462	0.265337	0.000286	alternative oxidase 1A	AT3G22370.1	1e-10
RknMes02_054188	1.5	-4.31451	0.26528	-2.80776	0.0745308	0.0003	AT4G23890.1	AT4G23890.1	0	cassava4.1_026135m	Manes.02G009600
RknMes02_037524	1.5	-0.4802	0.158533	1.06746	0.237787	0.000306	unknown protein	AT5G28960.1	7e-43	cassava4.1_004312m	Manes.08G140000
RknMes02_046241	1.5	1.77051	0.0824419	3.22332	0.255016	0.000321	Unknown///cassava4.1_024118m	AT4G33660.1	3e-09	cassava4.1_021324m
RknMes02_034958	1.5	-2.18013	0.165398	-0.724978	0.213664	0.000327	neurofilament protein-related	AT3G05900.1	1e-09	cassava4.1_002342m
RknMes02_021802	1.5	0.520782	0.134997	1.98822	0.241972	0.000346	3-ketoacyl-CoA synthase 2	AT1G04220.1	0	cassava4.1_005521m	Manes.15G035000
RknMes02_006714	1.5	-4.94289	0.230176	-3.43095	0.190646	0.000397	low-molecular-weight cysteine-rich 69///Unknown///Bifunctional inhibitor/lipid-transfer protein/seed storage 2S albumin superfamily protein	AT3G22142.1	1e-08	cassava4.1_015560m	Manes.13G115000
RknMes02_009248	1.5	-0.281957	0.113461	1.2629	0.288319	0.000413	respiratory burst oxidase protein F///Riboflavin synthase-like superfamily protein	AT1G19230.2	1.4e-45	cassava4.1_024499m	Manes.16G092100
RknMes02_030782	1.5	2.70467	0.266951	4.20439	0.135699	0.000415	Unknown	AT5G54585.1	6e-07	cassava4.1_018734m	Manes.03G120500
RknMes02_025275	1.5	-2.71021	0.19736	-1.20669	0.242134	0.000482	dual specificity protein phosphatase 1	AT3G23610.3	8e-39	cassava4.1_017539m	Manes.03G184200
RknMes02_034354	1.5	-0.205654	0.083095	1.30209	0.303767	0.000493	NEP-interacting protein 2	AT2G17730.2	0	cassava4.1_015225m	Manes.02G110100
RknMes02_041694	1.5	-3.41499	0.207152	-1.91225	0.238004	0.000502	Putative lysine decarboxylase family protein	AT5G06300.1	0
RknMes02_011555	1.5	-3.16886	0.146679	-1.62197	0.293377	0.000511	DC1 domain-containing protein	AT1G60420.1	1e-06	cassava4.1_008371m
RknMes02_003656	1.5	0.31751	0.109127	1.83261	0.302913	0.000522	O-Glycosyl hydrolases family 17 protein	AT5G55180.2	3e-07	cassava4.1_000231m
RknMes02_007161	1.5	-3.56183	0.189043	-2.02977	0.266441	0.000525	Acyl-CoA N-acyltransferases (NAT) superfamily protein	AT2G23060.2	7e-34	cassava4.1_008539m	Manes.13G112800
RknMes02_036794	1.5	-2.33173	0.260582	-0.868217	0.168757	0.00053	Amino acid permease family protein	AT3G13620.1	1e-37	cassava4.1_007111m	Manes.15G106600
RknMes02_034590	1.5	-3.85199	0.262751	-2.3352	0.200238	0.000568	Ankyrin repeat family protein	AT1G10340.2	4e-18	cassava4.1_004232m	Manes.04G132000
RknMes02_053590	1.5	-4.91729	0.118259	-3.37029	0.317526	0.000573	AGAMOUS-like 82	AT5G58890.1	1e-21	cassava4.1_025079m	Manes.15G161100
RknMes02_023146	1.5	-2.72208	0.286221	-1.22764	0.158566	0.000583				cassava4.1_026830m	Manes.11G069200
RknMes02_004016	1.5	-7.12001	0.255198	-5.64781	0.199775	0.000605	DNAJ heat shock N-terminal domain-containing protein	AT5G23240.1	5e-12	cassava4.1_022833m	Manes.17G115100
RknMes02_018653	1.5	-5.63973	0.225016	-4.10696	0.254648	0.000606	methionine aminopeptidase 1D	AT4G37040.1	4e-22	cassava4.1_010867m	Manes.13G127000
RknMes02_033044	1.5	1.76602	0.122087	3.21641	0.296508	0.000618	Regulator of Vps4 activity in the MVB pathway protein///cassava4.1_020881m	AT1G13340.1	0	cassava4.1_011077m
RknMes02_051486	1.5	2.32277	0.215128	3.78322	0.245371	0.000636	Vacuolar iron transporter (VIT) family protein	AT3G43630.1	0	cassava4.1_021521m	Manes.11G112800
RknMes02_054709	1.5	-6.75962	0.287563	-5.29184	0.170603	0.000685	Adenine nucleotide alpha hydrolases-like superfamily protein	AT4G13450.1	0	cassava4.1_027001m	Manes.03G157600
RknMes02_016900	1.5	-0.48548	0.0929342	1.00255	0.328012	0.000692	NAC (No Apical Meristem) domain transcriptional regulator superfamily protein	AT1G01720.1	0	cassava4.1_013132m	Manes.02G166000
RknMes02_030248	1.5	-3.57441	0.0663525	-2.07068	0.340106	0.000704	phosphatidic acid phosphohydrolase 2	AT5G42870.1	0	cassava4.1_000576m	Manes.18G035700
RknMes02_048688	1.5	2.64175	0.265007	4.16951	0.240725	0.000736	glutamate dehydrogenase 2	AT5G07440.2	0	cassava4.1_008693m	Manes.14G041300
RknMes02_054433	1.5	-3.7164	0.074289	-2.17437	0.355546	0.000743	calmodulin-domain protein kinase cdpk isoform 2	AT3G10660.1	0	cassava4.1_026542m	Manes.10G063500
RknMes02_008153	1.5	1.56661	0.0288287	3.03822	0.348121	0.000784	plasma membrane intrinsic protein 3	AT4G35100.2	2e-20	cassava4.1_013498m	Manes.04G076500
RknMes02_007612	1.5	-6.14366	0.315953	-4.59825	0.191935	0.000787	cellulose synthase A2///cellulose synthase A9	AT4G39350.1	0	cassava4.1_000712m
RknMes02_010357	1.5	-3.03209	0.179979	-1.55455	0.312869	0.000878
RknMes02_054912	1.5	-2.20856	0.250064	-0.671516	0.284012	0.000886	unknown protein	AT4G13150.1	1e-26	cassava4.1_027370m
RknMes02_052609	1.5	-0.424706	0.12709	1.07477	0.345696	0.000886	cytochrome P450, family 76, subfamily G, polypeptide 1///"cytochrome P450, family 76, subfamily C, polypeptide 1"	AT3G52970.1	0	cassava4.1_023437m	Manes.10G112800
RknMes02_046122	1.5	-4.07157	0.275005	-2.60387	0.233575	0.000895	Leucine-rich repeat transmembrane protein kinase	AT3G14840.2	1e-19
RknMes02_036201	1.5	-5.78987	0.224624	-4.26634	0.303062	0.000903	ubiquitin conjugating enzyme 9	AT4G27960.2	0	cassava4.1_026677m
RknMes02_037520	1.5	-4.9554	0.28858	-3.48146	0.221203	0.000905
RknMes02_005822	1.5	2.86254	0.359917	4.3646	0.103076	0.000934				cassava4.1_017104m	Manes.06G132900
RknMes02_020738	1.5	-4.22041	0.135502	-2.72357	0.350971	0.000959	protein-serine kinase 1	AT3G08730.1	3e-08	cassava4.1_006705m
RknMes02_035886	1.5	-3.44293	0.255513	-1.9117	0.302871	0.00107321	Unknown	AT2G15960.1	1e-08	cassava4.1_020648m	Manes.15G145900
RknMes02_039430	1.5	-4.77569	0.264183	-3.27602	0.284796	0.00108868	Uncharacterized conserved protein (DUF2358)	AT3G04890.1	0	cassava4.1_015807m
RknMes02_026829	1.5	-7.41906	0.26316	-5.88964	0.300457	0.00110881	serine racemase	AT4G11640.1	0	cassava4.1_011505m	Manes.02G023300
RknMes02_036879	1.5	2.95087	0.353085	4.42076	0.146583	0.00111004	3-ketoacyl-CoA synthase 1///3-ketoacyl-CoA synthase 10	AT2G26250.1	0	cassava4.1_005542m
RknMes02_055909	1.5	-3.04841	0.359266	-1.52251	0.174654	0.00111647	glycosyl hydrolase 9B1///glycosyl hydrolase 9B6	AT1G70710.1	0	cassava4.1_029045m	Manes.06G135900
RknMes02_056357	1.5	-4.678	0.100293	-3.16433	0.388676	0.0011816	Seven transmembrane MLO family protein	AT4G02600.2	0	cassava4.1_029787m
RknMes02_054739	1.5	-3.05852	0.152808	-1.57217	0.368829	0.00124605	cassava4.1_027066m	AT3G18650.1	4e-06	cassava4.1_027066m	Manes.12G002900
RknMes02_022154	1.5	-4.2805	0.352308	-2.80289	0.196785	0.001339	UDP-glucosyl transferase 73C1	AT2G36750.1	4e-41	cassava4.1_026345m	Manes.08G015600
RknMes02_033266	1.5	-6.39747	0.362764	-4.92898	0.202877	0.00154522	Major facilitator superfamily protein	AT2G16980.2	0	cassava4.1_007769m	Manes.11G098000
RknMes02_013428	1.5	-4.74491	0.429633	-3.19667	0.138163	0.00169333	Unknown	AT2G14890.1	2e-11	cassava4.1_015560m	Manes.13G115000
RknMes02_017770	1.5	-7.80244	0.125396	-6.28441	0.425311	0.00171903				cassava4.1_012643m	Manes.03G052800
RknMes02_021310	1.5	-2.4037	0.362269	-0.867745	0.281055	0.00184814	O-methyltransferase family protein///O-methyltransferase 1	AT4G35160.1	4e-23	cassava4.1_010708m	Manes.13G149000
RknMes02_058944	1.5	-3.86732	0.226236	-2.33793	0.398362	0.00187433	Protein kinase superfamily protein with octicosapeptide/Phox/Bem1p domain	AT1G79570.1	0	cassava4.1_034046m
RknMes02_037800	1.5	-4.56702	0.250337	-3.03485	0.385016	0.00187576	unknown protein	AT1G62870.1	1e-29	cassava4.1_002294m	Manes.06G137600
RknMes02_011040	1.5	-3.33551	0.432577	-1.83374	0.125762	0.00189538	Cytochrome P450 superfamily protein	AT2G12190.1	6e-10	cassava4.1_032642m	Manes.08G163600
RknMes02_058377	1.5	-6.63489	0.28941	-5.18283	0.333705	0.00202803	AT3G13130.1	AT2G04495.1	5e-17	cassava4.1_033090m	Manes.12G064700
RknMes02_010690	1.5	-5.73226	0.388685	-4.26732	0.252693	0.00237835	unknown protein	AT5G55570.1	4e-19	cassava4.1_018775m	Manes.15G063300
RknMes02_047473	1.5	-5.02026	0.427554	-3.49035	0.242734	0.00249404
RknMes02_010388	1.5	1.74555	0.0798289	3.20853	0.468302	0.00263151	Zinc-binding dehydrogenase family protein	AT5G16990.1	4e-14	cassava4.1_011024m	Manes.05G121500
RknMes02_012084	1.5	-5.4324	0.347569	-3.90886	0.360815	0.00273858	amino acid permease 1	AT1G58360.1	2e-17	cassava4.1_006537m	Manes.18G053300
RknMes02_058949	1.5	-6.9448	0.414071	-5.40881	0.304244	0.00292722	annexin 5	AT1G68090.1	0	cassava4.1_034052m	Manes.17G089200
RknMes02_034122	1.5	-3.81432	0.243974	-2.29778	0.446794	0.00297911	Protein of unknown function (DUF640)	AT2G31160.1	0	cassava4.1_016938m	Manes.13G035100
RknMes02_041851	1.5	-5.21784	0.41527	-3.70354	0.311907	0.0032638	Wall-associated kinase family protein	AT1G16260.2	2e-35
RknMes02_051918	1.5	-4.82007	0.41409	-3.28349	0.329397	0.00330518	cytochrome BC1 synthesis///P-loop containing nucleoside triphosphate hydrolases superfamily protein	AT3G50930.1	0	cassava4.1_022251m	Manes.12G013700
RknMes02_006282	1.5	-3.08545	0.161699	-1.59355	0.487143	0.00331527	tonoplast intrinsic protein 1;3	AT4G01470.1	1e-21	cassava4.1_013288m	Manes.17G049000
RknMes02_053732	1.5	-7.49492	0.138026	-5.94554	0.523423	0.00349797	Nucleotide-diphospho-sugar transferases superfamily protein	AT5G03760.1	0	cassava4.1_025352m	Manes.10G055100
RknMes02_050759	1.5	-4.18934	0.483732	-2.69406	0.196506	0.00352504	Bifunctional inhibitor/lipid-transfer protein/seed storage 2S albumin superfamily protein	AT3G18280.1	4e-27	cassava4.1_020197m	Manes.05G132600
RknMes02_007800	1.5	-3.6712	0.363311	-2.12998	0.401544	0.00357862	fatty alcohol oxidase 3	AT3G23410.1	1e-23	cassava4.1_004067m
RknMes02_001821	1.5	-4.94762	0.337823	-3.43659	0.410088	0.00361179	unknown protein	AT2G47115.1	0	cassava4.1_011098m	Manes.01G232800
RknMes02_058278	1.5	-5.62083	0.485508	-4.1632	0.199042	0.00401937	AT1G74220.1	AT1G74220.1	3e-26	cassava4.1_032929m	Manes.14G086000
RknMes02_050405	1.5	-4.11445	0.396453	-2.57395	0.393054	0.00407231	GDSL-like Lipase/Acylhydrolase superfamily protein	AT5G45960.1	2e-31	cassava4.1_018878m
RknMes02_034208	1.5	-7.28903	0.252983	-5.82768	0.469109	0.00423859	Unknown///Enoyl-CoA hydratase/isomerase family	AT4G29010.1	0	cassava4.1_006963m
RknMes02_006381	1.5	-5.43668	0.305896	-3.98286	0.439985	0.00442469	20S proteasome alpha subunit E2	AT3G14290.1	1e-22	cassava4.1_019699m
RknMes02_041726	1.5	-3.32689	0.397658	-1.81045	0.423593	0.00514243
RknMes02_020995	1.5	-6.44626	0.447127	-4.93127	0.38202	0.00544749	GDSL-like Lipase/Acylhydrolase superfamily protein	AT5G45960.1	0
RknMes02_048234	1.5	-7.40601	0.551327	-5.90305	0.190292	0.00544749	phosphatidylinositol-speciwc phospholipase C4	AT5G58700.1	0	cassava4.1_004112m	Manes.02G119000
RknMes02_044116	1.5	-5.36981	0.442118	-3.85027	0.39557	0.00556791
RknMes02_039455	1.5	-6.92232	0.597364	-5.40348	0.106608	0.00611633	Dynein light chain type 1 family protein	AT4G27360.1	7e-26	cassava4.1_027119m
RknMes02_053594	1.5	-5.52554	0.56896	-3.99404	0.227374	0.0061402	calmodulin-binding family protein	AT3G58480.1	0	cassava4.1_025094m	Manes.09G040800
RknMes02_053455	1.5	-5.17736	0.389758	-3.69074	0.457066	0.00642916	RNA-DIRECTED DNA METHYLATION 1	AT3G22680.1	8e-29	cassava4.1_024864m	Manes.12G002300
RknMes02_024950	1.5	-2.173	0.496995	-0.700524	0.326933	0.00643935	xyloglucan endotransglucosylase/hydrolase 8	AT1G11545.1	0	cassava4.1_012844m	Manes.16G011700
RknMes02_057868	1.5	-3.98591	0.570452	-2.5094	0.192574	0.00666127	Protein kinase superfamily protein	AT3G02810.1	0	cassava4.1_032264m	Manes.09G183200
RknMes02_028518	1.5	-3.03044	0.551435	-1.54929	0.255293	0.00682561	Cytochrome P450 superfamily protein	AT5G05690.2	0	cassava4.1_006864m	Manes.07G128700
RknMes02_035689	1.5	2.87513	0.400969	4.42467	0.498442	0.00693351	Bifunctional inhibitor/lipid-transfer protein/seed storage 2S albumin superfamily protein	AT3G22600.1	5.6e-45	cassava4.1_017710m	Manes.03G176600
RknMes02_048320	1.5	-4.79794	0.297458	-3.28113	0.561877	0.00737188	methylesterase PCR A	AT1G11580.1	0	cassava4.1_004985m	Manes.17G036100
RknMes02_049966	1.5	-2.52989	0.422982	-1.02035	0.47101	0.00739769	AT1G64700.1	AT1G64700.1	5e-35	cassava4.1_016765m	Manes.12G116600
RknMes02_049384	1.5	-3.7534	0.520773	-2.21349	0.397716	0.00785169	Haloacid dehalogenase-like hydrolase (HAD) superfamily protein	AT5G59480.1	0	cassava4.1_013675m	Manes.02G130600
RknMes02_053035	1.5	-2.08268	0.636186	-0.563113	0.115775	0.00787044	Arabidopsis protein of unknown function (DUF241)	AT1G76210.1	0	cassava4.1_024166m	Manes.05G135900
RknMes02_056823	1.5	-7.6467	0.272836	-6.18041	0.564173	0.0080613	nodulin MtN21 /EamA-like transporter family protein	AT3G28050.1	2e-28	cassava4.1_030591m
RknMes02_018745	1.5	-7.43683	0.519369	-5.91934	0.392187	0.00812457
RknMes02_056299	1.5	-6.8317	0.469067	-5.32694	0.449075	0.00833258	secretory 1A	AT1G02010.2	0	cassava4.1_029681m
RknMes02_039697	1.5	-3.66266	0.185024	-2.17426	0.618099	0.00847824	Xyloglucan endotransglucosylase/hydrolase family protein///xyloglucan endotransglycosylase 6	AT5G57560.1	0	cassava4.1_013165m	Manes.14G114400
RknMes02_013430	1.5	-7.27842	0.314703	-5.79956	0.563231	0.00869899				cassava4.1_000219m	Manes.14G019700
RknMes02_040357	1.5	-6.39801	0.536556	-4.90342	0.374726	0.00880043	NPK1-related protein kinase 2///Unknown///mitogen-activated protein kinase kinase kinase 15	AT5G55090.1	2e-09	cassava4.1_030459m	Manes.15G069000
RknMes02_056832	1.5	-6.93369	0.617332	-5.45781	0.200292	0.00893895	Pectin lyase-like superfamily protein	AT5G07430.1	2e-44	cassava4.1_030609m	Manes.03G043200
RknMes02_056262	1.5	-5.11486	0.55001	-3.66441	0.347646	0.00967446	MYB-like 102	AT4G21440.1	0	cassava4.1_029620m	Manes.13G152600
RknMes02_003335	1.5	-3.9953	0.580031	-2.47938	0.362782	0.0098255	cellulase 2	AT1G02800.1	0	cassava4.1_006262m	Manes.01G002800
RknMes02_053852	1.5	-2.93597	0.55356	-1.41315	0.425475	0.0104918	AT2G37530.1	AT2G37530.1	5e-31	cassava4.1_025562m	Manes.09G087200
RknMes02_057532	1.5	-6.78801	0.579048	-5.23997	0.424449	0.0109365	putative recombination initiation defects 3	AT1G01690.1	0	cassava4.1_031738m
RknMes02_016031	1.5	-7.49769	0.326841	-6.00973	0.607403	0.0109829				cassava4.1_017547m	Manes.04G132900
RknMes02_039994	1.5	-2.83333	0.674262	-1.33709	0.185263	0.0113172	HXXXD-type acyl-transferase family protein	AT5G41040.1	0	cassava4.1_008088m	Manes.06G122500
RknMes02_039858	1.5	-4.21669	0.574864	-2.73173	0.41383	0.0123028	Unknown	AT5G09530.1	4e-24	cassava4.1_019032m	Manes.07G073800
RknMes02_031819	1.5	-2.0671	0.670977	-0.611949	0.18128	0.0123984	GNS1/SUR4 membrane protein family	AT3G06470.1	0	cassava4.1_013396m	Manes.07G015000
RknMes02_014126	1.5	-7.63059	0.112127	-6.16886	0.702093	0.0133261	laccase 13	AT5G07130.1	0	cassava4.1_033814m	Manes.18G128000
RknMes02_012215	1.5	-5.19778	0.708585	-3.67016	0.228313	0.0133551	unknown protein	AT3G16330.1	2e-13	cassava4.1_024995m	Manes.04G133200
RknMes02_054523	1.5	-6.96625	0.674054	-5.46839	0.301248	0.013997	Protein of unknown function (DUF579)	AT1G27930.1	0	cassava4.1_026694m	Manes.15G161300
RknMes02_040269	1.5	-5.70682	0.440768	-4.18845	0.606545	0.0140648				cassava4.1_016554m	Manes.02G047200
RknMes02_031716	1.5	-7.53989	0.388106	-6.08557	0.614035	0.0146992	germin-like protein 1	AT1G72610.1	0	cassava4.1_016269m	Manes.11G020100
RknMes02_042248	1.5	-3.99536	0.490168	-2.46297	0.589753	0.0147097	Unknown///P-loop containing nucleoside triphosphate hydrolases superfamily protein	AT2G42520.1	2e-07
RknMes02_031768	1.5	-3.30295	0.450294	-1.75436	0.633335	0.0148546	xylem cysteine peptidase 2	AT1G20850.1	0	cassava4.1_010750m	Manes.05G127000
RknMes02_058897	1.5	-3.43965	0.621934	-1.96091	0.403114	0.0148583	Leucine-rich repeat transmembrane protein kinase family protein	AT4G28650.1	0	cassava4.1_033957m	Manes.13G039700
RknMes02_002310	1.5	-4.04962	0.551774	-2.59863	0.473802	0.0149019	laccase 10///Laccase/Diphenol oxidase family protein	AT2G38080.1	4e-16	cassava4.1_005501m	Manes.01G164900
RknMes02_057993	1.5	-7.3213	0.486066	-5.86111	0.550367	0.0150695	Duplicated homeodomain-like superfamily protein///Unknown	AT5G28300.1	0	cassava4.1_032462m	Manes.09G154300
RknMes02_038740	1.5	-5.1551	0.69489	-3.62889	0.329639	0.0151069	TCP-1/cpn60 chaperonin family protein	AT1G26230.2	9e-42	cassava4.1_004210m	Manes.14G092800
RknMes02_015443	1.5	-6.84547	0.581672	-5.36459	0.467651	0.0151632	Unknown///Nuclear transport factor 2 (NTF2) family protein with RNA binding (RRM-RBD-RNP motifs) domain	AT5G43960.2	3e-09	cassava4.1_007259m	Manes.03G158600
RknMes02_030162	1.5	-5.69442	0.63156	-4.18926	0.458757	0.0168744	Transducin/WD40 repeat-like superfamily protein	AT1G12910.1	0	cassava4.1_010977m	Manes.09G052400
RknMes02_055709	1.5	-5.0954	0.500394	-3.5513	0.636139	0.0175261	RmlC-like cupins superfamily protein///cruciferin 3	AT5G44120.3	4e-22	cassava4.1_028719m
RknMes02_025015	1.5	-5.7248	0.70553	-4.22871	0.361211	0.0183493	mitogen-activated protein kinase kinase kinase 17	AT2G32510.1	9.8e-45	cassava4.1_008711m	Manes.13G069600
RknMes02_051401	1.5	1.26668	0.437987	2.79626	0.706268	0.0201224	Eukaryotic aspartyl protease family protein	AT3G52500.1	0	cassava4.1_021399m	Manes.09G047300
RknMes02_033843	1.5	-7.28071	0.554406	-5.75952	0.630718	0.0213993	Phototropic-responsive NPH3 family protein	AT3G19850.1	0	cassava4.1_005821m	Manes.15G115100
RknMes02_042701	1.5	-7.41748	0.577458	-5.94971	0.571502	0.0216508	Polynucleotidyl transferase, ribonuclease H-like superfamily protein	AT5G42905.1	3e-16
RknMes02_038256	1.5	-6.27614	0.580332	-4.81075	0.570203	0.0219072	AGAMOUS-like 21	AT4G37940.1	5e-22	cassava4.1_019428m	Manes.13G103600
RknMes02_037721	1.5	1.59144	0.69294	3.06645	0.446846	0.0224424	Glycine-rich protein family	AT5G49350.2	5e-11	cassava4.1_019791m
RknMes02_043914	1.5	-6.10296	0.69755	-4.55412	0.53353	0.0235656
RknMes02_054745	1.5	-6.13269	0.760946	-4.61583	0.434045	0.0253267	SAUR-like auxin-responsive protein family	AT3G12955.1	4e-28	cassava4.1_027081m	Manes.14G016100
RknMes02_046149	1.5	-6.77326	0.827076	-5.2882	0.235154	0.0255937	minichromosome maintenance 10	AT2G20980.1	5e-09	cassava4.1_029979m	Manes.04G075600
RknMes02_002961	1.5	-7.21096	0.53566	-5.68121	0.72743	0.0274602				cassava4.1_031878m	Manes.14G083100
RknMes02_025227	1.5	-6.17877	0.8074	-4.63191	0.435537	0.0278678	receptor like protein 15///Unknown///receptor like protein 13///receptor like protein 56	AT1G74170.1	9e-24	cassava4.1_001882m	Manes.04G110200
RknMes02_057121	1.5	-7.11047	0.606751	-5.65775	0.634929	0.0299862	fatty acyl-ACP thioesterases B	AT1G08510.1	0	cassava4.1_031072m	Manes.06G063300
RknMes02_051203	1.5	-6.68929	0.70376	-5.14082	0.665886	0.0338497	Protein kinase superfamily protein///Protein kinase protein with adenine nucleotide alpha hydrolases-like domain	AT5G56790.1	0	cassava4.1_021090m	Manes.04G153800
RknMes02_024752	1.5	-6.83922	0.508126	-5.31221	0.812881	0.0342955	jasmonate-zim-domain protein 7	AT2G34600.1	6e-07	cassava4.1_019045m	Manes.15G122900
RknMes02_050779	1.5	-6.70099	0.878704	-5.19284	0.403726	0.0370322	Protein of unknown function (DUF3511)	AT4G09890.1	2e-23	cassava4.1_020249m	Manes.18G094200
RknMes02_031417	1.5	-6.38236	0.764431	-4.89646	0.576109	0.0376809
RknMes02_015362	1.5	-6.67832	0.761231	-5.13896	0.642321	0.0381868
RknMes02_058109	1.5	-7.10388	0.416348	-5.60699	0.932151	0.0458681	AT5G42146.1	AT5G42146.1	5e-23	cassava4.1_032647m	Manes.04G078400
RknMes02_022587	1.5	-5.37492	0.489823	-3.91128	0.882885	0.0478132
RknMes02_037329	1.4	2.03483	0.0803971	3.47163	0.0658556	2.68e-05	serine carboxypeptidase-like 50	AT1G15000.1	2e-30	cassava4.1_007300m	Manes.15G128000
RknMes02_003145	1.4	-0.912076	0.087878	0.512031	0.0516429	2.69e-05	DNA-directed RNA polymerase family protein///cassava4.1_020119m	AT2G15430.1	2e-28	cassava4.1_002565m	Manes.01G246900
RknMes02_027517	1.4	2.20266	0.0578591	3.5681	0.0757702	2.97e-05	nitrate transporter2.5///high affinity nitrate transporter 2.7	AT5G14570.1	0	cassava4.1_007354m	Manes.17G114900
RknMes02_034624	1.4	-2.26879	0.118232	-0.824505	0.0555258	4.05e-05	serine carboxypeptidase-like 50	AT1G15000.1	2e-38	cassava4.1_007300m	Manes.15G128000
RknMes02_024510	1.4	-2.87486	0.095601	-1.45731	0.110593	5.75e-05	Protein kinase superfamily protein///cysteine-rich RLK (RECEPTOR-like protein kinase) 20///cysteine-rich RLK (RECEPTOR-like protein kinase) 8	AT4G23280.1	4e-22	cassava4.1_016791m
RknMes02_054171	1.4	-7.44213	0.142675	-6.01104	0.143249	0.00014				cassava4.1_026105m	Manes.08G090500
RknMes02_000734	1.4	-0.628784	0.151056	0.727675	0.114467	0.000147	Protein kinase superfamily protein///Unknown///Transducin/WD40 repeat-like superfamily protein///P-loop containing nucleoside triphosphate hydrolases superfamily protein	AT5G38560.1	1e-29	cassava4.1_021807m	Manes.02G065300
RknMes02_006254	1.4	0.588634	0.151107	2.00791	0.139738	0.000155	Unknown///dicarboxylate carrier 2///uncoupling protein 5	AT4G24570.1	2e-40	cassava4.1_011745m	Manes.02G146000
RknMes02_057487	1.4	-7.6796	0.13115	-6.26075	0.162428	0.000162	Plant protein of unknown function (DUF247)	AT3G50150.1	0	cassava4.1_031671m	Manes.07G032000
RknMes02_058621	1.4	-7.47802	0.145507	-6.03039	0.169684	0.000183				cassava4.1_033502m	Manes.14G052600
RknMes02_037544	1.4	0.810564	0.055673	2.21816	0.218578	0.000208	alternative NAD(P)H dehydrogenase 2///alternative NAD(P)H dehydrogenase 1	AT1G07180.1	1e-34	cassava4.1_005184m	Manes.16G022300
RknMes02_052832	1.4	0.486802	0.0449348	1.91857	0.233638	0.000229	unknown protein; Has 9 Blast hits to 9 proteins in 5 species: Archae - 0; Bacteria - 0; Metazoa - 0; Fungi - 0; Plants - 9; Viruses - 0; Other Eukaryotes - 0 (source: NCBI BLink).///AT5G65495.1	AT5G65495.1	2e-28	cassava4.1_023828m	Manes.12G125800
RknMes02_025205	1.4	-1.99356	0.218822	-0.568757	0.091453	0.00023	Oligosaccharyltransferase complex/magnesium transporter family protein	AT4G29870.1	5e-43	cassava4.1_018193m
RknMes02_011278	1.4	-2.92762	0.122988	-1.57552	0.186899	0.000239	Terpenoid cyclases family protein	AT1G78950.1	2e-38	cassava4.1_002176m	Manes.06G178100
RknMes02_052867	1.4	0.844201	0.0598188	2.21896	0.225208	0.000253	cytokinin response factor 4///cytokinin response factor 6	AT3G61630.1	9.8e-45	cassava4.1_023883m	Manes.05G026200
RknMes02_024093	1.4	-3.73803	0.207105	-2.32507	0.129624	0.000265	basic helix-loop-helix (bHLH) DNA-binding superfamily protein	AT3G47640.3	2e-33	cassava4.1_015506m	Manes.14G077100
RknMes02_039401	1.4	0.0989213	0.0395478	1.52845	0.255639	0.000304	basic helix-loop-helix (bHLH) DNA-binding superfamily protein	AT3G47640.3	6e-11	cassava4.1_015506m	Manes.14G077100
RknMes02_030532	1.4	0.738819	0.109793	2.15969	0.236897	0.000323	Cupredoxin superfamily protein	AT3G27200.1	6e-17	cassava4.1_017422m
RknMes02_023973	1.4	-0.992759	0.194421	0.390359	0.163537	0.00033	glutamate dehydrogenase 2	AT5G07440.3	4e-28	cassava4.1_008693m	Manes.14G041300
RknMes02_032128	1.4	-4.46788	0.248252	-3.04125	0.117833	0.000382	CBL-interacting protein kinase 15	AT5G01810.3	1e-14	cassava4.1_024110m	Manes.07G137800
RknMes02_003933	1.4	-3.51625	0.14858	-2.0698	0.238278	0.000387	Protein kinase family protein	AT5G35960.1	4e-23	cassava4.1_008715m	Manes.01G211800
RknMes02_047697	1.4	2.63106	0.159906	4.00292	0.216008	0.000415	Unknown///cryptdin protein-related	AT1G51920.1	6e-12
RknMes02_014372	1.4	-5.8609	0.183912	-4.41494	0.225007	0.000438				cassava4.1_027453m	Manes.12G146500
RknMes02_050177	1.4	3.86922	0.219595	5.24746	0.169977	0.000456	Bifunctional inhibitor/lipid-transfer protein/seed storage 2S albumin superfamily protein	AT1G62500.1	0	cassava4.1_017758m	Manes.01G078300
RknMes02_020976	1.4	-3.85546	0.260411	-2.47958	0.106976	0.000488	beta-hexosaminidase 3	AT1G65590.1	0	cassava4.1_023099m
RknMes02_049264	1.4	3.76096	0.126724	5.12423	0.257731	0.000543	chitinase A	AT5G24090.1	0	cassava4.1_012935m	Manes.06G155500
RknMes02_012989	1.4	3.75818	0.175688	5.11979	0.22715	0.000546	phosphoserine aminotransferase	AT4G35630.1	4e-12
RknMes02_009178	1.4	-0.367532	0.175073	1.05374	0.254879	0.000589	SAUR-like auxin-responsive protein family	AT4G00880.1	1e-30	cassava4.1_021823m	Manes.01G041200
RknMes02_001117	1.4	-0.42153	0.20702	1.01431	0.235931	0.000596	YELLOW STRIPE like 6	AT3G27020.1	0	cassava4.1_002882m	Manes.04G061100
RknMes02_052869	1.4	-4.41886	0.29272	-2.9698	0.12569	0.000606	polyubiquitin 3///polyubiquitin 10///cassava4.1_030654m	AT5G20620.1	1e-42	cassava4.1_023885m	Manes.07G019400
RknMes02_035223	1.4	-2.3684	0.26166	-0.9719	0.158934	0.000613	ferredoxin 1	AT1G10960.1	0	cassava4.1_018500m	Manes.10G123200
RknMes02_038654	1.4	4.203	0.186164	5.64512	0.260045	0.000625
RknMes02_022226	1.4	7.15478	0.120258	8.54638	0.29091	0.000688	lipid transfer protein 3	AT5G59320.1	5e-30	cassava4.1_019504m	Manes.08G171800
RknMes02_016986	1.4	-5.58911	0.260366	-4.17326	0.191183	0.000703	NAC transcription factor-like 9	AT4G35580.3	8e-40	cassava4.1_015961m
RknMes02_055601	1.4	1.75466	0.121522	3.19179	0.310044	0.000731	PAR1 protein	AT3G54040.1	0	cassava4.1_028550m	Manes.09G099900
RknMes02_006257	1.4	-5.00817	0.283834	-3.56879	0.17821	0.000741	Terpenoid cyclases family protein	AT1G78950.1	0	cassava4.1_002176m	Manes.06G178100
RknMes02_039543	1.4	-2.77779	0.134482	-1.37862	0.295188	0.000741	Octicosapeptide/Phox/Bem1p (PB1) domain-containing protein / tetratricopeptide repeat (TPR)-containing protein	AT2G25290.3	0	cassava4.1_002392m	Manes.14G119500
RknMes02_037403	1.4	-4.74918	0.232645	-3.35665	0.225178	0.00075	AT4G13540.1///unknown protein; FUNCTIONS IN: molecular_function unknown; INVOLVED IN: N-terminal protein myristoylation; LOCATED IN: cellular_component unknown; EXPRESSED IN: hypocotyl; BEST Arabidopsis thaliana protein match is: unknown protein (TAIR:AT4G13540.1); Has	AT4G13540.1	8e-32	cassava4.1_017227m
RknMes02_047974	1.4	-4.36521	0.215979	-2.92986	0.268706	0.000831	ubiquitin protein ligase 5///MAPK/ERK kinase kinase 1	AT4G12570.1	0	cassava4.1_001030m
RknMes02_054534	1.4	-3.45496	0.293823	-2.01567	0.197344	0.000905	RAB GTPase homolog A4D	AT3G12160.1	0	cassava4.1_026712m	Manes.08G047100
RknMes02_012810	1.4	-2.49312	0.0669968	-1.06613	0.344223	0.000906	Seven transmembrane MLO family protein	AT4G02600.2	9e-32	cassava4.1_013598m
RknMes02_005720	1.4	-2.91342	0.100138	-1.51866	0.33943	0.00103847	Peptidase S41 family protein	AT3G57680.1	5e-35	cassava4.1_005756m	Manes.09G029500
RknMes02_037318	1.4	-5.44035	0.26282	-4.0685	0.227186	0.00103961	Unknown	AT2G21180.1	8e-08	cassava4.1_019061m	Manes.04G078500
RknMes02_007731	1.4	-0.752943	0.247076	0.662683	0.267074	0.00108465	phosphate transporter 3;1///Unknown	AT5G14040.1	5e-35	cassava4.1_009993m	Manes.06G125300
RknMes02_039733	1.4	-2.37652	0.286067	-0.993307	0.21186	0.0011017	Protein kinase superfamily protein///protein kinase 1B	AT1G07570.3	0	cassava4.1_021739m	Manes.08G080000
RknMes02_025727	1.4	-6.82239	0.247886	-5.46519	0.247317	0.00111647	acyl-CoA oxidases;oxidoreductases, acting on the CH-CH group of donors;FAD binding;oxidoreductases;acyl-CoA oxidases	AT3G06690.1	5.6e-45	cassava4.1_002966m	Manes.12G092800
RknMes02_031141	1.4	4.52822	0.258537	5.88676	0.241665	0.00116022	Unknown	AT5G65390.1	2e-20	cassava4.1_018505m	Manes.10G103700
RknMes02_053746	1.4	-2.55729	0.3444	-1.18595	0.110053	0.00120706	receptor-like protein kinase 1	AT5G60900.1	5e-32	cassava4.1_025368m
RknMes02_024149	1.4	-2.23714	0.266352	-0.807009	0.274461	0.00124605	3-ketoacyl-CoA synthase 11///3-ketoacyl-CoA synthase 20	AT5G43760.1	2e-43	cassava4.1_005869m	Manes.15G034900
RknMes02_029140	1.4	-5.25216	0.358159	-3.84815	0.117265	0.00127402	plasma membrane intrinsic protein 2;5	AT3G54820.1	0	cassava4.1_013328m	Manes.07G100500
RknMes02_030127	1.4	-3.65251	0.223123	-2.27833	0.30343	0.00139768	DC1 domain-containing protein	AT1G60420.1	2e-33	cassava4.1_008371m
RknMes02_035717	1.4	3.35038	0.0733794	4.79329	0.392067	0.00141507	alkenal reductase	AT5G16970.1	0	cassava4.1_011024m	Manes.05G121500
RknMes02_007052	1.4	-5.97034	0.277349	-4.58978	0.272476	0.00155565	mitogen-activated protein kinase 3///Late embryogenesis abundant (LEA) hydroxyproline-rich glycoprotein family///Unknown	AT1G17620.1	1e-18	cassava4.1_027764m	Manes.04G139900
RknMes02_058992	1.4	-3.58977	0.20023	-2.20845	0.333915	0.00156135	RING/U-box superfamily protein	AT1G72220.1	0	cassava4.1_034133m	Manes.02G148600
RknMes02_014003	1.4	-2.27051	0.343776	-0.821613	0.227828	0.00159274	NAC domain containing protein 38	AT2G24430.2	4e-11	cassava4.1_011442m	Manes.03G002200
RknMes02_051702	1.4	-5.95728	0.304565	-4.55575	0.256631	0.0016041				cassava4.1_021877m
RknMes02_022437	1.4	-3.18684	0.320912	-1.77591	0.241804	0.00160977
RknMes02_036286	1.4	-7.68618	0.125294	-6.25179	0.39506	0.00168195	Unknown	AT3G29780.1	4e-06	cassava4.1_019534m	Manes.01G102300
RknMes02_054810	1.4	-3.33305	0.375261	-1.93128	0.156337	0.00172272	C2H2-type zinc finger family protein	AT5G04390.1	0	cassava4.1_027180m	Manes.07G095100
RknMes02_037988	1.4	-4.63941	0.406156	-3.239	0.0463677	0.00176438	Protein kinase superfamily protein	AT5G07620.1	8e-10	cassava4.1_010511m	Manes.06G131900
RknMes02_024291	1.4	-4.97076	0.379535	-3.5768	0.150762	0.00178623	NAC 014	AT1G33060.2	1e-20	cassava4.1_011537m
RknMes02_058365	1.4	-2.46955	0.28367	-1.04829	0.3106	0.00184038	AT1G52155.1	AT1G52155.1	0	cassava4.1_033069m	Manes.11G035900
RknMes02_017972	1.4	-3.63838	0.345121	-2.28055	0.216683	0.00197605
RknMes02_009610	1.4	-2.53686	0.235664	-1.15942	0.351542	0.00214497	TRICHOME BIREFRINGENCE-LIKE 27	AT1G70230.1	2e-35	cassava4.1_008094m	Manes.05G090300
RknMes02_054148	1.4	1.03667	0.192717	2.43371	0.388381	0.00223036				cassava4.1_026069m
RknMes02_039111	1.4	-4.86925	0.265649	-3.4688	0.348162	0.00230154	galactinol synthase 1	AT2G47180.1	7e-07	cassava4.1_011443m	Manes.08G109300
RknMes02_043428	1.4	-3.93301	0.368805	-2.5344	0.23747	0.00232933	RNA-directed DNA polymerase (reverse transcriptase)-related family protein	AT3G24255.1	2e-07
RknMes02_027930	1.4	-2.60989	0.289832	-1.1974	0.340282	0.00240379	P-loop containing nucleoside triphosphate hydrolases superfamily protein	AT2G18193.1	0	cassava4.1_006953m	Manes.02G097300
RknMes02_023727	1.4	-6.11528	0.421762	-4.68551	0.165336	0.00240588
RknMes02_052285	1.4	-2.50405	0.0986614	-1.15084	0.416804	0.00244418	UDP-Glycosyltransferase superfamily protein///Unknown	AT1G05675.1	0	cassava4.1_022886m	Manes.05G120600
RknMes02_025140	1.4	-4.72182	0.37761	-3.36786	0.204522	0.00246388	Heat shock protein 70 (Hsp 70) family protein///heat shock protein 70///Unknown	AT3G12580.1	0	cassava4.1_003240m	Manes.11G067500
RknMes02_041163	1.4	-2.90575	0.324974	-1.49807	0.312329	0.00252428	cAMP-regulated phosphoprotein 19-related protein	AT4G16146.1	4e-20	cassava4.1_020096m	Manes.15G006400
RknMes02_037842	1.4	-3.37708	0.320978	-1.98755	0.310308	0.00256727	heptahelical transmembrane protein1	AT5G20270.1	5e-18	cassava4.1_009906m	Manes.14G116900
RknMes02_048995	1.4	-1.95871	0.383469	-0.55594	0.237945	0.00257362	myb domain protein 68	AT5G65790.1	0	cassava4.1_011054m	Manes.18G051300
RknMes02_010250	1.4	2.04401	0.0882612	3.41322	0.434148	0.00265417	alpha carbonic anhydrase 7	AT1G08080.1	2e-14
RknMes02_046073	1.4	-3.03639	0.371097	-1.59086	0.290857	0.00269208				cassava4.1_034117m	Manes.12G078100
RknMes02_019804	1.4	-7.36442	0.272261	-5.98539	0.358962	0.00275033	GDSL-like Lipase/Acylhydrolase superfamily protein	AT3G26430.1	0	cassava4.1_026869m
RknMes02_053766	1.4	-4.7279	0.438605	-3.31787	0.147812	0.00277805	Peroxidase superfamily protein	AT4G33870.1	0	cassava4.1_025400m	Manes.11G046500
RknMes02_048142	1.4	-5.10916	0.367718	-3.75472	0.251139	0.00283159	Protein kinase superfamily protein	AT1G11050.1	0	cassava4.1_003197m	Manes.10G125700
RknMes02_029597	1.4	-4.97274	0.403928	-3.55721	0.239393	0.00289478	GRAS family transcription factor family protein///RGA-like 1	AT2G01570.1	2e-12	cassava4.1_028677m	Manes.10G123300
RknMes02_006049	1.4	-5.21629	0.446349	-3.78801	0.17174	0.0029952				cassava4.1_024926m	Manes.16G041700
RknMes02_007232	1.4	-7.53012	0.361005	-6.11829	0.305922	0.00301829	Unknown///Carbohydrate-binding X8 domain superfamily protein	AT1G29380.1	3e-09	cassava4.1_027486m	Manes.15G117600
RknMes02_026346	1.4	-2.96582	0.175393	-1.57681	0.438151	0.0032147	senescence-associated gene 29///Nodulin MtN3 family protein	AT5G13170.1	7e-10	cassava4.1_014124m	Manes.12G006700
RknMes02_056245	1.4	-7.79489	0.124381	-6.34645	0.489206	0.00352575	SAUR-like auxin-responsive protein family	AT5G18020.1	2e-25	cassava4.1_029594m	Manes.01G176700
RknMes02_010612	1.4	0.792248	0.365727	2.21133	0.33344	0.00355179	O-methyltransferase family protein///O-methyltransferase 1	AT4G35160.1	1e-17	cassava4.1_010708m	Manes.13G149000
RknMes02_057869	1.4	-7.6899	0.136901	-6.28892	0.468766	0.00355618	Glycosyl hydrolase superfamily protein	AT5G66460.1	0	cassava4.1_032265m	Manes.05G006400
RknMes02_028829	1.4	-7.29555	0.244795	-5.90297	0.427143	0.00377654	NAD(P)-linked oxidoreductase superfamily protein	AT1G04420.1	0	cassava4.1_008972m
RknMes02_052031	1.4	-4.83548	0.259633	-3.47275	0.405979	0.00380574	centroradialis	AT2G27550.1	0	cassava4.1_022455m	Manes.11G161100
RknMes02_001205	1.4	-5.56745	0.272712	-4.21433	0.393239	0.00381447	Unknown///Duplicated homeodomain-like superfamily protein	AT1G76880.1	9e-36	cassava4.1_025037m	Manes.18G091700
RknMes02_038996	1.4	-6.52219	0.156837	-5.15157	0.459813	0.00383903				cassava4.1_030808m
RknMes02_055984	1.4	-7.6433	0.245395	-6.25796	0.428126	0.00390435	NAC domain containing protein 2///NAC domain containing protein 62///NAC domain containing protein 25///"NAC-like, activated by AP3/PI"	AT3G15510.1	0	cassava4.1_029170m	Manes.11G142800
RknMes02_004410	1.4	-3.21759	0.468333	-1.81513	0.181934	0.00398679	gamma tonoplast intrinsic protein///tonoplast intrinsic protein 1;3	AT2G36830.1	5e-16	cassava4.1_014564m	Manes.09G062300
RknMes02_045657	1.4	4.95289	0.289822	6.36135	0.431018	0.00447739
RknMes02_049708	1.4	-7.03542	0.442049	-5.63434	0.268436	0.00450157	oxidoreductases, acting on NADH or NADPH, quinone or similar compound as acceptor	AT5G58260.1	0	cassava4.1_015547m	Manes.18G123900
RknMes02_014744	1.4	-2.81268	0.451051	-1.40835	0.262064	0.00460837	glutamate decarboxylase	AT5G17330.1	2e-18	cassava4.1_010678m
RknMes02_049823	1.4	3.85449	0.288304	5.25699	0.436728	0.00467913	Plant invertase/pectin methylesterase inhibitor superfamily protein	AT4G00080.1	1.4e-45	cassava4.1_016093m	Manes.05G047300
RknMes02_034614	1.4	2.27972	0.447957	3.67419	0.265456	0.00470032	pectin methylesterase 1	AT1G53840.1	0	cassava4.1_004226m	Manes.11G012600
RknMes02_059039	1.4	-5.45118	0.448461	-4.08574	0.245175	0.00477559	NIMA-related kinase 5	AT3G20860.1	0	cassava4.1_034308m	Manes.06G166700
RknMes02_048596	1.4	-5.24381	0.480405	-3.87731	0.176335	0.00478248	PIF / Ping-Pong family of plant transposases	AT3G55350.1	6e-30	cassava4.1_007799m
RknMes02_026817	1.4	-3.95266	0.499606	-2.59683	0.0988647	0.00485179	PQ-loop repeat family protein / transmembrane family protein	AT4G36850.1	0	cassava4.1_012980m
RknMes02_028575	1.4	-5.09618	0.404231	-3.7364	0.336349	0.00549722	O-Glycosyl hydrolases family 17 protein	AT5G55180.1	0	cassava4.1_006863m	Manes.15G067000
RknMes02_054410	1.4	-7.33058	0.474088	-5.96432	0.241945	0.00565084				cassava4.1_026491m
RknMes02_052994	1.4	-5.90441	0.294112	-4.52359	0.454344	0.00577155	ROP-interactive CRIB motif-containing protein 6///ROP-interactive CRIB motif-containing protein 5	AT4G28556.1	4e-21	cassava4.1_024089m	Manes.15G042900
RknMes02_056874	1.4	-2.83177	0.429078	-1.417	0.366	0.00614812	peptidoglycan-binding LysM domain-containing protein	AT5G62150.1	8e-28	cassava4.1_030683m	Manes.05G040600
RknMes02_030548	1.4	-5.79603	0.543795	-4.40691	0.11661	0.00627484	alpha/beta-Hydrolases superfamily protein	AT5G14390.1	0	cassava4.1_031712m	Manes.15G153700
RknMes02_024145	1.4	-4.29562	0.508432	-2.91008	0.244502	0.00671538	Protein phosphatase 2C family protein	AT4G33920.1	0	cassava4.1_027738m
RknMes02_027573	1.4	-4.71718	0.501552	-3.32444	0.267254	0.00676468
RknMes02_053610	1.4	-7.15831	0.56593	-5.74204	0.132475	0.00688794	Cellulase (glycosyl hydrolase family 5) protein	AT3G26140.1	0	cassava4.1_025125m	Manes.02G015700
RknMes02_043115	1.4	-3.54502	0.162761	-2.10072	0.570844	0.00690328	wall-associated kinase 2	AT1G21270.1	8.4e-45
RknMes02_049118	1.4	-2.96908	0.485597	-1.53092	0.338908	0.00695799	MAP kinase kinase 7///MAP kinase kinase 9	AT1G73500.1	0	cassava4.1_011965m	Manes.06G002700
RknMes02_022347	1.4	-4.53986	0.555935	-3.12186	0.208362	0.00743679	brassinosteroid-6-oxidase 2	AT3G30180.1	0	cassava4.1_007125m	Manes.01G102800
RknMes02_005264	1.4	-5.29597	0.532777	-3.84608	0.295983	0.00753018	Ctr copper transporter family	AT2G26975.1	6e-18	cassava4.1_024484m	Manes.08G082600
RknMes02_049931	1.4	-7.16439	0.349694	-5.71506	0.508517	0.00795013				cassava4.1_016608m
RknMes02_018238	1.4	-5.78715	0.284543	-4.41644	0.508958	0.00800318	Protein of unknown function (DUF567)	AT3G14260.1	2e-26	cassava4.1_016522m	Manes.02G023800
RknMes02_047715	1.4	-3.42413	0.475531	-2.01239	0.374947	0.00822507
RknMes02_052895	1.4	-3.80987	0.523602	-2.37494	0.327289	0.00830926	zinc finger (C3HC4-type RING finger) family protein	AT3G46620.1	3e-11	cassava4.1_023935m	Manes.03G026100
RknMes02_048634	1.4	-4.49381	0.394566	-3.11023	0.452331	0.00861811	Phosphatidate cytidylyltransferase family protein	AT4G26770.1	0	cassava4.1_008141m	Manes.15G066300
RknMes02_037417	1.4	-7.09226	0.54201	-5.6652	0.316281	0.0089886	unknown protein	AT1G71970.1	1e-12	cassava4.1_030140m	Manes.02G192500
RknMes02_058360	1.4	-7.08568	0.187202	-5.6769	0.615635	0.0104628	AT1G80940.1	AT1G80940.1	0	cassava4.1_033062m	Manes.04G100900
RknMes02_035638	1.4	-7.4602	0.143045	-6.09278	0.613559	0.0108677	unknown protein	AT5G04080.1	2e-13
RknMes02_029712	1.4	-6.51503	0.545962	-5.10446	0.358673	0.0110332
RknMes02_011171	1.4	-6.34373	0.543489	-4.93978	0.390591	0.0123718
RknMes02_054252	1.4	-7.6538	0.13087	-6.28675	0.638831	0.0124503	Terpenoid cyclases/Protein prenyltransferases superfamily protein	AT3G14490.1	0	cassava4.1_026235m
RknMes02_055813	1.4	-2.26615	0.503688	-0.881514	0.43716	0.0129425	Late embryogenesis abundant (LEA) hydroxyproline-rich glycoprotein family	AT1G54540.1	0	cassava4.1_028891m	Manes.02G226500
RknMes02_017769	1.4	-5.43007	0.600318	-4.05053	0.290702	0.0131471	myb domain protein 5	AT3G13540.1	0	cassava4.1_012643m	Manes.03G052800
RknMes02_037186	1.4	-3.90017	0.143484	-2.48045	0.684126	0.0140284	xyloglucan endotransglucosylase/hydrolase 25///xyloglucan endotransglycosylase 6	AT4G25810.1	0	cassava4.1_013286m	Manes.14G152200
RknMes02_020693	1.4	-7.11703	0.544463	-5.73658	0.428713	0.0150754	Unknown///soybean gene regulated by cold-2	AT1G09070.1	3e-07	cassava4.1_012882m	Manes.08G119200
RknMes02_058346	1.4	-5.90574	0.583653	-4.47033	0.437502	0.0157133				cassava4.1_033043m	Manes.07G016900
RknMes02_043317	1.4	-4.9094	0.670992	-3.53378	0.215796	0.0163138	Unknown///alpha/beta-Hydrolases superfamily protein	AT3G19970.1	1e-08
RknMes02_002323	1.4	-7.33699	0.489289	-5.90746	0.54853	0.0164603	Unknown///ammonium transporter 2	AT2G38290.1	1e-08	cassava4.1_029546m	Manes.01G151600
RknMes02_056287	1.4	5.33636	0.556953	6.75149	0.499131	0.0182861	Late embryogenesis abundant (LEA) protein-related	AT5G60520.1	0	cassava4.1_029660m	Manes.11G144000
RknMes02_046676	1.4	-2.8644	0.434935	-1.46651	0.601705	0.0186651
RknMes02_054325	1.4	-6.54348	0.591633	-5.16728	0.452687	0.020072	RAB GTPase homolog G3A	AT4G09720.1	0	cassava4.1_026369m	Manes.12G143600
RknMes02_025345	1.4	-4.65579	0.647502	-3.2592	0.416374	0.0214574	NAC domain containing protein 61///NAC domain containing protein 90	AT5G22380.1	2e-34	cassava4.1_014914m	Manes.04G002000
RknMes02_021325	1.4	-5.18823	0.638499	-3.74519	0.47964	0.0216672
RknMes02_042218	1.4	-3.07189	0.510215	-1.70651	0.563632	0.022302
RknMes02_059011	1.4	-4.26443	0.717951	-2.87558	0.301977	0.0228688	Plant invertase/pectin methylesterase inhibitor superfamily protein	AT5G62360.1	4e-39	cassava4.1_034200m	Manes.14G034800
RknMes02_041415	1.4	-5.52698	0.658998	-4.11229	0.451574	0.0234117
RknMes02_037950	1.4	-5.90229	0.760998	-4.49665	0.235667	0.023731	Chaperone DnaJ-domain superfamily protein	AT3G05345.1	2e-27	cassava4.1_002477m
RknMes02_037926	1.4	-6.44747	0.677088	-5.06762	0.392465	0.0238404	Calcineurin-like metallo-phosphoesterase superfamily protein	AT4G11240.1	0	cassava4.1_026960m	Manes.08G166900
RknMes02_056390	1.4	-7.6271	0.131319	-6.19883	0.800166	0.0238426				cassava4.1_029844m
RknMes02_005392	1.4	-5.95549	0.671906	-4.5561	0.428218	0.0241581	chlorsulfuron/imidazolinone resistant 1	AT3G48560.1	4e-38	cassava4.1_003589m	Manes.15G161400
RknMes02_028714	1.4	-7.10672	0.311051	-5.69125	0.766895	0.0265989	glycosyltransferase family protein 28	AT4G16710.2	1e-43	cassava4.1_017420m
RknMes02_051491	1.4	-7.42849	0.376923	-6.01957	0.733387	0.026716	syntaxin of plants 124	AT1G61290.1	0	cassava4.1_021530m	Manes.16G021400
RknMes02_025204	1.4	-4.3034	0.364773	-2.91416	0.736149	0.0278337	Unknown///sucrose transporter 4	AT1G09960.1	4e-33	cassava4.1_007925m
RknMes02_057607	1.4	-6.55297	0.775463	-5.16677	0.271367	0.0280809	AT1G52343.1	AT1G52343.1	2e-32	cassava4.1_031862m	Manes.11G047100
RknMes02_056540	1.4	-6.5042	0.800144	-5.12637	0.18595	0.0286857	Late embryogenesis abundant (LEA) hydroxyproline-rich glycoprotein family	AT4G26490.1	0	cassava4.1_030103m	Manes.05G202300
RknMes02_047233	1.4	-6.59959	0.714068	-5.24322	0.393305	0.029555	Glucose-methanol-choline (GMC) oxidoreductase family protein	AT5G51950.1	7e-18
RknMes02_005145	1.4	-5.75124	0.579359	-4.3134	0.666611	0.0318402				cassava4.1_000576m	Manes.18G035700
RknMes02_054724	1.4	-5.71436	0.43329	-4.32802	0.744659	0.033333				cassava4.1_027036m	Manes.17G118800
RknMes02_055739	1.4	-7.29152	0.64189	-5.84917	0.639269	0.034498	Protein phosphatase 2A regulatory B subunit family protein	AT3G09880.1	0	cassava4.1_028770m	Manes.11G099200
RknMes02_049171	1.4	-7.32881	0.455116	-5.9408	0.754566	0.035931	Unknown///Undecaprenyl pyrophosphate synthetase family protein	AT5G58770.1	0	cassava4.1_012384m	Manes.01G162100
RknMes02_000904	1.4	-6.94488	0.700082	-5.52606	0.577247	0.036822				cassava4.1_025308m	Manes.13G043800
RknMes02_054730	1.4	-6.29022	0.596973	-4.91974	0.648855	0.0377216	metacaspase 9	AT5G04200.1	0	cassava4.1_027051m	Manes.15G176200
RknMes02_012455	1.4	-5.36798	0.920402	-3.92588	0.194809	0.0394672	NSP-interacting kinase 1	AT5G16000.1	2e-36	cassava4.1_003664m	Manes.01G106300
RknMes02_034096	1.4	-7.02483	0.902661	-5.62044	0.177164	0.0400821	CBL-interacting protein kinase 23	AT1G30270.1	7e-32	cassava4.1_009714m
RknMes02_050267	1.4	-7.35884	0.45	-5.99404	0.81284	0.0458441	unknown protein	AT5G58100.1	0	cassava4.1_018203m
RknMes02_027232	1.4	-7.01711	0.613882	-5.62687	0.737155	0.0480105	Ankyrin repeat family protein	AT1G34050.1	6e-38	cassava4.1_003727m	Manes.11G035500
RknMes02_045102	1.4	-7.21939	0.726928	-5.81523	0.647434	0.0487194
RknMes02_010955	1.3	-3.39718	0.0607243	-2.06308	0.04696	2.41e-05	1,2-alpha-L-fucosidases	AT4G34260.1	2e-37	cassava4.1_001723m	Manes.10G075700
RknMes02_025100	1.3	-4.04806	0.118489	-2.70633	0.0479236	5.47e-05	cyclic nucleotide-gated channel 13	AT4G01010.1	0	cassava4.1_002565m	Manes.01G246900
RknMes02_027979	1.3	-1.61361	0.123589	-0.275587	0.0378792	5.6e-05	serine/threonine protein kinase 2	AT3G08720.2	7e-11	cassava4.1_006705m
RknMes02_006367	1.3	1.41992	0.0504619	2.71897	0.110524	5.6e-05	cytochrome P450, family 81, subfamily D, polypeptide 2	AT4G37360.1	2e-33	cassava4.1_027805m	Manes.05G179500
RknMes02_045755	1.3	-3.93451	0.0885883	-2.67716	0.0741672	5.89e-05	tubulin beta chain 4///tubulin beta 8	AT5G44340.1	8e-12
RknMes02_036533	1.3	1.4385	0.0715654	2.75676	0.119522	7.17e-05	non-intrinsic ABC protein 3	AT1G67940.1	0	cassava4.1_013814m	Manes.10G090300
RknMes02_049864	1.3	0.226776	0.0758484	1.49822	0.115606	7.99e-05	AT1G21830.1	AT1G21830.1	9e-42	cassava4.1_016264m	Manes.02G162900
RknMes02_031560	1.3	0.744964	0.153573	2.07951	0.0368503	8.91e-05	cytochrome P450, family 87, subfamily A, polypeptide 6///"cytochrome P450, family 89, subfamily A, polypeptide 5"///Cytochrome P450 superfamily protein	AT1G64950.1	0	cassava4.1_005729m	Manes.09G130200
RknMes02_008322	1.3	-2.01314	0.0793789	-0.7367	0.127754	9.82e-05	SOS3-interacting protein 3	AT4G30960.1	7e-38	cassava4.1_007849m	Manes.14G112600
RknMes02_051672	1.3	-2.37021	0.084592	-1.05294	0.143315	0.00011	cytochrome P450, family 71, subfamily A, polypeptide 22	AT3G48310.1	0	cassava4.1_021831m
RknMes02_013060	1.3	-2.92557	0.142175	-1.58693	0.101299	0.00012	Unknown///protochlorophyllide oxidoreductase C	AT1G03630.2	8e-15	cassava4.1_008914m	Manes.13G148200
RknMes02_005365	1.3	-2.36627	0.146933	-1.07125	0.121074	0.000183	O-fucosyltransferase family protein	AT2G37980.1	1e-14	cassava4.1_030087m	Manes.08G084200
RknMes02_023137	1.3	0.377993	0.095856	1.66204	0.163963	0.000186	Outer arm dynein light chain 1 protein	AT1G78230.1	4e-23	cassava4.1_004410m
RknMes02_051083	1.3	-1.59968	0.1471	-0.335971	0.121233	0.0002	2-oxoglutarate (2OG) and Fe(II)-dependent oxygenase superfamily protein	AT4G13400.1	0	cassava4.1_020889m	Manes.16G065400
RknMes02_008585	1.3	4.14286	0.14561	5.43486	0.134251	0.000204	non-intrinsic ABC protein 3	AT1G67940.1	2e-39	cassava4.1_013814m	Manes.10G090300
RknMes02_010374	1.3	-0.722912	0.0393692	0.566784	0.193973	0.000204	3-ketoacyl-CoA synthase 2	AT1G04220.1	2e-33	cassava4.1_005521m	Manes.15G035000
RknMes02_029459	1.3	-3.80656	0.138673	-2.5189	0.147088	0.000216
RknMes02_036097	1.3	-1.75916	0.102781	-0.443273	0.196609	0.000263	unknown protein	AT1G60010.1	0	cassava4.1_017235m	Manes.05G090500
RknMes02_058238	1.3	2.7613	0.192348	4.06049	0.109981	0.000276	Major facilitator superfamily protein	AT5G10820.1	0	cassava4.1_032861m	Manes.16G130800
RknMes02_050074	1.3	0.711884	0.192849	2.0579	0.132059	0.000279				cassava4.1_017284m
RknMes02_023158	1.3	-2.0488	0.0665358	-0.702349	0.224684	0.00028	Haloacid dehalogenase-like hydrolase (HAD) superfamily protein	AT5G02230.2	8e-31	cassava4.1_013061m	Manes.09G092600
RknMes02_010029	1.3	-0.611174	0.056895	0.724899	0.228984	0.000299	phosphoenolpyruvate carboxylase 2///phosphoenolpyruvate carboxylase 3	AT2G42600.2	2e-18	cassava4.1_001045m	Manes.15G093700
RknMes02_025929	1.3	-2.57504	0.061638	-1.26591	0.221733	0.0003	Protein of unknown function (DUF793)	AT1G18740.1	1.4e-45	cassava4.1_009345m	Manes.18G092500
RknMes02_044823	1.3	6.34074	0.155305	7.6398	0.166643	0.0003	Unknown	AT4G12490.1	9e-23
RknMes02_055808	1.3	-5.13395	0.0911442	-3.85033	0.206361	0.000307				cassava4.1_028881m	Manes.S062000
RknMes02_037667	1.3	-2.22161	0.169631	-0.883748	0.168487	0.000311	P-loop containing nucleoside triphosphate hydrolases superfamily protein	AT2G46620.1	6e-06
RknMes02_006039	1.3	3.4553	0.0981962	4.71237	0.199433	0.000321	3-ketoacyl-CoA synthase 2	AT1G04220.1	0	cassava4.1_005378m	Manes.03G170600
RknMes02_049934	1.3	1.34513	0.127274	2.59849	0.181201	0.000321				cassava4.1_016614m
RknMes02_034333	1.3	-2.46856	0.197551	-1.18153	0.121648	0.000333	Outer arm dynein light chain 1 protein	AT1G78230.1	2e-35	cassava4.1_004410m
RknMes02_009033	1.3	-3.94242	0.207417	-2.66077	0.102149	0.000335	Polynucleotidyl transferase, ribonuclease H-like superfamily protein///Ribonuclease H-like superfamily protein	AT3G09510.1	4e-06
RknMes02_007693	1.3	0.819524	0.183832	2.13598	0.160322	0.000357	Transducin/WD40 repeat-like superfamily protein	AT1G78070.1	1e-22	cassava4.1_007511m	Manes.02G154600
RknMes02_024835	1.3	-0.811942	0.0917476	0.514674	0.229888	0.000365	SNARE associated Golgi protein family	AT4G09580.1	4e-34	cassava4.1_013516m	Manes.02G192000
RknMes02_038875	1.3	0.981169	0.107451	2.31341	0.225655	0.00037	multidrug resistance-associated protein 3	AT3G13080.2	0	cassava4.1_000215m	Manes.03G138600
RknMes02_030880	1.3	-0.637483	0.218643	0.686419	0.125275	0.000389	Bifunctional inhibitor/lipid-transfer protein/seed storage 2S albumin superfamily protein	AT3G18280.1	3e-27	cassava4.1_029906m
RknMes02_051021	1.3	0.786077	0.187588	2.06732	0.16799	0.000446				cassava4.1_020782m	Manes.07G143800
RknMes02_028095	1.3	-3.38693	0.191265	-2.08206	0.176992	0.000465	protochlorophyllide oxidoreductase C	AT1G03630.1	0	cassava4.1_008914m	Manes.13G148200
RknMes02_011170	1.3	-2.28663	0.235882	-0.961933	0.125066	0.000474	Glutathione S-transferase family protein	AT5G02790.1	1e-15	cassava4.1_012409m	Manes.07G105700
RknMes02_030436	1.3	-3.01869	0.169762	-1.69567	0.209827	0.000498	tonoplast intrinsic protein 1;3	AT4G01470.1	0	cassava4.1_014566m	Manes.10G035000
RknMes02_020964	1.3	-3.57028	0.243798	-2.23756	0.12355	0.000503	UDP-D-glucose/UDP-D-galactose 4-epimerase 1	AT1G12780.1	0	cassava4.1_010908m	Manes.01G065100
RknMes02_039904	1.3	-2.28256	0.182767	-0.941858	0.212925	0.000537				cassava4.1_002342m
RknMes02_056004	1.3	-2.93885	0.207192	-1.68411	0.163817	0.000576	disease resistance family protein / LRR family protein	AT2G34930.1	0	cassava4.1_029193m	Manes.15G164400
RknMes02_040390	1.3	1.1656	0.175793	2.4752	0.224616	0.000625	Sucrose-6F-phosphate phosphohydrolase family protein///sucrose-6F-phosphate phosphohydrolase family protein	AT2G35840.3	0	cassava4.1_008254m	Manes.08G037000
RknMes02_010026	1.3	-4.07702	0.123618	-2.81189	0.243818	0.000625	Unknown///RNA-binding (RRM/RBD/RNP motifs) family protein with retrovirus zinc finger-like domain	AT3G53500.2	1e-21	cassava4.1_012656m
RknMes02_016241	1.3	-4.72965	0.17645	-3.4642	0.209488	0.000628	arginine decarboxylase 1///arginine decarboxylase 2	AT4G34710.2	2e-17	cassava4.1_002501m	Manes.11G081600
RknMes02_036645	1.3	0.967358	0.196615	2.29985	0.216365	0.000633	FAD-binding Berberine family protein	AT4G20830.2	0	cassava4.1_005789m	Manes.14G125200
RknMes02_027668	1.3	1.50436	0.187976	2.83298	0.223746	0.000641	Phospholipase A2 family protein	AT2G06925.1	0	cassava4.1_017739m	Manes.03G073800
RknMes02_015088	1.3	-2.48127	0.155743	-1.17685	0.242327	0.00066	AT1G13990.1///unknown protein; FUNCTIONS IN: molecular_function unknown; INVOLVED IN: biological_process unknown; LOCATED IN: chloroplast; EXPRESSED IN: 23 plant structures; EXPRESSED DURING: 13 growth stages; CONTAINS InterPro DOMAIN/s: Protein of unknown function DUF	AT1G13990.1	6e-18	cassava4.1_013257m	Manes.05G105900
RknMes02_049514	1.3	1.61924	0.104427	2.9101	0.264573	0.00066	Haloacid dehalogenase-like hydrolase (HAD) superfamily protein	AT5G02230.2	0	cassava4.1_014451m	Manes.08G084400
RknMes02_030172	1.3	-0.795362	0.204315	0.520613	0.213173	0.000692	NAD(P)-binding Rossmann-fold superfamily protein	AT3G61220.2	0	cassava4.1_012695m	Manes.05G037600
RknMes02_011333	1.3	-3.92632	0.281667	-2.62345	0.0852331	0.000715				cassava4.1_005710m	Manes.12G121800
RknMes02_023058	1.3	-4.04272	0.283217	-2.74476	0.101835	0.000779	alpha/beta-Hydrolases superfamily protein	AT4G00500.2	0	cassava4.1_023564m	Manes.01G257400
RknMes02_011759	1.3	-4.33637	0.134508	-3.07582	0.257883	0.00078				cassava4.1_007817m
RknMes02_048186	1.3	-7.43614	0.226745	-6.12224	0.206209	0.000787	tetratricopeptide repeat (TPR)-containing protein	AT5G65160.1	0	cassava4.1_003679m	Manes.13G091900
RknMes02_005864	1.3	-2.18065	0.127843	-0.878941	0.275715	0.000793	Haloacid dehalogenase-like hydrolase (HAD) superfamily protein	AT5G02230.2	7e-08	cassava4.1_014451m	Manes.08G084400
RknMes02_029083	1.3	-4.14894	0.176922	-2.87964	0.242408	0.000848	nodulin MtN21 /EamA-like transporter family protein	AT5G40230.1	8.4e-45	cassava4.1_010541m	Manes.17G123700
RknMes02_059060	1.3	-4.26489	0.252718	-2.97025	0.1793	0.000878	Protein of unknown function (DUF1666)	AT1G69610.1	0	cassava4.1_034402m	Manes.05G101200
RknMes02_010414	1.3	-2.73391	0.239432	-1.41065	0.210375	0.000886	Unknown///Duplicated homeodomain-like superfamily protein	AT1G76880.1	2e-06	cassava4.1_025037m	Manes.18G091700
RknMes02_033610	1.3	-4.57127	0.205567	-3.31652	0.217816	0.000886	ethylene-forming enzyme	AT1G05010.1	0	cassava4.1_012282m	Manes.16G002300
RknMes02_008952	1.3	1.13926	0.213133	2.45245	0.240356	0.000937				cassava4.1_008438m	Manes.03G004800
RknMes02_058917	1.3	-0.637347	0.172174	0.695815	0.28573	0.00101051	similar to RCD one 2	AT1G23550.1	0	cassava4.1_033992m	Manes.13G029600
RknMes02_055870	1.3	-4.12387	0.223476	-2.8269	0.242963	0.00109728	Transmembrane amino acid transporter family protein	AT5G41800.1	0	cassava4.1_028988m
RknMes02_025330	1.3	-2.12405	0.240996	-0.786611	0.24654	0.00112206	NB-ARC domain-containing disease resistance protein	AT3G07040.1	6e-36	cassava4.1_001296m	Manes.18G116600
RknMes02_004768	1.3	0.482134	0.109793	1.80991	0.325178	0.0011402	dual specificity protein phosphatase 1	AT3G23610.2	6e-06	cassava4.1_017539m	Manes.03G184200
RknMes02_030622	1.3	-3.46315	0.341132	-2.12935	0.0529394	0.00114268	cytokinin oxidase 7	AT5G21482.1	0	cassava4.1_005737m	Manes.03G052900
RknMes02_056034	1.3	-2.38238	0.176567	-1.0516	0.299494	0.0011862	RING/U-box superfamily protein	AT2G18670.1	1e-11	cassava4.1_029250m
RknMes02_050475	1.3	-4.53215	0.324192	-3.26949	0.0528949	0.00120124				cassava4.1_019193m	Manes.11G067700
RknMes02_011448	1.3	-4.74995	0.163694	-3.43742	0.303856	0.00122119	homology to ABI1	AT1G72770.3	7e-06
RknMes02_045604	1.3	-4.94288	0.300886	-3.63027	0.171302	0.00123475
RknMes02_053749	1.3	-0.842708	0.308857	0.413392	0.119927	0.00126711	NAC (No Apical Meristem) domain transcriptional regulator superfamily protein///NAC domain containing protein 44	AT3G01600.1	0	cassava4.1_025371m	Manes.17G111400
RknMes02_049292	1.3	-0.812054	0.321615	0.478545	0.117459	0.00127307	alpha/beta-Hydrolases superfamily protein	AT5G50890.1	0	cassava4.1_013133m	Manes.02G088200
RknMes02_022044	1.3	-4.28145	0.246433	-3.01891	0.227371	0.00129484	Sucrose-6F-phosphate phosphohydrolase family protein///sucrose-6F-phosphate phosphohydrolase family protein	AT2G35840.3	0	cassava4.1_009570m
RknMes02_037633	1.3	-2.1624	0.158093	-0.893574	0.300805	0.00133836				cassava4.1_013598m
RknMes02_039278	1.3	-3.06293	0.196286	-1.73906	0.299528	0.0013578	Leucine-rich repeat transmembrane protein kinase	AT1G53440.1	0	cassava4.1_001048m	Manes.17G061400
RknMes02_048448	1.3	3.03826	0.251701	4.29906	0.227068	0.00136204	AAA-ATPase 1	AT5G40010.1	0	cassava4.1_006349m	Manes.15G175500
RknMes02_008236	1.3	0.863389	0.10807	2.15492	0.332521	0.00137874				cassava4.1_010179m	Manes.08G148000
RknMes02_051562	1.3	-1.95949	0.344414	-0.647643	0.0974749	0.00140701	Chaperone DnaJ-domain superfamily protein	AT5G64360.4	2e-13	cassava4.1_021648m	Manes.12G127000
RknMes02_007450	1.3	1.15571	0.218518	2.46926	0.291253	0.00149616	KNOTTED1-like homeobox gene 3	AT5G25220.1	9e-23	cassava4.1_013429m	Manes.16G077700
RknMes02_054884	1.3	-7.58709	0.213274	-6.33404	0.273492	0.00152463	cassava4.1_020688m///NAD(P)-binding Rossmann-fold superfamily protein	AT1G52340.1	0	cassava4.1_027314m	Manes.06G055800
RknMes02_048571	1.3	1.87194	0.194855	3.17394	0.309244	0.00158136	Protein kinase superfamily protein	AT2G05940.1	0	cassava4.1_007465m	Manes.16G086600
RknMes02_013219	1.3	-2.14874	0.190339	-0.865003	0.307243	0.00160977	Unknown///Bifunctional inhibitor/lipid-transfer protein/seed storage 2S albumin superfamily protein	AT3G22120.1	1e-14	cassava4.1_009864m	Manes.08G067800
RknMes02_055922	1.3	-2.18238	0.214784	-0.83923	0.314029	0.0016109	nuclear factor Y, subunit B5	AT2G47810.1	0	cassava4.1_029071m	Manes.05G065300
RknMes02_055160	1.3	-0.500359	0.2363	0.788627	0.275905	0.0016109	AT2G34610.1///AT1G30190.1	AT2G34610.1	2e-21	cassava4.1_027787m	Manes.15G123200
RknMes02_026329	1.3	5.45398	0.299907	6.72654	0.196095	0.00161692	Bifunctional inhibitor/lipid-transfer protein/seed storage 2S albumin superfamily protein	AT1G48750.1	1e-22	cassava4.1_020069m
RknMes02_033597	1.3	-4.56222	0.264056	-3.2838	0.246211	0.00162758	unknown protein	AT4G14385.3	4e-20	cassava4.1_020385m
RknMes02_053044	1.3	-2.16096	0.305431	-0.821666	0.228404	0.0016375				cassava4.1_024179m
RknMes02_056783	1.3	-2.86729	0.156359	-1.60822	0.31997	0.0016453	AT2G28870.1///AT5G02420.1	AT2G28870.1	7e-13	cassava4.1_030537m	Manes.11G131200
RknMes02_002829	1.3	-0.233349	0.0767583	1.1086	0.376018	0.00166263				cassava4.1_030876m	Manes.06G053400
RknMes02_053675	1.3	-0.69257	0.280365	0.570258	0.22348	0.00166494	Integrase-type DNA-binding superfamily protein	AT5G13910.1	1e-25	cassava4.1_025242m	Manes.18G097200
RknMes02_035379	1.3	1.84844	0.249679	3.18613	0.29752	0.00176339
RknMes02_057178	1.3	-5.1744	0.309985	-3.90088	0.200292	0.00178199	Lactate/malate dehydrogenase family protein	AT1G04410.1	0	cassava4.1_031156m	Manes.05G051000
RknMes02_054757	1.3	-5.54409	0.198099	-4.25948	0.328517	0.00198082	amino acid permease 8	AT1G10010.1	0	cassava4.1_027097m
RknMes02_034016	1.3	1.01141	0.272322	2.28333	0.268265	0.00203987	cytochrome P450, family 706, subfamily A, polypeptide 4	AT4G12300.1	0	cassava4.1_005921m	Manes.11G019200
RknMes02_035695	1.3	-3.676	0.210873	-2.42204	0.312064	0.00204837	Terpenoid cyclases family protein	AT1G78950.1	0	cassava4.1_002229m	Manes.04G106300
RknMes02_055098	1.3	-0.529796	0.22126	0.807603	0.343324	0.00212285	methyl esterase 5	AT5G10300.1	0	cassava4.1_027681m	Manes.13G092600
RknMes02_025984	1.3	-3.92813	0.381078	-2.60699	0.150907	0.00228088	unknown protein	AT1G60010.1	6e-41	cassava4.1_016685m	Manes.06G102000
RknMes02_017052	1.3	-5.62253	0.406267	-4.29026	0.0949642	0.00236161
RknMes02_012057	1.3	-3.41634	0.333766	-2.08678	0.250965	0.00239027	LOB domain-containing protein 4	AT1G31320.1	3e-42	cassava4.1_018537m	Manes.06G173400
RknMes02_058570	1.3	-5.71505	0.331886	-4.42716	0.229673	0.0023988	Unknown///amino acid permease 1///amino acid permease 6	AT5G49630.1	0	cassava4.1_033413m
RknMes02_033565	1.3	-7.6835	0.165724	-6.38545	0.374566	0.00245269	tobamovirus multiplication 1	AT4G21790.1	0	cassava4.1_013199m	Manes.16G009700
RknMes02_042798	1.3	-5.35064	0.225382	-4.00812	0.366029	0.00256256	unknown protein	AT3G10650.1	9e-20	cassava4.1_000341m	Manes.10G059500
RknMes02_032253	1.3	2.06352	0.318699	3.3697	0.271085	0.00259206	Bifunctional inhibitor/lipid-transfer protein/seed storage 2S albumin superfamily protein	AT3G18280.1	3e-23	cassava4.1_020069m
RknMes02_037276	1.3	1.47479	0.192439	2.74624	0.361107	0.00267648	AMP-dependent synthetase and ligase family protein	AT2G47240.2	2e-31	cassava4.1_003185m	Manes.05G012700
RknMes02_036743	1.3	-2.63351	0.210851	-1.28515	0.382348	0.00267941	Auxin-responsive family protein	AT5G35735.1	0	cassava4.1_009396m	Manes.S092100
RknMes02_055649	1.3	-3.8151	0.301595	-2.46785	0.330088	0.00295266	VQ motif-containing protein	AT1G80450.1	9e-38	cassava4.1_028625m	Manes.11G059000
RknMes02_020941	1.3	-6.20103	0.380389	-4.89661	0.204552	0.00295796	Eukaryotic aspartyl protease family protein	AT1G79720.1	0	cassava4.1_006697m	Manes.04G101100
RknMes02_055743	1.3	-4.97259	0.434787	-3.6453	0.0965344	0.00309604	early nodulin-like protein 20	AT2G27035.1	7e-30	cassava4.1_028776m
RknMes02_032285	1.3	0.986034	0.35588	2.32296	0.281931	0.00325484	Unknown	AT5G56540.1	9e-16	cassava4.1_029618m	Manes.05G202900
RknMes02_033137	1.3	-3.21678	0.332912	-1.87095	0.314977	0.00328357	heptahelical transmembrane protein1	AT5G20270.1	0	cassava4.1_009906m	Manes.14G116900
RknMes02_007222	1.3	-3.6092	0.214501	-2.3224	0.381191	0.00330995	Leucine-rich repeat transmembrane protein kinase	AT1G29730.1	5e-16	cassava4.1_001048m	Manes.17G061400
RknMes02_001778	1.3	-7.63245	0.297742	-6.32531	0.335336	0.00341909	Lung seven transmembrane receptor family protein	AT5G42090.1	4e-18	cassava4.1_007954m	Manes.02G001900
RknMes02_055022	1.3	-5.04537	0.42048	-3.77316	0.114956	0.00343607	Peroxidase superfamily protein	AT4G33870.1	0	cassava4.1_027550m
RknMes02_039622	1.3	-4.8138	0.360412	-3.47255	0.29395	0.00353443	alpha carbonic anhydrase 1	AT3G52720.2	5e-38
RknMes02_050801	1.3	0.523868	0.255614	1.79741	0.362662	0.00366107	Gibberellin-regulated family protein	AT5G59845.1	5e-32	cassava4.1_020296m	Manes.05G179800
RknMes02_053297	1.3	-4.03728	0.368865	-2.70562	0.30496	0.00408887	unknown protein	AT1G72240.1	2e-15	cassava4.1_024620m	Manes.18G064000
RknMes02_007726	1.3	-2.98316	0.43171	-1.69675	0.165816	0.00414445	brassinosteroid-6-oxidase 1	AT5G38970.3	2e-11	cassava4.1_007125m	Manes.01G102800
RknMes02_037911	1.3	3.44949	0.216861	4.75436	0.423343	0.00436739	unknown seed protein like 1	AT1G49320.1	6e-14	cassava4.1_018041m
RknMes02_058472	1.3	-3.87267	0.311528	-2.58561	0.350433	0.00437392	Leucine-rich receptor-like protein kinase family protein///receptor like protein 42///receptor like protein 1	AT1G07390.3	3e-15	cassava4.1_033229m
RknMes02_032089	1.3	0.937679	0.179999	2.20175	0.426667	0.00450135	RmlC-like cupins superfamily protein	AT1G50590.1	0	cassava4.1_013609m	Manes.03G134500
RknMes02_039047	1.3	-4.60882	0.421357	-3.3418	0.203385	0.00463039	Dof-type zinc finger DNA-binding family protein	AT2G46590.2	0	cassava4.1_013831m	Manes.01G244000
RknMes02_013778	1.3	-2.88023	0.133867	-1.58403	0.46286	0.0047118	PLAT/LH2 domain-containing lipoxygenase family protein///lipoxygenase 2	AT1G72520.1	3e-20	cassava4.1_024260m
RknMes02_029759	1.3	-3.73794	0.106036	-2.43783	0.475452	0.00486084				cassava4.1_019560m	Manes.01G102000
RknMes02_030934	1.3	-4.42387	0.439391	-3.16078	0.183026	0.00502886	cysteine-rich RLK (RECEPTOR-like protein kinase) 25	AT4G05200.1	0	cassava4.1_025735m	Manes.16G014800
RknMes02_057091	1.3	-6.49866	0.274483	-5.22813	0.397528	0.00520941	cytochrome P450, family 724, subfamily A, polypeptide 1	AT5G14400.1	0	cassava4.1_031024m	Manes.15G153000
RknMes02_057185	1.3	-7.55599	0.461718	-6.25888	0.189057	0.00544749	Nucleotide-diphospho-sugar transferases superfamily protein	AT2G37090.1	0	cassava4.1_031170m	Manes.03G064000
RknMes02_058598	1.3	-7.43504	0.124948	-6.09253	0.504669	0.00554368	UDP-glucosyl transferase 74D1	AT5G17040.1	2e-07	cassava4.1_033466m
RknMes02_049096	1.3	-6.16938	0.498288	-4.89553	0.0953403	0.00627484	solute:sodium symporters;urea transmembrane transporters	AT5G45380.1	0	cassava4.1_011854m
RknMes02_028349	1.3	-4.01747	0.422441	-2.72416	0.296499	0.00630513				cassava4.1_015616m
RknMes02_009513	1.3	-3.79208	0.292357	-2.47494	0.445416	0.00661795	C2H2-type zinc finger family protein	AT2G28200.1	6e-19	cassava4.1_032832m	Manes.08G012900
RknMes02_053970	1.3	-4.95293	0.506506	-3.63149	0.183574	0.00682076				cassava4.1_025775m	Manes.10G050200
RknMes02_031313	1.3	-7.31108	0.13425	-6.01603	0.518704	0.00724874	O-Glycosyl hydrolases family 17 protein///Unknown	AT2G05790.1	4e-07	cassava4.1_006171m	Manes.09G180500
RknMes02_011447	1.3	-3.01809	0.430422	-1.70418	0.33287	0.00725056	cellulose synthase-like A02	AT5G22740.1	3e-15	cassava4.1_005126m	Manes.11G156200
RknMes02_055232	1.3	-5.08381	0.445059	-3.82391	0.271773	0.00729423	AT3G21710.2	AT3G21710.2	6e-20	cassava4.1_027901m	Manes.S081100
RknMes02_011330	1.3	-6.10618	0.472235	-4.80578	0.275727	0.00772965	UDP-Glycosyltransferase superfamily protein	AT2G36970.1	5e-13	cassava4.1_006927m	Manes.04G015600
RknMes02_002913	1.3	-7.13971	0.503513	-5.85361	0.200887	0.00783256	Chaperone DnaJ-domain superfamily protein	AT3G05345.1	5e-35	cassava4.1_002477m
RknMes02_055608	1.3	-3.76128	0.335867	-2.43449	0.463763	0.00851317	Protein of unknown function (DUF3511)	AT3G05725.1	4e-13	cassava4.1_028559m	Manes.09G175200
RknMes02_000194	1.3	-6.79485	0.466988	-5.51498	0.293543	0.00853333	Plant protein of unknown function (DUF869)	AT3G19370.3	9e-09	cassava4.1_001279m	Manes.07G077000
RknMes02_000399	1.3	-4.4774	0.44867	-3.17424	0.342584	0.00866372	myb domain protein 52	AT1G17950.1	2e-37	cassava4.1_022587m	Manes.18G085700
RknMes02_054686	1.3	-3.69467	0.279021	-2.38219	0.498784	0.00881701	myb domain protein 36///myb domain protein 68	AT2G36890.1	0	cassava4.1_026964m	Manes.11G151100
RknMes02_030807	1.3	-5.22036	0.31111	-3.95239	0.45784	0.00893978	Protein kinase family protein with leucine-rich repeat domain///Leucine-rich repeat transmembrane protein kinase family protein///Leucine-rich repeat receptor-like protein kinase family protein	AT1G35710.1	0	cassava4.1_022782m	Manes.03G125400
RknMes02_056675	1.3	-7.30726	0.396901	-5.98509	0.422618	0.00901387	Protein kinase superfamily protein///protein serine/threonine kinases;protein kinases;ATP binding;sugar binding;kinases;carbohydrate binding///roline-rich extensin-like receptor kinase 4	AT1G52290.1	0	cassava4.1_030336m	Manes.11G043600
RknMes02_049267	1.3	-3.40571	0.445047	-2.06806	0.383595	0.00905543	RING/U-box superfamily protein	AT5G55970.2	0	cassava4.1_012945m	Manes.03G143600
RknMes02_045408	1.3	-5.59977	0.165866	-4.33344	0.532223	0.00921906
RknMes02_003839	1.3	-6.88238	0.274335	-5.54907	0.531558	0.00981002	kinase interacting family protein	AT1G58210.1	6e-22	cassava4.1_001204m	Manes.02G144700
RknMes02_012496	1.3	-5.33303	0.544287	-3.99089	0.258414	0.00982062	cassava4.1_033970m///Unknown///cassava4.1_029567m	AT5G15780.1	6e-07	cassava4.1_010544m	Manes.02G059700
RknMes02_005677	1.3	-4.08293	0.563494	-2.74069	0.214102	0.00983508	brassinosteroid-6-oxidase 1///brassinosteroid-6-oxidase 2	AT5G38970.1	5e-21	cassava4.1_007644m	Manes.02G058500
RknMes02_053883	1.3	-3.15448	0.535064	-1.82075	0.279815	0.0101893	myb domain protein 67	AT3G12720.1	0	cassava4.1_025617m	Manes.16G046100
RknMes02_018073	1.3	-6.55299	0.39364	-5.21544	0.463946	0.0103897
RknMes02_058508	1.3	-6.66959	0.529632	-5.34355	0.290681	0.0104732	Zinc-binding dehydrogenase family protein	AT1G65560.1	0	cassava4.1_033288m	Manes.12G074200
RknMes02_056969	1.3	-5.2852	0.451478	-3.98272	0.397539	0.011063	AT1G71740.1	AT1G71740.1	5e-28	cassava4.1_030842m
RknMes02_030865	1.3	-5.74796	0.360799	-4.46691	0.469247	0.011113
RknMes02_052626	1.3	-7.46691	0.159523	-6.1221	0.607374	0.0114667	Bifunctional inhibitor/lipid-transfer protein/seed storage 2S albumin superfamily protein	AT3G18280.1	4e-13	cassava4.1_023464m	Manes.02G071100
RknMes02_000174	1.3	-3.75422	0.448453	-2.503	0.377098	0.0117721	Peroxidase superfamily protein	AT5G05340.1	2e-31	cassava4.1_025314m	Manes.18G144800
RknMes02_036338	1.3	-3.81837	0.346427	-2.54668	0.486539	0.0118733	Glycosyl hydrolase superfamily protein	AT3G60140.1	2e-34	cassava4.1_012507m
RknMes02_008590	1.3	-7.56064	0.156978	-6.27863	0.582629	0.0119595	NAD(P)-binding Rossmann-fold superfamily protein	AT2G45400.1	8e-07	cassava4.1_011708m	Manes.01G266200
RknMes02_021424	1.3	-5.7039	0.470999	-4.36237	0.423386	0.0120113	SKU5 similar 4	AT4G22010.1	0	cassava4.1_005089m	Manes.16G005600
RknMes02_002393	1.3	-3.68405	0.150228	-2.36584	0.605398	0.0121495	Unknown	AT1G62333.1	1e-07
RknMes02_010104	1.3	-4.74007	0.336251	-3.4605	0.507607	0.0124744	Protein of unknown function, DUF617	AT2G41660.1	1e-06	cassava4.1_013867m	Manes.08G051800
RknMes02_040347	1.3	-5.90726	0.411603	-4.65238	0.435461	0.0127094	unknown protein	AT5G37840.1	4e-09	cassava4.1_015887m	Manes.01G115500
RknMes02_027952	1.3	-6.05784	0.243178	-4.76158	0.573682	0.0129786	sulfoquinovosyldiacylglycerol 1///Unknown	AT4G33030.1	0	cassava4.1_006543m	Manes.03G048700
RknMes02_043372	1.3	-7.23868	0.379763	-5.9599	0.483248	0.0130005
RknMes02_047969	1.3	-2.48404	0.360585	-1.15078	0.534931	0.0132332	Leucine-rich receptor-like protein kinase family protein	AT1G09970.1	0	cassava4.1_000947m	Manes.07G049200
RknMes02_016609	1.3	-7.19786	0.510178	-5.93071	0.343382	0.0135142	phosphoglycerate kinase	AT1G79550.2	4e-26	cassava4.1_009020m	Manes.14G008900
RknMes02_012341	1.3	-7.58574	0.125561	-6.28914	0.622239	0.0139248
RknMes02_047667	1.3	-5.12793	0.366828	-3.77811	0.556164	0.0142377	unknown protein	AT1G72240.1	5e-09	cassava4.1_024620m	Manes.18G064000
RknMes02_003470	1.3	-5.30377	0.605606	-4.01057	0.199722	0.0142759	unknown protein	AT1G28100.4	2e-10	cassava4.1_012642m	Manes.09G187100
RknMes02_034338	1.3	-4.40731	0.18594	-3.09449	0.623685	0.0144986	small ubiquitin-like modifier 2///RING/U-box superfamily protein///Unknown	AT1G26240.1	7e-27	cassava4.1_013581m
RknMes02_038587	1.3	1.02363	0.467221	2.30684	0.482269	0.0178244	Plant invertase/pectin methylesterase inhibitor superfamily protein	AT1G14890.1	3e-19	cassava4.1_020891m	Manes.17G081300
RknMes02_051990	1.3	-3.02705	0.542065	-1.74573	0.399585	0.0181403	CAP (Cysteine-rich secretory proteins, Antigen 5, and Pathogenesis-related 1 protein) superfamily protein	AT4G31470.1	0	cassava4.1_022384m	Manes.15G098400
RknMes02_054230	1.3	-7.74886	0.129448	-6.4349	0.68359	0.0186006	related to ABI3/VP1 1	AT3G25730.1	2e-06	cassava4.1_026201m	Manes.07G021500
RknMes02_046677	1.3	-4.04171	0.427627	-2.72546	0.554301	0.018902
RknMes02_052864	1.3	-3.08283	0.508075	-1.78868	0.474158	0.0196034	unknown protein	AT3G50610.1	4e-24	cassava4.1_023876m	Manes.12G100100
RknMes02_038598	1.3	2.25907	0.580017	3.571	0.425807	0.0212088	Unknown///hydroxyproline-rich glycoprotein family protein	AT5G09520.1	3e-18
RknMes02_028369	1.3	-7.16854	0.578313	-5.83089	0.473554	0.0226537	Protein kinase superfamily protein	AT5G02290.2	2e-21	cassava4.1_009179m	Manes.09G093000
RknMes02_020070	1.3	-5.69185	0.336098	-4.3867	0.660842	0.0241322				cassava4.1_019428m	Manes.13G103600
RknMes02_054941	1.3	-7.18756	0.492981	-5.83933	0.589016	0.0243126				cassava4.1_027418m	Manes.15G155000
RknMes02_039292	1.3	-4.23808	0.470787	-2.9631	0.558414	0.0249924	Putative membrane lipoprotein	AT1G10380.1	0	cassava4.1_012756m	Manes.01G192800
RknMes02_021003	1.3	-7.44356	0.114043	-6.17234	0.722344	0.025413	unknown protein	AT1G12845.1	3e-17	cassava4.1_029487m	Manes.11G077600
RknMes02_051586	1.3	-6.64913	0.647247	-5.33683	0.390906	0.0254579	P-loop containing nucleoside triphosphate hydrolases superfamily protein	AT3G50940.1	0	cassava4.1_021691m	Manes.05G156300
RknMes02_030755	1.3	-7.02742	0.535855	-5.76558	0.49882	0.0261699	unknown protein	AT1G67050.1	7e-41	cassava4.1_014934m	Manes.02G069500
RknMes02_024278	1.3	-7.36728	0.442959	-6.1065	0.600233	0.0281693	Core-2/I-branching beta-1,6-N-acetylglucosaminyltransferase family protein	AT5G14550.1	2e-18	cassava4.1_009973m	Manes.17G115400
RknMes02_025329	1.3	-5.59553	0.754137	-4.30494	0.147974	0.0287345	unknown protein	AT5G66580.1	1e-18	cassava4.1_018168m	Manes.15G147000
RknMes02_059059	1.3	-6.96696	0.714856	-5.6355	0.345514	0.0287891	SOUL heme-binding family protein	AT1G17100.1	2e-27	cassava4.1_034398m	Manes.13G026700
RknMes02_037796	1.3	-5.45009	0.0979791	-4.1588	0.765666	0.0291537				cassava4.1_029223m	Manes.10G043600
RknMes02_036369	1.3	-6.2577	0.779542	-4.92675	0.199527	0.0302279	beta-glucosidase 47	AT4G21760.1	0	cassava4.1_005677m	Manes.16G010500
RknMes02_053145	1.3	-7.34769	0.550344	-6.09113	0.521978	0.0302289	MA3 domain-containing protein	AT1G22730.1	0	cassava4.1_024358m	Manes.02G185900
RknMes02_051189	1.3	-5.03205	0.626111	-3.69001	0.520253	0.0305676	Nucleotide-diphospho-sugar transferase family protein	AT1G28710.3	0	cassava4.1_021057m	Manes.01G273300
RknMes02_018061	1.3	-6.84946	0.755074	-5.56225	0.246413	0.0326923	BEL1-like homeodomain 1	AT2G35940.3	1e-07
RknMes02_051589	1.3	-6.943	0.77624	-5.62713	0.254835	0.0333738	Basic-leucine zipper (bZIP) transcription factor family protein	AT2G42380.2	5e-20	cassava4.1_021699m	Manes.S037000
RknMes02_010202	1.3	-6.49083	0.766604	-5.16791	0.309096	0.0340942	Acyl-CoA N-acyltransferases (NAT) superfamily protein	AT4G37580.1	3e-22	cassava4.1_008539m	Manes.13G112800
RknMes02_053946	1.3	-7.25099	0.563911	-5.96808	0.596606	0.0372362	SPFH/Band 7/PHB domain-containing membrane-associated protein family	AT5G25250.1	0	cassava4.1_025734m	Manes.16G125700
RknMes02_010763	1.3	-6.13819	0.48498	-4.88075	0.652863	0.038729				cassava4.1_014981m	Manes.01G242300
RknMes02_003097	1.3	-3.26846	0.163622	-2.01219	0.800315	0.0394511
RknMes02_031119	1.3	-5.3119	0.677652	-4.00211	0.558726	0.0437212	cellulose synthase like G3///cellulose synthase like G2	AT4G24000.1	0	cassava4.1_002393m	Manes.02G007400
RknMes02_041997	1.3	-1.86297	0.840365	-0.58254	0.174741	0.0437539				cassava4.1_000329m	Manes.01G005000
RknMes02_000201	1.3	-7.14374	0.706053	-5.85877	0.550039	0.0497591	subtilase family protein///Subtilase family protein	AT5G67360.1	0	cassava4.1_002107m	Manes.18G044300
RknMes02_004644	1.2	-0.916081	0.0647321	0.293684	0.0835747	5.95e-05	extra-large G-protein 1	AT2G23460.1	8e-29	cassava4.1_025606m	Manes.17G097000
RknMes02_003819	1.2	-1.6651	0.0683575	-0.445596	0.0851238	6.06e-05	cyclic nucleotide-gated channel 13	AT4G01010.1	3e-37	cassava4.1_002565m	Manes.01G246900
RknMes02_027951	1.2	0.675257	0.115951	1.87235	0.0688875	0.0001	sulfoquinovosyldiacylglycerol 1///Unknown	AT4G33030.1	0	cassava4.1_006543m	Manes.03G048700
RknMes02_029340	1.2	-2.54832	0.113059	-1.36859	0.0663664	0.0001	inter-alpha-trypsin inhibitor heavy chain-related	AT1G19110.1	0	cassava4.1_002293m	Manes.04G146600
RknMes02_014686	1.2	1.32056	0.118279	2.50564	0.0941713	0.000142	sulfoquinovosyldiacylglycerol 1///Unknown	AT4G33030.1	5e-15	cassava4.1_006543m	Manes.03G048700
RknMes02_010874	1.2	-3.4018	0.119954	-2.23113	0.0949966	0.000156	camelliol C synthase 1	AT1G78955.1	1e-25	cassava4.1_002175m	Manes.14G006800
RknMes02_056292	1.2	-0.375206	0.0644259	0.823277	0.147497	0.00016	Integrase-type DNA-binding superfamily protein	AT3G54320.3	0	cassava4.1_029667m	Manes.10G063200
RknMes02_049417	1.2	-1.79548	0.129301	-0.600513	0.100135	0.00017	AT1G52343.1	AT1G52343.1	2e-30	cassava4.1_013861m	Manes.04G123600
RknMes02_021114	1.2	-2.95565	0.101116	-1.7595	0.129903	0.000173	unknown protein	AT5G05220.1	1e-15	cassava4.1_032285m	Manes.10G003000
RknMes02_049067	1.2	1.15353	0.0433548	2.37703	0.170385	0.000184	RHOMBOID-like protein 3	AT5G07250.1	0	cassava4.1_011639m	Manes.06G145200
RknMes02_039960	1.2	1.46629	0.0722003	2.68737	0.161064	0.000188	glutathione peroxidase 8	AT1G63460.1	0
RknMes02_049810	1.2	0.316867	0.128877	1.51837	0.11727	0.000193	Late embryogenesis abundant (LEA) hydroxyproline-rich glycoprotein family	AT3G54200.1	0	cassava4.1_016033m	Manes.09G120400
RknMes02_049154	1.2	-2.49793	0.102483	-1.25385	0.153845	0.000195	Ubiquitin fusion degradation UFD1 family protein	AT2G29070.2	0	cassava4.1_012197m	Manes.01G171500
RknMes02_049845	1.2	-2.74672	0.159938	-1.49971	0.0977176	0.000202	Tetratricopeptide repeat (TPR)-like superfamily protein///Unknown	AT3G63095.1	8e-43	cassava4.1_016190m	Manes.05G074000
RknMes02_048346	1.2	-3.03796	0.175596	-1.80991	0.0641334	0.000211	Unknown///glycosyl hydrolase 9B7	AT1G75680.1	0	cassava4.1_005180m	Manes.02G103700
RknMes02_010220	1.2	2.22612	0.0818347	3.378	0.154646	0.000229	PLAC8 family protein///Unknown	AT4G23470.1	2e-11	cassava4.1_016062m	Manes.02G019200
RknMes02_031874	1.2	-2.4349	0.133649	-1.23228	0.134107	0.000238	3-ketoacyl-CoA synthase 6	AT1G68530.2	0	cassava4.1_006208m	Manes.14G102100
RknMes02_049037	1.2	-0.306554	0.0780859	0.888742	0.173773	0.000251	cytochrome P450, family 81, subfamily D, polypeptide 8	AT4G37370.1	0	cassava4.1_011387m
RknMes02_036192	1.2	1.75707	0.0837839	2.944	0.170018	0.000253	PLAC8 family protein///Unknown	AT4G23470.1	0	cassava4.1_016062m	Manes.02G019200
RknMes02_024924	1.2	1.57003	0.100242	2.79002	0.172911	0.000263	3-ketoacyl-CoA synthase 2///3-ketoacyl-CoA synthase 11	AT2G26640.1	0	cassava4.1_005378m	Manes.03G170600
RknMes02_012381	1.2	-3.63734	0.136738	-2.42781	0.145148	0.000271
RknMes02_008337	1.2	5.27463	0.0662156	6.50539	0.1954	0.000278				cassava4.1_005378m	Manes.03G170600
RknMes02_021604	1.2	-0.788608	0.110239	0.38227	0.159871	0.000286	RING/FYVE/PHD zinc finger superfamily protein	AT4G02075.1	0	cassava4.1_028055m	Manes.01G227100
RknMes02_020003	1.2	1.07199	0.174789	2.26866	0.103644	0.000299	Inositol monophosphatase family protein	AT3G02870.2	0	cassava4.1_013875m	Manes.09G076000
RknMes02_031667	1.2	-0.131688	0.0388738	1.05347	0.199283	0.000312	Phosphotyrosine protein phosphatases superfamily protein	AT1G05000.1	0	cassava4.1_016758m	Manes.12G069200
RknMes02_034135	1.2	1.35209	0.16215	2.56104	0.133398	0.000318	Adenine nucleotide alpha hydrolases-like superfamily protein	AT3G53990.1	0	cassava4.1_017834m	Manes.09G099000
RknMes02_008484	1.2	0.250892	0.0742434	1.44506	0.20552	0.000383	Plant protein of unknown function (DUF946)	AT3G04350.1	0	cassava4.1_004562m	Manes.08G141100
RknMes02_004575	1.2	5.70531	0.182508	6.9339	0.143037	0.000405	GDSL-like Lipase/Acylhydrolase superfamily protein	AT1G71691.2	5e-29	cassava4.1_009933m	Manes.18G120800
RknMes02_052648	1.2	-2.06559	0.201845	-0.82356	0.137382	0.000461	C2H2 and C2HC zinc fingers superfamily protein	AT5G22890.1	0	cassava4.1_023505m	Manes.04G012700
RknMes02_006598	1.2	4.74664	0.137107	5.9578	0.195554	0.000479	Plant invertase/pectin methylesterase inhibitor superfamily	AT3G49220.1	0	cassava4.1_003951m	Manes.01G182700
RknMes02_010581	1.2	3.5604	0.10559	4.77319	0.216832	0.000494	Protein of unknown function (DUF607)	AT5G66650.1	2e-18	cassava4.1_010861m	Manes.13G135900
RknMes02_048864	1.2	2.21837	0.116438	3.38271	0.197243	0.000497	alpha/beta-Hydrolases superfamily protein	AT3G60340.2	0	cassava4.1_010192m	Manes.01G084700
RknMes02_022160	1.2	-5.80608	0.156063	-4.58857	0.186358	0.000498
RknMes02_057083	1.2	-3.32929	0.207005	-2.12451	0.125781	0.000515	ATPase family associated with various cellular activities (AAA)	AT5G27740.1	0	cassava4.1_031013m	Manes.01G137000
RknMes02_052519	1.2	-4.72913	0.17174	-3.51353	0.17622	0.000522	putative fasciclin-like arabinogalactan protein 20	AT5G40940.1	0	cassava4.1_023277m	Manes.17G103100
RknMes02_049315	1.2	-0.495198	0.0939331	0.677665	0.221839	0.000565	unknown protein	AT1G13990.1	0	cassava4.1_013257m	Manes.05G105900
RknMes02_030816	1.2	-3.36852	0.122606	-2.1359	0.225737	0.000567	subtilisin-like serine protease 2	AT4G34980.1	0	cassava4.1_002158m	Manes.01G158500
RknMes02_053833	1.2	-3.18729	0.198626	-2.02038	0.133904	0.000567	GTP cyclohydrolase I	AT3G07270.2	0	cassava4.1_025527m	Manes.13G051100
RknMes02_055814	1.2	-4.91279	0.233814	-3.71706	0.0834728	0.000574	Serine protease inhibitor, potato inhibitor I-type family protein	AT2G38870.1	3e-07	cassava4.1_028892m	Manes.09G094800
RknMes02_027792	1.2	-4.07673	0.101559	-2.92395	0.21605	0.00059	Major facilitator superfamily protein	AT1G18010.1	0	cassava4.1_007055m	Manes.01G045000
RknMes02_026275	1.2	-0.496248	0.0508114	0.727388	0.259557	0.000643	Domain of unknown function (DUF220)	AT1G70480.2	0	cassava4.1_011504m	Manes.12G027600
RknMes02_048423	1.2	4.19292	0.0838659	5.39628	0.245427	0.000646	aldehyde dehydrogenase 2C4	AT3G24503.1	0	cassava4.1_006047m	Manes.16G117200
RknMes02_024326	1.2	-3.03459	0.197483	-1.80881	0.180891	0.000669
RknMes02_039895	1.2	3.11467	0.231062	4.32344	0.128439	0.00068	aspartic proteinase A1	AT1G11910.1	0	cassava4.1_005866m	Manes.11G125100
RknMes02_018806	1.2	1.14017	0.172417	2.31489	0.188532	0.000683	Protein of unknown function (DUF607)	AT2G23790.1	2e-21	cassava4.1_010861m	Manes.13G135900
RknMes02_013305	1.2	1.79413	0.113949	3.04086	0.25198	0.000692	aldehyde dehydrogenase 2C4	AT3G24503.1	8e-09	cassava4.1_006047m	Manes.16G117200
RknMes02_011855	1.2	3.722	0.163136	4.90763	0.205408	0.000717	small G protein family protein / RhoGAP family protein	AT5G61530.3	1e-13	cassava4.1_009573m	Manes.06G132500
RknMes02_011940	1.2	-2.31346	0.137469	-1.12578	0.226956	0.000734	PYRIMIDINE 4	AT3G08860.1	2e-16	cassava4.1_021931m	Manes.08G172900
RknMes02_008132	1.2	0.619248	0.174016	1.85454	0.218239	0.000738	3-ketoacyl-CoA synthase 5	AT1G25450.1	1e-17	cassava4.1_006208m	Manes.14G102100
RknMes02_022783	1.2	-6.0369	0.257476	-4.82363	0.102014	0.000776	Protein kinase superfamily protein	AT3G27560.1	6e-44	cassava4.1_010760m	Manes.14G060600
RknMes02_021048	1.2	0.865863	0.146966	2.09901	0.245089	0.000805
RknMes02_007029	1.2	0.586083	0.205339	1.75315	0.171093	0.000806	NAD(P)-binding Rossmann-fold superfamily protein	AT2G24190.2	9e-08	cassava4.1_012695m	Manes.05G037600
RknMes02_013965	1.2	-3.21751	0.159609	-2.00792	0.229918	0.000812				cassava4.1_010522m	Manes.05G101800
RknMes02_055655	1.2	-4.53203	0.114355	-3.35888	0.249411	0.000868				cassava4.1_028633m
RknMes02_011382	1.2	-4.90041	0.135733	-3.6648	0.260079	0.00088	chloride channel C///NADH-dependent glutamate synthase 1///elicitor-activated gene 3-2///Ribosomal protein L2 family///Unknown///galactinol synthase 1///Glutaredoxin family protein///Putative lysine decarboxylase family protein///ABC1 family protein///methionine sulfoxide reductase B5	AT2G43150.1	2e-13
RknMes02_045585	1.2	-4.25243	0.233415	-3.05241	0.16365	0.000895	Cyclin family protein	AT4G19600.1	4e-08
RknMes02_041319	1.2	1.35989	0.184834	2.52473	0.210662	0.000955	endoxyloglucan transferase A3	AT2G01850.1	5e-08
RknMes02_010411	1.2	2.84762	0.169772	4.08137	0.249268	0.000967	3-ketoacyl-CoA synthase 6	AT1G68530.1	1e-14	cassava4.1_006208m	Manes.14G102100
RknMes02_010196	1.2	2.82136	0.16432	3.99758	0.238207	0.00103016	UDP-xylose synthase 4	AT2G47650.1	5e-33	cassava4.1_007645m	Manes.01G219000
RknMes02_030291	1.2	-4.86919	0.144425	-3.64988	0.265856	0.00103806	unknown protein	AT4G37450.1	2e-43	cassava4.1_015560m	Manes.13G115000
RknMes02_036365	1.2	-0.584942	0.196995	0.600403	0.216394	0.00103847	ILI1 binding bHLH 1	AT2G43060.1	4e-18	cassava4.1_017600m	Manes.13G054600
RknMes02_032260	1.2	-2.62597	0.168536	-1.38242	0.266601	0.00110734	sequence-specific DNA binding transcription factors	AT3G54390.1	0	cassava4.1_011546m	Manes.04G158200
RknMes02_002474	1.2	-2.80089	0.264803	-1.57069	0.164236	0.00110881	unknown protein	AT5G28960.1	2e-12	cassava4.1_004312m	Manes.08G140000
RknMes02_006609	1.2	-4.33558	0.224626	-3.13633	0.208848	0.00116754	TEOSINTE BRANCHED 1, cycloidea, PCF (TCP)-domain family protein 20	AT3G27010.1	3e-26	cassava4.1_012485m	Manes.11G083000
RknMes02_056063	1.2	-3.18877	0.135442	-2.02549	0.266542	0.00121051	glutathione S-transferase TAU 8///glutathione S-transferase tau 7	AT3G09270.1	4e-32	cassava4.1_029303m	Manes.10G113300
RknMes02_008222	1.2	0.886752	0.182054	2.10091	0.258764	0.00123475	Protein of unknown function (DUF3537)	AT3G20300.1	0	cassava4.1_008956m	Manes.15G066600
RknMes02_034451	1.2	0.193599	0.0516789	1.39897	0.314123	0.00130276				cassava4.1_020760m	Manes.07G005200
RknMes02_001811	1.2	-7.58087	0.140337	-6.41879	0.274195	0.0013591	phloem protein 2-B10	AT2G02360.1	2e-09	cassava4.1_012511m	Manes.08G105600
RknMes02_030825	1.2	-4.66901	0.126072	-3.45441	0.301694	0.00139644	cyclin p3;2	AT2G45080.1	0	cassava4.1_015625m	Manes.05G049800
RknMes02_024215	1.2	-3.46174	0.304031	-2.24432	0.132921	0.0014628	serine carboxypeptidase-like 20	AT4G12910.1	0	cassava4.1_006015m	Manes.13G054900
RknMes02_055712	1.2	-3.34592	0.206968	-2.159	0.247074	0.00146434	AT3G31430.1///AT2G41590.1///cassava4.1_032171m///zinc ion binding;nucleic acid binding	AT2G01050.1	3e-11	cassava4.1_028722m
RknMes02_057239	1.2	2.83474	0.248739	3.98726	0.1882	0.00147644	Peroxidase superfamily protein	AT1G71695.1	0	cassava4.1_031254m	Manes.02G184700
RknMes02_037371	1.2	-1.79791	0.330145	-0.579328	0.0502501	0.00149383	beta galactosidase 1///beta-galactosidase 12///beta-galactosidase 4	AT3G13750.1	7e-07
RknMes02_037108	1.2	-3.46894	0.19449	-2.28297	0.263438	0.00156186	cytochrome p450 78a9	AT3G61880.2	4e-16	cassava4.1_005428m	Manes.01G242400
RknMes02_053482	1.2	-3.40793	0.302265	-2.19252	0.153639	0.0016041	cytokinin response factor 4///cytokinin response factor 6	AT3G61630.1	0	cassava4.1_024908m	Manes.01G249600
RknMes02_025695	1.2	2.15192	0.210704	3.37213	0.268171	0.00160977	peroxidase 2	AT5G06720.1	0	cassava4.1_015974m
RknMes02_003594	1.2	-7.66247	0.137191	-6.44117	0.313939	0.00162723	Leucine-rich receptor-like protein kinase family protein	AT1G75820.1	1e-27	cassava4.1_000983m	Manes.05G145600
RknMes02_023864	1.2	-2.95352	0.104532	-1.70791	0.343267	0.00176632	AZA-guanine resistant1	AT3G10960.1	0	cassava4.1_028915m	Manes.07G137700
RknMes02_008137	1.2	-2.21405	0.327141	-1.06391	0.0108249	0.00176632	OSBP(oxysterol binding protein)-related protein 2A	AT4G22540.1	6e-41	cassava4.1_002159m	Manes.02G037200
RknMes02_008812	1.2	-5.20382	0.0497455	-4.02654	0.337752	0.00185353	Leucine-rich repeat transmembrane protein kinase	AT1G29740.1	1e-07	cassava4.1_024552m
RknMes02_016923	1.2	-4.68241	0.166601	-3.44431	0.323481	0.00189562				cassava4.1_018734m	Manes.03G120500
RknMes02_005019	1.2	-7.27556	0.0640774	-6.0994	0.337535	0.00190079	ATPase E1-E2 type family protein / haloacid dehalogenase-like hydrolase family protein	AT3G22910.1	2e-19	cassava4.1_027607m	Manes.08G134000
RknMes02_042352	1.2	-5.40165	0.305708	-4.18967	0.18481	0.00194083
RknMes02_050485	1.2	-3.64806	0.25705	-2.44555	0.244724	0.0019562	Thioredoxin superfamily protein	AT5G63030.1	5.6e-45	cassava4.1_019241m	Manes.14G063900
RknMes02_008544	1.2	-2.92265	0.318469	-1.71352	0.163427	0.00197605	C2H2-type zinc finger family protein	AT2G28200.1	1e-09	cassava4.1_031586m	Manes.04G012800
RknMes02_001711	1.2	1.3088	0.233338	2.5193	0.273206	0.00199217	Protein of unknown function, DUF642	AT4G32460.2	1e-19	cassava4.1_010077m
RknMes02_028689	1.2	-3.15105	0.311199	-1.98732	0.14588	0.00199762	Leucine-rich repeat protein kinase family protein	AT2G31880.1	0	cassava4.1_003530m	Manes.14G057400
RknMes02_029988	1.2	-1.57188	0.332265	-0.402896	0.103305	0.00204952	polygalacturonase 2	AT1G70370.2	0	cassava4.1_003352m	Manes.13G030400
RknMes02_001781	1.2	2.90152	0.226355	4.08959	0.275391	0.00209743	unknown protein	AT3G58110.2	3e-28	cassava4.1_004503m	Manes.13G138100
RknMes02_055590	1.2	-3.178	0.269957	-1.97071	0.242932	0.00209921	F-box family protein///F-box and associated interaction domains-containing protein	AT3G07870.1	0	cassava4.1_028529m	Manes.S086300
RknMes02_054213	1.2	-4.56516	0.312122	-3.38758	0.17198	0.00217394	topoisomerase 3alpha///Unknown	AT5G63920.1	0	cassava4.1_026170m
RknMes02_039732	1.2	-4.7292	0.344621	-3.52281	0.12832	0.00220816	RNA-binding protein	AT3G19090.1	0	cassava4.1_007855m	Manes.17G094400
RknMes02_037982	1.2	-7.58347	0.141958	-6.33758	0.354741	0.00223046	Glucose-6-phosphate/phosphate translocator-related	AT5G33320.1	2e-07	cassava4.1_011772m
RknMes02_011521	1.2	2.0562	0.139177	3.25926	0.346202	0.00237583	D-3-phosphoglycerate dehydrogenase	AT4G34200.1	1e-09	cassava4.1_004083m	Manes.10G074000
RknMes02_048509	1.2	-2.92839	0.264568	-1.75708	0.251202	0.00244418	Glycosyl hydrolase superfamily protein	AT5G01930.1	0	cassava4.1_006893m	Manes.08G170200
RknMes02_055714	1.2	-2.32115	0.294282	-1.16922	0.207147	0.00249404	Protein of unknown function (DUF1278)	AT1G76750.1	2e-32	cassava4.1_028727m
RknMes02_040659	1.2	-2.10269	0.135317	-0.923972	0.347819	0.00259206	Unknown///dicarboxylate carrier 2///uncoupling protein 5	AT4G24570.1	4e-12
RknMes02_040018	1.2	-1.91001	0.189457	-0.746289	0.31669	0.00262263	galacturonosyltransferase-like 10	AT3G28340.1	6e-38	cassava4.1_010034m	Manes.17G119600
RknMes02_053872	1.2	-3.28072	0.342536	-2.04694	0.197168	0.00265806	CDC2C	AT5G39420.1	0	cassava4.1_025599m	Manes.02G049600
RknMes02_050566	1.2	-4.51435	0.305302	-3.26932	0.270039	0.00287629				cassava4.1_019591m
RknMes02_011568	1.2	-4.46001	0.133037	-3.22109	0.383946	0.00290552	Auxin-responsive GH3 family protein	AT2G14960.1	8e-09	cassava4.1_004078m	Manes.07G066200
RknMes02_050272	1.2	1.00522	0.135772	2.18774	0.363855	0.00298176	AT5G65300.1	AT5G65300.1	6e-13	cassava4.1_018217m	Manes.12G129900
RknMes02_026627	1.2	-5.22177	0.184381	-4.01088	0.360006	0.00315623	jasmonate-zim-domain protein 3	AT3G17860.1	9e-21	cassava4.1_009349m	Manes.06G004000
RknMes02_048055	1.2	-4.42704	0.238245	-3.25189	0.311471	0.00318941	H(+)-ATPase 9///H(+)-ATPase 6	AT1G80660.1	0	cassava4.1_002106m	Manes.04G105200
RknMes02_054375	1.2	-3.32186	0.0912742	-2.07342	0.414356	0.00334549	Leucine-rich repeat protein kinase family protein	AT3G20190.1	0	cassava4.1_026441m	Manes.06G178600
RknMes02_044705	1.2	-5.24633	0.364261	-4.02956	0.195084	0.00337184
RknMes02_044506	1.2	-4.92537	0.303921	-3.75383	0.259918	0.00349458
RknMes02_003569	1.2	1.66429	0.172934	2.81908	0.354114	0.00351087	Argonaute family protein	AT1G31280.1	2e-35	cassava4.1_001630m	Manes.07G023100
RknMes02_020175	1.2	-5.04779	0.316348	-3.8641	0.267698	0.00384428	FAD-binding Berberine family protein	AT5G44390.1	1e-33	cassava4.1_004979m	Manes.06G059100
RknMes02_057385	1.2	1.36014	0.0988313	2.51287	0.390415	0.00385462	AT3G52360.1///cassava4.1_032517m	AT3G52360.1	8e-16	cassava4.1_031501m	Manes.08G036800
RknMes02_014068	1.2	-3.91643	0.392389	-2.72622	0.149694	0.0039613	Integrase-type DNA-binding superfamily protein	AT5G25190.1	4e-19	cassava4.1_016485m	Manes.16G126900
RknMes02_048311	1.2	-2.81822	0.339826	-1.56855	0.285047	0.00398283	C2H2-like zinc finger protein	AT1G26610.1	0	cassava4.1_004902m	Manes.14G084100
RknMes02_052004	1.2	-4.2055	0.236387	-3.00216	0.354127	0.00398687	PLATZ transcription factor family protein	AT1G32700.1	0	cassava4.1_022404m	Manes.S075400
RknMes02_016921	1.2	-6.76235	0.415243	-5.5601	0.0926811	0.00398769	basic helix-loop-helix (bHLH) DNA-binding superfamily protein///Unknown	AT1G31050.1	4e-10	cassava4.1_007109m	Manes.17G092400
RknMes02_038579	1.2	2.06301	0.222899	3.25669	0.36239	0.00411155	Protein kinase superfamily protein	AT4G14780.1	3e-12	cassava4.1_009047m	Manes.05G078400
RknMes02_036636	1.2	5.42926	0.350281	6.62982	0.248353	0.00416259	Bifunctional inhibitor/lipid-transfer protein/seed storage 2S albumin superfamily protein	AT1G12090.1	0	cassava4.1_019050m	Manes.01G078200
RknMes02_007000	1.2	-5.24003	0.379196	-3.9942	0.241769	0.0042588	PLAT/LH2 domain-containing lipoxygenase family protein///lipoxygenase 2	AT3G45140.1	2e-29	cassava4.1_021342m	Manes.10G149000
RknMes02_057637	1.2	-4.85187	0.270583	-3.64796	0.349612	0.00460837	pumilio 21///pumilio 7	AT1G78160.1	5e-41	cassava4.1_031905m	Manes.14G015800
RknMes02_013700	1.2	-5.87964	0.325445	-4.69764	0.292305	0.0047742	Pectin lyase-like superfamily protein	AT5G47500.1	3e-12	cassava4.1_010240m	Manes.02G039500
RknMes02_007748	1.2	2.39091	0.411239	3.58566	0.170697	0.00488974	HCO3- transporter family	AT2G47160.2	5e-35	cassava4.1_002574m	Manes.01G232000
RknMes02_043969	1.2	-4.84665	0.266069	-3.68017	0.34852	0.00511781
RknMes02_044827	1.2	-5.83073	0.439817	-4.61878	0.130077	0.00518713	unknown protein	AT5G41190.1	1e-26	cassava4.1_003584m
RknMes02_052937	1.2	-2.44552	0.345606	-1.29304	0.277083	0.00562835	LOB domain-containing protein 4	AT1G31320.1	0	cassava4.1_023995m	Manes.16G057100
RknMes02_037202	1.2	-2.67957	0.414175	-1.48425	0.212716	0.00584692	NAC domain containing protein 36	AT2G17040.1	4e-06	cassava4.1_012939m
RknMes02_055618	1.2	-6.28261	0.174082	-5.06671	0.442111	0.00589794	myb domain protein 118///myb domain protein 98	AT4G18770.1	0	cassava4.1_028573m	Manes.15G149100
RknMes02_049282	1.2	-4.35144	0.342034	-3.15291	0.321331	0.00597294	RING/U-box superfamily protein	AT5G55970.2	0	cassava4.1_013055m
RknMes02_053193	1.2	-3.7722	0.310535	-2.5647	0.36139	0.0061493	zinc finger (C3HC4-type RING finger) family protein	AT3G46620.1	3e-11	cassava4.1_024443m	Manes.03G026200
RknMes02_012640	1.2	-5.15174	0.245851	-3.91652	0.422632	0.00618253	receptor like protein 12///receptor like protein 33	AT3G05660.1	4e-29
RknMes02_047574	1.2	-6.90335	0.416665	-5.71429	0.22	0.00627484
RknMes02_030289	1.2	-7.59881	0.141004	-6.36909	0.472939	0.00653523	sequence-specific DNA binding transcription factors;transcription regulators	AT2G47270.1	3e-17	cassava4.1_028008m	Manes.05G013600
RknMes02_053282	1.2	-3.43198	0.321376	-2.18624	0.38472	0.00657739	purple acid phosphatase 27	AT5G50400.1	0	cassava4.1_024590m	Manes.04G164100
RknMes02_034597	1.2	-5.30436	0.344539	-4.12173	0.326217	0.00659735	tubulin beta-1 chain///tubulin beta-5 chain///tubulin beta 8	AT1G75780.1	0	cassava4.1_007549m	Manes.05G147000
RknMes02_054102	1.2	-4.79629	0.288671	-3.59204	0.400879	0.00713948	unknown protein	AT3G05858.1	1e-12	cassava4.1_026001m	Manes.15G075800
RknMes02_054549	1.2	-4.30931	0.418011	-3.13141	0.253801	0.00752638	Leucine-rich repeat (LRR) family protein	AT3G25670.1	0	cassava4.1_026742m	Manes.06G074100
RknMes02_051076	1.2	-6.2007	0.45885	-5.04734	0.136096	0.00755754	AT1G61415.1	AT1G61415.1	4e-31	cassava4.1_020878m
RknMes02_020530	1.2	-2.88934	0.398395	-1.72594	0.290072	0.00819154	unknown protein	AT2G35900.1	3e-23	cassava4.1_017019m	Manes.09G042800
RknMes02_048829	1.2	-6.66158	0.392292	-5.44564	0.349724	0.00871884	disease resistance family protein / LRR family protein	AT2G34930.1	0	cassava4.1_009930m
RknMes02_053930	1.2	-4.69872	0.36507	-3.48633	0.385348	0.00912401	Regulator of Vps4 activity in the MVB pathway protein	AT1G79910.1	0	cassava4.1_025694m	Manes.11G045800
RknMes02_056665	1.2	-2.45664	0.233313	-1.21963	0.490472	0.00917937	SPX domain gene 3///SPX domain gene 1	AT5G20150.1	1.4e-45	cassava4.1_030318m	Manes.04G114200
RknMes02_003049	1.2	-7.3528	0.417881	-6.16404	0.311537	0.00921319	polyubiquitin 3///polyubiquitin 10///cassava4.1_030654m	AT5G20620.1	8e-20	cassava4.1_023885m	Manes.07G019400
RknMes02_053776	1.2	-4.25328	0.532283	-3.03	0.0828017	0.00931114	AT2G23690.1	AT2G23690.1	5e-44	cassava4.1_025419m	Manes.12G097000
RknMes02_027010	1.2	-4.97579	0.490423	-3.75968	0.224093	0.00956601
RknMes02_000493	1.2	-4.58649	0.333384	-3.41554	0.397249	0.00961796	PLAT/LH2 domain-containing lipoxygenase family protein	AT3G22400.1	0	cassava4.1_001463m	Manes.08G120300
RknMes02_051947	1.2	-5.68437	0.538281	-4.43815	0.133757	0.00965607	unknown protein	AT1G76405.2	6e-23	cassava4.1_022300m	Manes.05G126600
RknMes02_026049	1.2	-7.37513	0.405865	-6.18806	0.33778	0.00973381	ATP-binding cassette A2	AT3G47730.1	0	cassava4.1_001113m	Manes.06G095200
RknMes02_002484	1.2	-3.36922	0.532075	-2.13341	0.160287	0.0100646	Protein kinase superfamily protein///Unknown	AT3G18810.1	3e-07
RknMes02_057176	1.2	-6.48187	0.170041	-5.26732	0.524031	0.0104792	Seven transmembrane MLO family protein	AT4G02600.2	0	cassava4.1_031151m	Manes.01G009200
RknMes02_029030	1.2	1.13154	0.513959	2.29597	0.116114	0.0104825	Protein of unknown function, DUF642	AT3G08030.1	0	cassava4.1_010208m	Manes.07G007600
RknMes02_025489	1.2	-4.73793	0.564582	-3.48958	0.106238	0.0110053	Remorin family protein	AT2G41870.1	1e-14	cassava4.1_013067m	Manes.09G024700
RknMes02_043197	1.2	-5.23513	0.504808	-4.04541	0.208739	0.0110208
RknMes02_007844	1.2	-3.31591	0.446771	-2.11013	0.332369	0.0112055	SNF7 family protein	AT5G22950.1	6e-15	cassava4.1_009628m	Manes.10G061200
RknMes02_047302	1.2	-4.16221	0.297415	-2.91231	0.497424	0.0113141
RknMes02_033996	1.2	-6.92141	0.534111	-5.69851	0.195812	0.0115033	Chalcone and stilbene synthase family protein	AT5G13930.1	0	cassava4.1_007955m	Manes.11G075500
RknMes02_019549	1.2	-6.05693	0.448982	-4.83272	0.379911	0.0130861	Unknown///KAR-UP F-box 1	AT1G31350.1	1e-33	cassava4.1_009691m	Manes.09G132100
RknMes02_052635	1.2	-6.48099	0.541019	-5.29954	0.173483	0.0132191	Protein kinase superfamily protein	AT5G14720.1	0	cassava4.1_023482m
RknMes02_009659	1.2	-5.14398	0.293613	-3.90131	0.526402	0.013532	Peroxidase superfamily protein	AT5G58400.1	0	cassava4.1_025314m	Manes.18G144800
RknMes02_056265	1.2	-7.53116	0.369394	-6.35752	0.441346	0.0142344	AT5G57340.2///AT5G57340.1	AT5G57340.2	7e-28	cassava4.1_029625m	Manes.06G022200
RknMes02_052564	1.2	-7.43028	0.519547	-6.22872	0.285765	0.0144694	RWP-RK domain-containing protein	AT5G53040.1	2e-33	cassava4.1_023361m	Manes.01G184700
RknMes02_012117	1.2	-5.00279	0.566313	-3.83791	0.115743	0.0148517	PLC-like phosphodiesterases superfamily protein	AT3G19310.1	8e-32	cassava4.1_012750m	Manes.10G079200
RknMes02_050956	1.2	-7.04472	0.620449	-5.79575	0.0650549	0.0150311				cassava4.1_020650m	Manes.03G174600
RknMes02_002421	1.2	-4.74729	0.473186	-3.58012	0.339038	0.0151142	Glycosyl hydrolases family 32 protein	AT1G12240.1	0	cassava4.1_003482m	Manes.06G135500
RknMes02_054352	1.2	-2.21207	0.468923	-1.05064	0.346683	0.0155146	disease resistance family protein / LRR family protein	AT2G34930.1	0	cassava4.1_026412m	Manes.14G020000
RknMes02_008300	1.2	-6.14337	0.490052	-4.91086	0.409292	0.0172313
RknMes02_014996	1.2	-2.07459	0.438245	-0.895359	0.424569	0.017271	O-Glycosyl hydrolases family 17 protein	AT3G23770.1	4e-37	cassava4.1_023781m	Manes.12G050400
RknMes02_043598	1.2	-6.41022	0.490124	-5.20523	0.388755	0.0174444	myb domain protein 53	AT5G65230.1	1e-08	cassava4.1_025565m	Manes.17G034300
RknMes02_010803	1.2	-7.4924	0.376393	-6.28403	0.505988	0.0178117	laccase 10///Laccase/Diphenol oxidase family protein	AT2G38080.1	0	cassava4.1_005501m	Manes.01G164900
RknMes02_042818	1.2	-7.0683	0.5862	-5.84942	0.258523	0.0182861
RknMes02_040252	1.2	-6.78018	0.574384	-5.54337	0.310897	0.0185798	unknown protein	AT4G18540.1	7e-37	cassava4.1_004737m	Manes.17G053800
RknMes02_026242	1.2	-5.68722	0.54095	-4.50691	0.30946	0.0186935	proton gradient regulation 5	AT2G05620.1	9e-41	cassava4.1_019355m	Manes.15G044800
RknMes02_016519	1.2	-7.14896	0.420125	-5.94309	0.502598	0.0207149	cytokinin oxidase 7	AT5G21482.1	1e-13	cassava4.1_005650m	Manes.16G085500
RknMes02_004471	1.2	-7.57763	0.41222	-6.41367	0.479842	0.0208623	beta-galactosidase 11	AT4G35010.1	0	cassava4.1_031197m	Manes.04G075300
RknMes02_042862	1.2	-6.00478	0.64928	-4.76888	0.190715	0.0212437
RknMes02_015158	1.2	-2.00012	0.650514	-0.816888	0.0987523	0.022605	Protein of unknown function, DUF538	AT1G56580.1	4e-27	cassava4.1_017808m	Manes.09G178300
RknMes02_048434	1.2	-3.18248	0.451488	-1.94622	0.524959	0.0230706	Pectin lyase-like superfamily protein	AT3G61490.3	0	cassava4.1_006215m	Manes.05G031300
RknMes02_051656	1.2	-5.52001	0.636448	-4.28045	0.31075	0.0248385	serine carboxypeptidase-like 45	AT1G28110.2	0	cassava4.1_021811m	Manes.09G003000
RknMes02_031698	1.2	-6.5003	0.644797	-5.25446	0.319	0.0257601	ATPase, V1 complex, subunit B protein	AT4G38510.4	0	cassava4.1_006425m
RknMes02_005598	1.2	-6.31862	0.51804	-5.11342	0.475963	0.0269084	Pyridine nucleotide-disulphide oxidoreductase family protein	AT1G74470.1	0	cassava4.1_006931m	Manes.14G078700
RknMes02_043758	1.2	-6.86899	0.611358	-5.70258	0.313961	0.0280172	AT2G22440.1///RNA-directed DNA polymerase (reverse transcriptase)-related family protein///thioredoxin family protein///Ribonuclease H-like superfamily protein	AT4G29090.1	1e-19	cassava4.1_024663m
RknMes02_047982	1.2	-6.58917	0.656114	-5.36286	0.310268	0.0282992	endoplasmic reticulum-type calcium-transporting ATPase 3///autoinhibited H(+)-ATPase isoform 10	AT1G17260.1	0	cassava4.1_001125m	Manes.12G129300
RknMes02_048035	1.2	-6.78344	0.700762	-5.56292	0.246999	0.0312919	Unknown///AT4G04980.1	AT1G61080.1	0	cassava4.1_001852m	Manes.17G042200
RknMes02_051195	1.2	-6.46835	0.569093	-5.30057	0.435079	0.0323439	Sec14p-like phosphatidylinositol transfer family protein	AT5G47510.1	0	cassava4.1_021067m
RknMes02_057478	1.2	-6.42874	0.555681	-5.21063	0.518962	0.0342586	receptor kinase 3///S-locus lectin protein kinase family protein	AT4G27290.1	5e-29	cassava4.1_031657m
RknMes02_031946	1.2	-6.4484	0.70101	-5.25194	0.26057	0.034498	Pyridoxal-5'-phosphate-dependent enzyme family protein///Pyridoxal-5¥'-phosphate-dependent enzyme family protein	AT5G28237.1	0	cassava4.1_016401m
RknMes02_054492	1.2	-6.41859	0.676833	-5.18191	0.398889	0.036389	HSP20-like chaperones superfamily protein	AT1G76770.1	2.8e-45	cassava4.1_026642m	Manes.02G179900
RknMes02_051545	1.2	-2.74164	0.627912	-1.5767	0.393561	0.0367977	pleiotropic drug resistance 9	AT3G53480.1	0	cassava4.1_021619m	Manes.15G004100
RknMes02_003809	1.2	-5.10715	0.733827	-3.90109	0.241132	0.0375757	Unknown///beta-6 tubulin///tubulin beta 8	AT5G12250.1	5e-32	cassava4.1_007650m	Manes.05G200200
RknMes02_052202	1.2	-7.03401	0.490488	-5.85895	0.57145	0.0377452	Phosphorylase superfamily protein	AT4G28940.1	0	cassava4.1_022755m
RknMes02_035558	1.2	-6.1583	0.746663	-4.96392	0.223123	0.0400892	unknown protein	AT5G50350.1	3e-16	cassava4.1_005902m	Manes.14G054500
RknMes02_019479	1.2	-6.8063	0.683802	-5.63574	0.359604	0.0418142	Ribosomal L29 family protein	AT5G65220.1	3e-23	cassava4.1_017836m	Manes.S020500
RknMes02_019111	1.2	-7.04253	0.612702	-5.79511	0.559045	0.0426368				cassava4.1_011241m	Manes.10G117100
RknMes02_000928	1.2	-6.81754	0.713064	-5.58271	0.416838	0.0435569	laccase 10///Laccase/Diphenol oxidase family protein	AT2G38080.1	9e-40	cassava4.1_004761m	Manes.02G122300
RknMes02_058762	1.2	-5.7765	0.297199	-4.61193	0.721317	0.044	C2H2-type zinc finger family protein	AT2G28200.1	0	cassava4.1_033732m	Manes.09G062200
RknMes02_008163	1.2	-7.3633	0.368024	-6.15911	0.733953	0.0465572	fatty acid reductase 5	AT3G44550.1	1e-29	cassava4.1_006351m	Manes.11G160100
RknMes02_034734	1.2	-6.80398	0.723051	-5.64731	0.317893	0.0470204	Unknown///Ankyrin repeat family protein	AT3G01750.1	5e-22	cassava4.1_003083m	Manes.17G106900
RknMes02_055071	1.2	-3.70102	0.656198	-2.4864	0.520419	0.0483978	GDSL-like Lipase/Acylhydrolase superfamily protein	AT4G26790.2	0	cassava4.1_027640m	Manes.03G136900
RknMes02_019652	1.2	-7.09652	0.325944	-5.93335	0.73458	0.0488358	Saposin-like aspartyl protease family protein	AT1G62290.2	0	cassava4.1_005987m
RknMes02_055105	1.2	-6.67842	0.818338	-5.43786	0.2641	0.0490889	beta HLH protein 93	AT5G65640.1	0	cassava4.1_027693m	Manes.13G104400
RknMes02_001395	1.2	-6.02353	0.817016	-4.78862	0.260987	0.0494335	calcium-dependent protein kinase 29	AT1G76040.2	0	cassava4.1_007356m	Manes.18G009700
RknMes02_037873	1.1	4.67237	0.0394566	5.77964	0.0840394	7.17e-05	Pyridoxal phosphate (PLP)-dependent transferases superfamily protein	AT3G22200.2	2e-34	cassava4.1_007506m
RknMes02_009490	1.1	1.99641	0.0755792	3.11782	0.0672948	7.85e-05	Pyridoxal phosphate (PLP)-dependent transferases superfamily protein	AT3G22200.2	8e-07	cassava4.1_007506m
RknMes02_007643	1.1	1.83839	0.0517156	2.97758	0.100079	8.54e-05	lupeol synthase 2///camelliol C synthase 1	AT1G78960.1	7e-41	cassava4.1_002175m	Manes.14G006800
RknMes02_016334	1.1	-2.58355	0.0574579	-1.46085	0.102566	0.0001	Haloacid dehalogenase-like hydrolase (HAD) superfamily protein	AT2G38740.1	1e-09	cassava4.1_012526m	Manes.17G017900
RknMes02_005629	1.1	-0.814186	0.0549258	0.323144	0.113382	0.000109	5'-AMP-activated protein kinase-related	AT5G39790.1	9e-23	cassava4.1_013099m
RknMes02_033613	1.1	-1.44796	0.0783682	-0.32987	0.0937409	0.000109	5'-AMP-activated protein kinase-related	AT5G39790.1	8e-16	cassava4.1_012932m	Manes.02G075700
RknMes02_058630	1.1	-2.92776	0.1301	-1.80815	0.02647	0.000134	Kinase interacting (KIP1-like) family protein	AT2G22560.1	0	cassava4.1_033516m
RknMes02_039869	1.1	1.73666	0.113027	2.82574	0.0617263	0.000142	alpha/beta-Hydrolases superfamily protein	AT3G23570.1	0	cassava4.1_015055m	Manes.03G185800
RknMes02_011367	1.1	-2.31002	0.0446664	-1.24274	0.133014	0.000188	unknown protein	AT4G37450.1	7e-09	cassava4.1_015560m	Manes.13G115000
RknMes02_037939	1.1	0.451206	0.0992894	1.55063	0.112065	0.000192	Acid phosphatase/vanadium-dependent haloperoxidase-related protein	AT3G61770.1	0	cassava4.1_017231m
RknMes02_053582	1.1	3.93634	0.0870596	4.98921	0.117011	0.000213	Nucleoside diphosphate kinase family protein	AT4G09320.1	6e-39	cassava4.1_025068m	Manes.01G273800
RknMes02_058553	1.1	-0.263186	0.129573	0.822934	0.0843198	0.000214	NAC domain containing protein 61///NAC domain containing protein 90	AT5G22380.1	0	cassava4.1_033374m	Manes.08G028100
RknMes02_001589	1.1	1.96158	0.0998734	3.0306	0.117795	0.000229	MATE efflux family protein	AT1G51340.2	1.4e-45	cassava4.1_006397m	Manes.09G026900
RknMes02_053289	1.1	-1.54699	0.136716	-0.423537	0.108577	0.000253	myb domain protein 105	AT1G26780.2	0	cassava4.1_024606m	Manes.09G136100
RknMes02_015431	1.1	-2.55642	0.109622	-1.49928	0.115923	0.000262	Homeodomain-like superfamily protein	AT2G33550.1	2e-15	cassava4.1_010880m	Manes.08G101700
RknMes02_058767	1.1	1.26085	0.0696073	2.3733	0.162484	0.000275	AT1G64870.1	AT1G64870.1	2e-23	cassava4.1_033738m	Manes.01G083500
RknMes02_017614	1.1	-1.65558	0.0525565	-0.516971	0.176073	0.000276	Protein kinase superfamily protein	AT2G05940.1	0	cassava4.1_007458m	Manes.03G040800
RknMes02_026694	1.1	3.58291	0.158933	4.69242	0.101019	0.000332	xyloglucan endotransglucosylase/hydrolase 28///endoxyloglucan transferase A3	AT1G14720.1	0	cassava4.1_011563m	Manes.17G087100
RknMes02_032714	1.1	-3.17706	0.150826	-2.05368	0.119008	0.000333	Calcium-binding EF-hand family protein	AT2G43290.1	2e-40	cassava4.1_015160m	Manes.14G115800
RknMes02_027740	1.1	2.12867	0.159426	3.22824	0.101457	0.000349	SPFH/Band 7/PHB domain-containing membrane-associated protein family	AT5G62740.1	0	cassava4.1_010524m	Manes.06G095800
RknMes02_048300	1.1	-1.70336	0.0602756	-0.555305	0.193251	0.000356	AINTEGUMENTA-like 5	AT5G57390.1	0	cassava4.1_004734m	Manes.14G154900
RknMes02_049579	1.1	2.84237	0.0598615	3.92818	0.177173	0.000358	RING/U-box superfamily protein	AT5G19430.1	0	cassava4.1_014883m	Manes.02G139800
RknMes02_026158	1.1	-0.385759	0.0824439	0.698879	0.169702	0.000371	3-ketoacyl-CoA synthase 11///3-ketoacyl-CoA synthase 20	AT5G43760.1	1e-18	cassava4.1_005378m	Manes.03G170600
RknMes02_051403	1.1	-0.630941	0.194916	0.501752	0.0660252	0.000395	AT4G02830.1	AT4G02830.2	2e-18	cassava4.1_021402m	Manes.05G075700
RknMes02_049673	1.1	2.4376	0.0720939	3.53741	0.185687	0.000406	ribonuclease 2	AT2G39780.1	0	cassava4.1_015370m	Manes.12G057200
RknMes02_044112	1.1	-2.79796	0.112086	-1.68098	0.171592	0.000415	PLAT/LH2 domain-containing lipoxygenase family protein///lipoxygenase 2	AT3G45140.1	1e-33	cassava4.1_024224m
RknMes02_048392	1.1	1.68231	0.160017	2.75245	0.11307	0.000438	phosphate transporter 1;7///Unknown///phosphate transporter 1;5///phosphate transporter 1;4	AT2G38940.1	0	cassava4.1_005715m	Manes.03G164600
RknMes02_050439	1.1	-1.38732	0.170961	-0.29657	0.107994	0.000442	AT1G52220.1	AT1G52220.1	6e-29	cassava4.1_019029m
RknMes02_029899	1.1	-2.07724	0.188702	-0.979568	0.0817196	0.000452	RING/FYVE/PHD zinc finger superfamily protein	AT1G02610.1	0	cassava4.1_015751m	Manes.05G002900
RknMes02_049165	1.1	-7.71078	0.13209	-6.616	0.164061	0.000497	matrix metalloproteinase	AT1G70170.1	0	cassava4.1_012291m	Manes.17G119800
RknMes02_048924	1.1	-2.51897	0.148582	-1.4097	0.159	0.00052	unknown protein	AT4G38225.3	0	cassava4.1_010605m	Manes.15G114700
RknMes02_026109	1.1	-1.60446	0.180882	-0.499553	0.12488	0.000545	Phosphoglycerate mutase, 2,3-bisphosphoglycerate-independent	AT3G08590.2	0	cassava4.1_004745m
RknMes02_001794	1.1	4.59576	0.15215	5.65738	0.142985	0.00055	endoxyloglucan transferase A3	AT2G01850.1	1e-16	cassava4.1_011563m	Manes.17G087100
RknMes02_003199	1.1	0.502364	0.209055	1.63824	0.0939687	0.00055	2-oxoglutarate (2OG) and Fe(II)-dependent oxygenase superfamily protein	AT5G48020.1	6e-25	cassava4.1_010097m	Manes.10G147800
RknMes02_026798	1.1	-1.88938	0.187976	-0.823888	0.0940354	0.000551	Divalent ion symporter	AT1G02260.1	0	cassava4.1_004941m
RknMes02_052479	1.1	-4.07219	0.209142	-2.98926	0.0624039	0.000577	50S ribosomal protein-related///AT1G66890.1	AT1G66890.1	2e-25	cassava4.1_023211m	Manes.01G112200
RknMes02_039526	1.1	3.44843	0.127035	4.59566	0.200277	0.000589	Pyruvate kinase family protein	AT3G52990.2	0	cassava4.1_005440m	Manes.09G061100
RknMes02_024698	1.1	-2.82568	0.102031	-1.70426	0.21037	0.000622	Phosphoglycerate mutase family protein	AT1G09935.1	0	cassava4.1_015048m
RknMes02_031742	1.1	-2.46567	0.129208	-1.33918	0.197316	0.000625	cytochrome P450, family 706, subfamily A, polypeptide 6///"cytochrome P450, family 706, subfamily A, polypeptide 4"	AT4G12320.1	0	cassava4.1_005312m	Manes.02G034100
RknMes02_035056	1.1	0.655119	0.158577	1.75934	0.166789	0.000628	RING/U-box superfamily protein	AT3G26730.1	0	cassava4.1_002385m	Manes.11G077000
RknMes02_058195	1.1	-1.58034	0.167772	-0.438224	0.173754	0.000636	pfkB-like carbohydrate kinase family protein	AT5G51830.1	0	cassava4.1_032783m	Manes.01G263700
RknMes02_045537	1.1	-2.52236	0.0193462	-1.46438	0.218968	0.000653
RknMes02_007785	1.1	1.73103	0.111705	2.78465	0.195518	0.000717	cytochrome p450 78a9	AT3G61880.2	4e-31	cassava4.1_005429m	Manes.05G018900
RknMes02_040017	1.1	-3.28191	0.238491	-2.18266	0.0299481	0.000733	Transmembrane amino acid transporter family protein	AT5G41800.1	0	cassava4.1_019467m
RknMes02_026904	1.1	2.79376	0.1357	3.9014	0.203158	0.000744	Unknown///serine-rich protein-related	AT5G11090.1	0	cassava4.1_034283m	Manes.16G125300
RknMes02_039232	1.1	-1.61463	0.106241	-0.523014	0.217236	0.000769	H(+)-ATPase 11///H(+)-ATPase 4	AT3G47950.1	0	cassava4.1_001110m	Manes.04G152300
RknMes02_028008	1.1	-4.16381	0.229545	-3.09418	0.0526556	0.000769	beta-1,4-N-acetylglucosaminyltransferase family protein	AT5G14480.1	3e-28	cassava4.1_009467m	Manes.15G151700
RknMes02_036800	1.1	-1.89861	0.180374	-0.835336	0.153172	0.000797	RING/U-box superfamily protein///brassinosteroid-responsive RING-H2	AT3G61460.1	0	cassava4.1_017699m	Manes.01G254500
RknMes02_054583	1.1	-2.284	0.171299	-1.15061	0.193469	0.000814				cassava4.1_026794m
RknMes02_035577	1.1	-2.22416	0.205769	-1.13135	0.136818	0.000817	ankyrin repeat family protein	AT1G11740.1	6e-13	cassava4.1_020498m	Manes.16G006400
RknMes02_003057	1.1	2.45063	0.242862	3.53857	0.0417763	0.000827	Leucine-rich repeat protein kinase family protein	AT2G31880.1	6e-41	cassava4.1_003530m	Manes.14G057400
RknMes02_057420	1.1	-1.43648	0.220906	-0.300852	0.144082	0.00087	DYNAMIN-like 1B	AT3G61760.1	0	cassava4.1_031552m	Manes.05G022800
RknMes02_048321	1.1	1.35924	0.125937	2.49122	0.231792	0.000884	alternative NAD(P)H dehydrogenase 2///alternative NAD(P)H dehydrogenase 1	AT1G07180.1	0	cassava4.1_004993m	Manes.16G038900
RknMes02_007106	1.1	-3.01638	0.154176	-1.90958	0.206294	0.000892	HAESA-like 1	AT1G28440.1	1e-26	cassava4.1_000927m	Manes.17G049700
RknMes02_013827	1.1	0.715431	0.181434	1.8482	0.198183	0.000934	Ankyrin repeat family protein	AT2G03430.1	2e-08	cassava4.1_007067m	Manes.05G070400
RknMes02_054532	1.1	-1.90162	0.152327	-0.752584	0.228438	0.000948	NAC domain containing protein 73	AT1G28470.1	0	cassava4.1_026710m	Manes.16G032500
RknMes02_051289	1.1	-4.43967	0.191731	-3.37159	0.162619	0.000955	AT2G33855.1	AT2G33855.1	0	cassava4.1_021223m	Manes.17G049100
RknMes02_027741	1.1	-3.28214	0.216108	-2.22308	0.124394	0.000959	SPFH/Band 7/PHB domain-containing membrane-associated protein family	AT5G62740.1	0	cassava4.1_013221m
RknMes02_031045	1.1	1.38077	0.197158	2.45774	0.164773	0.000992	cullin 1	AT4G02570.4	7e-28	cassava4.1_025306m	Manes.09G168500
RknMes02_038588	1.1	-2.85735	0.106983	-1.77588	0.235593	0.000999	UDP-Glycosyltransferase superfamily protein	AT2G30140.1	0	cassava4.1_007402m	Manes.12G131900
RknMes02_002638	1.1	-0.642085	0.215612	0.421814	0.134726	0.00101051	alpha/beta-Hydrolases superfamily protein	AT2G30550.2	1e-11	cassava4.1_005836m	Manes.05G084600
RknMes02_048947	1.1	-2.27249	0.197801	-1.17305	0.180334	0.00104869	Protein kinase superfamily protein	AT3G01490.1	0	cassava4.1_010726m	Manes.13G030800
RknMes02_038732	1.1	-2.37409	0.249553	-1.28391	0.0893133	0.00105057	NB-ARC domain-containing disease resistance protein	AT3G07040.1	0	cassava4.1_001296m	Manes.18G116600
RknMes02_002372	1.1	-3.65977	0.226445	-2.57606	0.134235	0.00105277	unknown protein	AT4G38225.3	7e-29	cassava4.1_031841m	Manes.06G060100
RknMes02_051137	1.1	-1.93252	0.127176	-0.876685	0.222002	0.00107037	Pectate lyase family protein	AT5G15110.1	0	cassava4.1_020968m	Manes.15G176700
RknMes02_042608	1.1	-3.03828	0.158323	-1.96055	0.211563	0.00109724
RknMes02_055451	1.1	1.5565	0.211484	2.69205	0.188434	0.00111004	Uncharacterised protein family (UPF0497)	AT4G15630.1	0	cassava4.1_028267m	Manes.03G191500
RknMes02_007645	1.1	-2.79022	0.0374205	-1.70634	0.269405	0.00117702	Calcineurin-like metallo-phosphoesterase superfamily protein	AT4G11800.1	5e-15	cassava4.1_000842m	Manes.05G171000
RknMes02_029246	1.1	-3.26231	0.259805	-2.19577	0.0613101	0.0011816				cassava4.1_028748m	Manes.08G020700
RknMes02_010339	1.1	-4.22779	0.210052	-3.14265	0.175521	0.00119546				cassava4.1_015560m	Manes.13G115000
RknMes02_018016	1.1	0.360913	0.168912	1.4468	0.217124	0.00121063	xyloglucan endotransglucosylase/hydrolase 28///endoxyloglucan transferase A3	AT1G14720.1	4e-24	cassava4.1_011563m	Manes.17G087100
RknMes02_021872	1.1	-3.58258	0.244068	-2.43877	0.167402	0.00125506	branched-chain amino acid transaminase 2///branched-chain aminotransferase 3	AT1G10070.2	0	cassava4.1_008544m	Manes.05G184600
RknMes02_019124	1.1	-4.88203	0.152067	-3.80442	0.23051	0.00126833	O-fucosyltransferase family protein	AT3G07900.1	1e-11	cassava4.1_004062m	Manes.07G002200
RknMes02_039693	1.1	3.55681	0.0342551	4.64524	0.278699	0.00128758	Calcium-binding EF-hand family protein	AT4G27280.1	3e-19	cassava4.1_019346m	Manes.15G080700
RknMes02_024609	1.1	-1.93674	0.110226	-0.869605	0.255077	0.00135757	nodulin MtN21 /EamA-like transporter family protein	AT3G28050.1	2e-37	cassava4.1_010568m	Manes.15G179000
RknMes02_055408	1.1	-3.45129	0.0929385	-2.38182	0.263104	0.0013627	cassava4.1_022254m///Leucine-rich repeat protein kinase family protein///cassava4.1_030701m	AT3G47570.1	0	cassava4.1_028195m
RknMes02_047833	1.1	-2.4851	0.250056	-1.43087	0.119101	0.001411	receptor-like serine/threonine kinase 2///cysteine-rich RLK (RECEPTOR-like protein kinase) 42	AT5G40380.1	0
RknMes02_048112	1.1	-4.94772	0.276423	-3.83809	0.105083	0.00143044	Pentatricopeptide repeat (PPR) superfamily protein	AT4G17616.1	0	cassava4.1_002851m	Manes.14G126400
RknMes02_018134	1.1	-4.39412	0.221576	-3.33057	0.173585	0.00144092	Unknown///Leucine-rich repeat (LRR) family protein	AT3G19320.1	1e-09	cassava4.1_007501m	Manes.07G076500
RknMes02_038977	1.1	1.67053	0.168636	2.7766	0.242637	0.00144734	unknown protein	AT2G01300.1	9e-32	cassava4.1_022704m	Manes.14G135300
RknMes02_021795	1.1	-1.65302	0.263361	-0.580036	0.110854	0.0014628	TCV-interacting protein	AT5G24590.2	6e-34	cassava4.1_019103m
RknMes02_002930	1.1	-3.39714	0.16634	-2.32489	0.236075	0.00152416	unknown protein	AT5G25610.1	5e-15	cassava4.1_016240m
RknMes02_054989	1.1	-2.58047	0.171883	-1.44915	0.261595	0.00161992	unknown protein	AT5G39570.1	0	cassava4.1_027498m	Manes.11G043000
RknMes02_032305	1.1	-4.43173	0.199264	-3.29092	0.248619	0.00166056	Melibiase family protein	AT3G26380.1	0	cassava4.1_003569m	Manes.13G022100
RknMes02_036548	1.1	3.65639	0.299964	4.77416	0.0886304	0.00169333	reversibly glycosylated polypeptide 3	AT3G08900.1	0	cassava4.1_010056m	Manes.05G110800
RknMes02_026113	1.1	-3.95704	0.304869	-2.85151	0.0588704	0.00172739	arginine decarboxylase 1///arginine decarboxylase 2	AT4G34710.2	0	cassava4.1_002558m	Manes.04G083000
RknMes02_021243	1.1	-1.69261	0.169869	-0.630903	0.24792	0.0018185	serine carboxypeptidase-like 51	AT2G27920.3	2e-31	cassava4.1_029729m
RknMes02_046189	1.1	-3.75367	0.27643	-2.62355	0.170108	0.00183522
RknMes02_051100	1.1	1.60144	0.243371	2.73619	0.224929	0.0019421	Integrase-type DNA-binding superfamily protein	AT5G25190.1	0	cassava4.1_020911m	Manes.03G011000
RknMes02_021115	1.1	-3.91157	0.200239	-2.81231	0.254981	0.00205026
RknMes02_034217	1.1	-4.34191	0.249847	-3.24519	0.209008	0.00210975				cassava4.1_003064m	Manes.09G181900
RknMes02_039730	1.1	0.467692	0.0668815	1.56203	0.318208	0.0021146	2-phosphoglycolate phosphatase 1///2-phosphoglycolate phosphatase 2	AT5G47760.1	0	cassava4.1_012605m	Manes.08G076300
RknMes02_015709	1.1	-2.96974	0.114347	-1.84029	0.317924	0.00212733				cassava4.1_009047m	Manes.05G078400
RknMes02_050000	1.1	4.93971	0.250089	5.99199	0.189139	0.00219093	Uncharacterised protein family (UPF0497)	AT4G15630.1	0	cassava4.1_016898m	Manes.15G016300
RknMes02_034241	1.1	0.501883	0.150652	1.62905	0.306476	0.00224114	COBRA-like protein 1 precursor///COBRA-like protein 2 precursor	AT3G02210.1	0	cassava4.1_007671m	Manes.02G058100
RknMes02_018431	1.1	-3.01657	0.249236	-1.92824	0.217478	0.00231927	unknown protein	AT5G28910.2	2e-21	cassava4.1_004312m	Manes.08G140000
RknMes02_033603	1.1	-2.03467	0.241947	-0.971471	0.21475	0.002364	Unknown///AT5G02420.1	AT1G08180.1	3e-09	cassava4.1_019375m	Manes.11G153500
RknMes02_052037	1.1	0.56993	0.247915	1.638	0.213721	0.00242004	Bifunctional inhibitor/lipid-transfer protein/seed storage 2S albumin superfamily protein	AT2G44290.1	1e-32	cassava4.1_022466m	Manes.03G068100
RknMes02_021170	1.1	-0.809435	0.308331	0.244429	0.0943797	0.00242389	reversibly glycosylated polypeptide 3	AT3G08900.1	0	cassava4.1_010056m	Manes.05G110800
RknMes02_044074	1.1	-3.30033	0.271805	-2.23897	0.181603	0.0024711	disease resistance family protein / LRR family protein	AT2G34930.1	0	cassava4.1_009930m
RknMes02_044874	1.1	-5.39843	0.248971	-4.30988	0.233218	0.0025955				cassava4.1_028240m	Manes.16G027600
RknMes02_025582	1.1	-3.88413	0.352167	-2.74693	0.101111	0.00281869				cassava4.1_022973m	Manes.09G053100
RknMes02_058128	1.1	4.16443	0.307702	5.25924	0.171497	0.00285948	3-ketoacyl-CoA synthase 5	AT1G25450.1	0	cassava4.1_032675m	Manes.06G139700
RknMes02_010677	1.1	-0.65249	0.282355	0.441689	0.21246	0.00290023	Leucine-rich repeat transmembrane protein kinase	AT1G56120.1	6e-14	cassava4.1_007832m	Manes.06G023000
RknMes02_043995	1.1	-1.85456	0.253314	-0.796682	0.227618	0.00292169
RknMes02_031131	1.1	-3.09222	0.23436	-2.00268	0.263526	0.00293484	Domain of unknown function (DUF1995)	AT3G20680.1	0	cassava4.1_025116m	Manes.03G122200
RknMes02_034062	1.1	-2.5735	0.283745	-1.42807	0.2446	0.00297822	NAD(P)-binding Rossmann-fold superfamily protein	AT3G62830.2	0	cassava4.1_007645m	Manes.01G219000
RknMes02_007912	1.1	-0.288198	0.109172	0.77291	0.326038	0.00298576	respiratory burst oxidase protein F	AT1G64060.1	0	cassava4.1_001147m	Manes.S089900
RknMes02_008370	1.1	-2.1099	0.165457	-1.0512	0.302418	0.00304507	RAB GTPase homolog E1B///Unknown///"Nucleic acid-binding, OB-fold-like protein"	AT4G20360.1	2e-37	cassava4.1_028531m
RknMes02_035498	1.1	1.29718	0.246493	2.43781	0.283812	0.00307064	Protein of unknown function (DUF1313)	AT2G40080.1	8e-28	cassava4.1_019555m	Manes.07G129600
RknMes02_057719	1.1	-4.81239	0.279605	-3.68947	0.253562	0.00335184	Protein kinase superfamily protein	AT5G07620.1	0	cassava4.1_032027m	Manes.14G038000
RknMes02_044186	1.1	1.16468	0.12512	2.24745	0.340857	0.00338689	Polynucleotidyl transferase, ribonuclease H-like superfamily protein	AT5G42905.1	1e-27
RknMes02_020781	1.1	-5.32145	0.263624	-4.17834	0.282835	0.00340926	NAD(P)-linked oxidoreductase superfamily protein	AT1G60750.1	0	cassava4.1_010932m	Manes.08G133500
RknMes02_054762	1.1	3.89128	0.331523	4.94506	0.12234	0.00343543	glutamate receptor 2.8///glutamate receptor 2.7	AT2G29110.1	0	cassava4.1_027103m	Manes.16G133600
RknMes02_053080	1.1	0.929989	0.371262	2.03998	0.0571469	0.00346941	UDP-Glycosyltransferase superfamily protein	AT5G54010.1	0	cassava4.1_024244m
RknMes02_027402	1.1	-5.58931	0.3076	-4.50349	0.200323	0.00348726	DREB2A-interacting protein 1///DREB2A-interacting protein 2	AT2G30580.1	2e-43	cassava4.1_010699m
RknMes02_026509	1.1	-4.35431	0.324355	-3.26713	0.181334	0.00362907	DREB2A-interacting protein 1///DREB2A-interacting protein 2	AT2G30580.1	6e-25	cassava4.1_008021m	Manes.08G135600
RknMes02_028627	1.1	-4.6117	0.146565	-3.5554	0.329821	0.00367661	glutathione transferase lambda 1	AT5G02780.1	3e-42	cassava4.1_012409m	Manes.07G105700
RknMes02_053317	1.1	1.29236	0.324836	2.36181	0.173351	0.00376542	WRKY DNA-binding protein 40///WRKY DNA-binding protein 18	AT1G80840.1	0	cassava4.1_024650m	Manes.03G009500
RknMes02_021532	1.1	-1.76099	0.28824	-0.631737	0.268845	0.00387089	TRICHOME BIREFRINGENCE-LIKE 27	AT1G70230.1	5e-29	cassava4.1_008094m	Manes.05G090300
RknMes02_023462	1.1	-4.8316	0.0466929	-3.77602	0.363753	0.00392291				cassava4.1_002615m	Manes.18G068500
RknMes02_047956	1.1	-5.0964	0.395857	-3.9635	0.050608	0.00401101	cassava4.1_014576m///C2 calcium/lipid-binding plant phosphoribosyltransferase family protein	AT1G74720.1	0	cassava4.1_000792m	Manes.06G095700
RknMes02_011000	1.1	-5.80983	0.321398	-4.67838	0.237559	0.00406028	Eukaryotic aspartyl protease family protein	AT3G20015.1	7e-10
RknMes02_002817	1.1	-3.27594	0.373883	-2.15746	0.127265	0.0040696	serine transhydroxymethyltransferase 1///serine hydroxymethyltransferase 2	AT4G37930.1	3e-16	cassava4.1_005710m	Manes.12G121800
RknMes02_027987	1.1	-5.01664	0.327432	-3.89537	0.231026	0.00426168	DC1 domain-containing protein	AT1G60420.1	0	cassava4.1_008293m	Manes.18G009900
RknMes02_056707	1.1	-3.1708	0.300939	-2.12004	0.236729	0.0047118	Barwin-related endoglucanase///plant natriuretic peptide A	AT4G30380.1	2e-25	cassava4.1_030399m	Manes.15G137300
RknMes02_037689	1.1	-7.54008	0.134652	-6.4336	0.38826	0.00496454	Sucrose-phosphate synthase family protein	AT4G10120.2	0	cassava4.1_000827m	Manes.02G203000
RknMes02_056294	1.1	-7.43611	0.358508	-6.36281	0.17638	0.00508791	Nucleotide-sugar transporter family protein	AT3G11320.1	0	cassava4.1_029671m	Manes.01G165600
RknMes02_010842	1.1	-5.08716	0.275559	-3.97452	0.31313	0.00516036	unknown protein	AT3G61800.1	2e-12
RknMes02_023725	1.1	-4.51738	0.339112	-3.46421	0.197663	0.00516036	unknown protein	AT4G33800.1	8e-17	cassava4.1_017770m	Manes.18G047500
RknMes02_056304	1.1	-3.66223	0.341462	-2.58804	0.211604	0.00517545	J-domain protein required for chloroplast accumulation response 1	AT1G75100.1	0	cassava4.1_029689m	Manes.05G162500
RknMes02_053047	1.1	1.55159	0.398944	2.63211	0.106039	0.00562938	structural constituent of ribosome	AT1G22110.1	8e-43	cassava4.1_024182m	Manes.02G156600
RknMes02_025598	1.1	2.01903	0.0689764	3.11476	0.416317	0.00577302	DC1 domain-containing protein	AT1G60420.1	3e-21	cassava4.1_004506m	Manes.12G027700
RknMes02_020600	1.1	-5.63094	0.24711	-4.53772	0.347625	0.00608335	lupeol synthase 1	AT1G78970.2	8e-14	cassava4.1_002175m	Manes.14G006800
RknMes02_003150	1.1	0.734419	0.338411	1.80004	0.246723	0.00631463	NAC (No Apical Meristem) domain transcriptional regulator superfamily protein	AT5G08790.1	2e-20	cassava4.1_012943m
RknMes02_031295	1.1	-4.36186	0.374492	-3.2499	0.232083	0.00642166	calcineurin B-like protein 10	AT4G33000.2	0	cassava4.1_014733m	Manes.11G027500
RknMes02_021813	1.1	-3.60243	0.137465	-2.50173	0.418141	0.00666127	Unknown///WRKY family transcription factor	AT2G44745.1	8e-40	cassava4.1_027780m	Manes.01G273700
RknMes02_015009	1.1	-5.06079	0.445405	-3.91259	0.12342	0.00674727				cassava4.1_019773m	Manes.06G163500
RknMes02_057519	1.1	-4.43214	0.316806	-3.30292	0.336939	0.00723268	RAB GTPase homolog G3A	AT4G09720.1	0	cassava4.1_031717m	Manes.13G071200
RknMes02_053127	1.1	-3.93096	0.369907	-2.87863	0.222074	0.00742331	Unknown///"Protein of unknown function, DUF593"	AT4G13630.2	0	cassava4.1_024329m	Manes.03G147900
RknMes02_028746	1.1	-2.34098	0.284082	-1.22207	0.372183	0.00789714	uclacyanin 1	AT2G32300.1	5e-27	cassava4.1_011902m	Manes.06G056500
RknMes02_031342	1.1	-4.45031	0.38567	-3.3816	0.223774	0.00792723
RknMes02_019194	1.1	-4.39352	0.279631	-3.26013	0.390128	0.00823826	ATPase, V1 complex, subunit B protein	AT4G38510.5	1e-32	cassava4.1_006425m
RknMes02_000375	1.1	-4.1076	0.293274	-2.99928	0.366519	0.00830189	SKU5 similar 5	AT1G76160.1	8e-33	cassava4.1_005089m	Manes.16G005600
RknMes02_022687	1.1	-3.64845	0.339631	-2.51713	0.340979	0.00838538
RknMes02_055765	1.1	-2.25328	0.251361	-1.16316	0.388943	0.00843452	ATPase family associated with various cellular activities (AAA)	AT5G27740.1	0	cassava4.1_028810m	Manes.09G009000
RknMes02_007985	1.1	2.59955	0.16913	3.71352	0.443038	0.00844485	Auxin-responsive family protein	AT5G35735.1	1e-19	cassava4.1_009396m	Manes.S092100
RknMes02_004753	1.1	2.20216	0.377014	3.34229	0.30897	0.00851367	expansin-like A3	AT3G45960.2	1e-09	cassava4.1_014262m	Manes.04G068200
RknMes02_058741	1.1	-4.6191	0.203636	-3.53881	0.414193	0.00863588	MUTS-like protein 4	AT4G17380.1	0	cassava4.1_033699m	Manes.01G082400
RknMes02_056141	1.1	-4.36274	0.43439	-3.26974	0.180715	0.00882534				cassava4.1_029425m	Manes.04G051700
RknMes02_001431	1.1	-2.98256	0.404307	-1.91787	0.222138	0.00909455	Integrase-type DNA-binding superfamily protein	AT5G25190.1	3e-20	cassava4.1_016485m	Manes.16G126900
RknMes02_038674	1.1	-5.9099	0.471657	-4.79246	0.119365	0.00912385	myb domain protein 61	AT1G09540.1	4e-14	cassava4.1_007445m	Manes.01G235800
RknMes02_057822	1.1	-4.73535	0.440321	-3.65474	0.183424	0.00969009	C-terminal cysteine residue is changed to a serine 2///thioredoxin H-type 9	AT3G08710.2	6e-26	cassava4.1_032187m
RknMes02_026347	1.1	-4.26059	0.261797	-3.18555	0.401352	0.0100797	glutamate decarboxylase	AT5G17330.1	0	cassava4.1_010531m
RknMes02_038421	1.1	-2.17556	0.262514	-1.03563	0.439106	0.0101967	P-loop containing nucleoside triphosphate hydrolases superfamily protein	AT2G15730.1	2e-14	cassava4.1_010928m	Manes.18G033700
RknMes02_039250	1.1	-2.48567	0.222266	-1.38732	0.441833	0.0104397	Auxin-responsive family protein	AT5G47530.1	0	cassava4.1_009438m	Manes.S031000
RknMes02_039176	1.1	-6.07825	0.456954	-4.96349	0.211607	0.0105221	protein binding	AT2G45450.1	9e-13	cassava4.1_019657m	Manes.01G264900
RknMes02_024712	1.1	4.01551	0.474552	5.08159	0.105657	0.0110387				cassava4.1_017808m	Manes.09G178300
RknMes02_055564	1.1	-4.77448	0.401823	-3.62816	0.341464	0.0111777	Carbohydrate-binding X8 domain superfamily protein	AT1G66870.1	1e-18	cassava4.1_028471m	Manes.01G233300
RknMes02_032469	1.1	1.89513	0.356286	2.97057	0.342852	0.0113466	expansin-like A2	AT4G38400.1	0	cassava4.1_014262m	Manes.04G068200
[truncated: 343 more rows]
