# Supplementary material for: Formation of friable embryogenic callus in cassava is enhanced under conditions of reduced nitrate, potassium and phosphate
Source: PLoS One. 2017 Aug 14;12(8):e0180736. doi: 10.1371/journal.pone.0180736 (PMC5555663; doi:10.1371/journal.pone.0180736)
Supplement: S5 Table — (XLSX) [file pone.0180736.s009.xlsx]

## Sheet: -
S5 Table. List of Genes Downregulated (<two-fold) in FEC Cultured on CIM-1/10NPK vs. CIM Media.
Probe Name	Log2 FCb	CIMa		CIM-1/10NPK a		q Value by BH Method	Encoded Proteins/Other Featuresc	AGI Coded	E-Value	Cassava Gene Modele	Cassava Gene Modelf
		Mean	S.D.	Mean	S.D.
RknMes02_055216	-5.90701	-1.18517	0.414496	-7.09218	0.420617	1.39e-05	expansin A17	AT4G01630.1	0	cassava4.1_027878m	Manes.05G006600
RknMes02_009448	-5.03136	-1.56988	0.610395	-6.60124	0.703054	0.000214	Pectin lyase-like superfamily protein	AT1G05650.1	6e-30	cassava4.1_031277m	Manes.05G122600
RknMes02_014551	-4.84211	-3.07165	0.576262	-7.91376	0.138637	3.67e-05	zinc transporter 5 precursor	AT1G05300.1	2e-20	cassava4.1_027987m	Manes.07G085500
RknMes02_028918	-4.32049	-2.37621	0.397628	-6.6967	0.778565	0.000315	Protein of Unknown Function (DUF239)	AT1G55360.1	0	cassava4.1_009162m
RknMes02_029587	-4.22101	3.69178	0.246126	-0.52923	0.148115	2.99e-06	Aluminium induced protein with YGL and LRDR motifs	AT4G27450.1	0	cassava4.1_014539m	Manes.17G043500
RknMes02_008234	-4.13065	-2.1954	0.156151	-6.32605	0.677504	0.000151	Protein of Unknown Function (DUF239)	AT1G55360.1	0	cassava4.1_008592m	Manes.10G153700
RknMes02_010046	-4.12302	-1.65582	0.436742	-5.77884	0.670863	0.000266	Cyclic nucleotide-regulated ion channel family protein	AT5G15410.2	6e-19	cassava4.1_003012m	Manes.02G051100
RknMes02_037954	-4.10502	-3.16783	0.178058	-7.27286	0.213909	2.99e-06	beta HLH protein 93	AT5G65640.1	0	cassava4.1_011286m	Manes.12G121100
RknMes02_036790	-4.02546	-2.91559	0.336562	-6.94105	0.418858	5.55e-05	Polyketide cyclase/dehydrase and lipid transport superfamily protein	AT4G32870.1	1e-42	cassava4.1_017693m
RknMes02_048124	-3.98458	-0.851943	0.390937	-4.83653	0.322405	4.46e-05	Cyclic nucleotide-regulated ion channel family protein	AT5G15410.2	0	cassava4.1_003012m	Manes.02G051100
RknMes02_002504	-3.93326	5.21748	0.585555	1.28422	0.226091	0.000119	Aluminium induced protein with YGL and LRDR motifs	AT4G27450.1	8e-25	cassava4.1_014315m	Manes.16G025700
RknMes02_057486	-3.87518	-3.77454	0.252473	-7.64972	0.153039	4.34e-06	SAUR-like auxin-responsive protein family	AT2G21220.1	1e-35	cassava4.1_031669m	Manes.01G144900
RknMes02_052972	-3.8557	-1.4197	0.169919	-5.2754	0.607347	0.000134	alpha/beta-Hydrolases superfamily protein	AT3G30380.2	0	cassava4.1_024051m	Manes.06G078600
RknMes02_055215	-3.71914	-2.62736	0.850602	-6.3465	0.91352	0.00265121	Late embryogenesis abundant (LEA) hydroxyproline-rich glycoprotein family	AT2G46150.1	0	cassava4.1_027876m	Manes.01G251900
RknMes02_002557	-3.7071	-3.54061	0.667118	-7.24771	0.592329	0.000665	O-methyltransferase family protein	AT4G35150.1	2e-16	cassava4.1_031861m	Manes.11G005000
RknMes02_038342	-3.59735	-4.13238	0.538986	-7.72973	0.113626	0.0001	atypical CYS HIS rich thioredoxin 4	AT1G08570.4	2e-43	cassava4.1_013279m	Manes.09G143500
RknMes02_038174	-3.57254	5.50805	0.28065	1.93552	0.239313	1.91e-05	cytochrome P450, family 71, subfamily B, polypeptide 10///"cytochrome P450, family 71, subfamily B, polypeptide 35"	AT3G26310.1	0	cassava4.1_006071m	Manes.04G045800
RknMes02_036630	-3.4959	0.702257	0.238449	-2.79364	0.542334	0.00016	unknown protein	AT5G65030.1	4e-32	cassava4.1_016146m	Manes.12G135500
RknMes02_049510	-3.41648	5.36162	0.567086	1.94514	0.348685	0.000276	Aluminium induced protein with YGL and LRDR motifs	AT4G27450.1	0	cassava4.1_014428m	Manes.15G085500
RknMes02_001271	-3.37867	-3.84553	0.500726	-7.22421	0.884825	0.00168663
RknMes02_056932	-3.36909	-3.44972	0.126566	-6.81881	1.02694	0.00182759	basic helix-loop-helix (bHLH) DNA-binding superfamily protein	AT3G56970.1	1e-38	cassava4.1_030779m	Manes.08G058700
RknMes02_057759	-3.35034	-2.09359	0.728596	-5.44393	0.131149	0.00047	FAD-binding Berberine family protein	AT4G20820.1	0	cassava4.1_032086m	Manes.06G052200
RknMes02_057287	-3.32903	-4.13497	0.416063	-7.464	0.243019	7.97e-05	acyl-CoA sterol acyl transferase 1	AT3G51970.1	0	cassava4.1_031335m	Manes.07G059500
RknMes02_030733	-3.24647	-3.4798	0.171954	-6.72627	1.08141	0.00272794				cassava4.1_020568m
RknMes02_011713	-3.24368	4.91827	0.167042	1.67459	0.381668	4.98e-05	Unknown///"serine protease inhibitor, Kazal-type family protein"	AT3G61980.1	4e-07
RknMes02_030228	-3.24321	-2.71007	0.326751	-5.95329	0.863122	0.00134102	glutamine dumper 1	AT4G31730.1	7e-27	cassava4.1_017238m	Manes.16G133400
RknMes02_053070	-3.23516	-4.56753	0.727658	-7.80269	0.132541	0.000546	Concanavalin A-like lectin protein kinase family protein	AT3G45330.1	0	cassava4.1_024224m
RknMes02_032869	-3.23454	-4.14091	0.735198	-7.37546	0.471586	0.00107981	xyloglucan endotransglucosylase/hydrolase 6	AT5G65730.1	0	cassava4.1_013044m	Manes.13G107100
RknMes02_006400	-3.22956	-4.71102	0.654363	-7.94058	0.136355	0.00036	EXS (ERD1/XPR1/SYG1) family protein	AT1G14040.1	1e-09	cassava4.1_031584m	Manes.05G105500
RknMes02_052093	-3.22829	-3.65247	0.342603	-6.88076	0.831567	0.00122171	unknown protein	AT5G25360.2	1.4e-45	cassava4.1_022563m	Manes.03G015200
RknMes02_050858	-3.19143	5.53654	0.170847	2.34511	0.329998	3.44e-05	unknown protein	AT3G61980.1	5e-16	cassava4.1_020441m	Manes.05G005700
RknMes02_011103	-3.11676	-1.25776	0.346282	-4.37452	0.929799	0.00212733				cassava4.1_010570m	Manes.10G128500
RknMes02_054571	-3.07227	-2.02797	0.218968	-5.10024	1.48041	0.0127192	plant intracellular ras group-related LRR 6	AT2G19330.1	0	cassava4.1_026773m	Manes.14G161200
RknMes02_056353	-3.05894	4.47213	0.351312	1.41318	0.468823	0.000263	heat stable protein 1	AT3G17210.1	1e-34	cassava4.1_029781m	Manes.03G208900
RknMes02_006653	-3.04843	-2.47325	0.612668	-5.52168	0.804905	0.00255282	B-box type zinc finger protein with CCT domain	AT1G25440.1	2e-21	cassava4.1_028584m	Manes.14G102400
RknMes02_043546	-3.04422	-3.78979	0.328357	-6.83401	0.554292	0.000397
RknMes02_053404	-3.03969	-4.34782	0.365832	-7.38752	0.855364	0.0018185	VQ motif-containing protein	AT3G58000.1	5e-21	cassava4.1_024785m	Manes.10G152200
RknMes02_056503	-3.01726	-1.55883	0.712928	-4.57609	0.63434	0.00207735	Glycosyl hydrolase superfamily protein///beta glucosidase 17	AT2G44480.2	0	cassava4.1_030038m
RknMes02_008576	-2.98475	5.03275	0.0481049	2.048	0.318463	2.68e-05	Heavy metal transport/detoxification superfamily protein	AT5G24580.3	2e-33
RknMes02_036282	-2.97485	-1.78035	0.200634	-4.7552	1.08088	0.00406736	Homeobox-leucine zipper protein family///homeobox protein 20	AT1G69780.1	0	cassava4.1_014818m	Manes.05G098900
RknMes02_053311	-2.97448	-3.62678	1.23139	-6.60126	0.966403	0.0171281				cassava4.1_024641m
RknMes02_039443	-2.95176	4.14073	0.0332066	1.18897	0.36415	4.51e-05	Heavy metal transport/detoxification superfamily protein	AT5G24580.2	2e-39
RknMes02_042232	-2.92978	-4.74762	0.54762	-7.6774	0.359847	0.000508
RknMes02_055910	-2.89546	-4.57367	1.10076	-7.46914	0.365519	0.00575876	sugar transporter 6	AT3G05960.1	0	cassava4.1_029047m	Manes.02G122100
RknMes02_037233	-2.85792	-4.43484	0.458761	-7.29276	0.310866	0.000278				cassava4.1_011733m	Manes.06G080600
RknMes02_010956	-2.83677	-4.54535	1.72199	-7.38212	0.607471	0.0366418	Unknown///Carbohydrate-binding X8 domain superfamily protein	AT1G29380.1	3e-29	cassava4.1_027486m	Manes.15G117600
RknMes02_024030	-2.83671	-4.33692	0.428257	-7.17363	0.413984	0.00039	cysteine-rich RLK (RECEPTOR-like protein kinase) 14	AT4G23220.1	5e-33	cassava4.1_024796m	Manes.16G014300
RknMes02_022097	-2.83126	-4.55401	0.418997	-7.38527	0.558398	0.000748	unknown protein	AT5G14410.1	7e-08	cassava4.1_019203m
RknMes02_025886	-2.81012	-3.9091	0.236228	-6.71922	0.194817	2.92e-05				cassava4.1_023048m	Manes.06G125100
RknMes02_052798	-2.80693	-4.37409	0.182132	-7.18103	0.731249	0.00107006	alpha/beta-Hydrolases superfamily protein	AT4G37470.1	0	cassava4.1_023769m	Manes.13G114500
RknMes02_038415	-2.80394	-4.92735	0.781449	-7.73129	0.150276	0.00134429	Cyclic nucleotide-regulated ion channel family protein	AT5G15410.2	6e-06	cassava4.1_003012m	Manes.02G051100
RknMes02_037401	-2.80342	1.00914	0.436284	-1.79428	0.284358	0.000237	Unknown	AT2G41230.1	5e-12	cassava4.1_020660m
RknMes02_025263	-2.80083	4.38398	0.0314318	1.58315	0.195918	4.77e-06	Heavy metal transport/detoxification superfamily protein	AT5G24580.3	3e-21
RknMes02_023423	-2.79502	-4.86242	0.630677	-7.65744	0.127242	0.000573	zinc transporter 5 precursor	AT1G05300.2	5e-38	cassava4.1_022679m	Manes.16G050100
RknMes02_052940	-2.77786	-4.31088	0.239744	-7.08874	0.881957	0.00248362	Concanavalin A-like lectin protein kinase family protein	AT5G06740.1	0	cassava4.1_024000m	Manes.08G043300
RknMes02_021204	-2.76553	-1.57395	0.464242	-4.33948	0.311834	0.000335	cysteine-rich RLK (RECEPTOR-like protein kinase) 29	AT4G21410.1	2e-17	cassava4.1_032014m
RknMes02_036701	-2.76312	5.13386	0.510781	2.37075	0.286418	0.000406	kunitz trypsin inhibitor 1	AT1G73260.1	2e-15	cassava4.1_022744m	Manes.02G083500
RknMes02_054918	-2.75813	-1.46424	0.150433	-4.22237	0.530289	0.000321	zinc finger protein 3///C2H2 and C2HC zinc fingers superfamily protein	AT5G25160.1	2e-33	cassava4.1_027382m	Manes.03G010600
RknMes02_013045	-2.73263	-2.90628	0.641516	-5.6389	0.613991	0.00236255				cassava4.1_017625m	Manes.04G150300
RknMes02_053713	-2.71929	1.41991	0.644888	-1.29938	0.550825	0.00197806	Kunitz family trypsin and protease inhibitor protein	AT1G17860.1	5e-10	cassava4.1_025317m	Manes.01G126400
RknMes02_032658	-2.71566	-0.91042	0.209054	-3.62608	0.498878	0.000318	BTB and TAZ domain protein 4	AT5G67480.2	8e-21	cassava4.1_009748m	Manes.13G112500
RknMes02_023577	-2.70114	-4.07525	0.265068	-6.77638	0.948264	0.00385927	Protein of Unknown Function (DUF239)	AT5G56530.2	4e-30	cassava4.1_009162m
RknMes02_023683	-2.68652	-4.61858	0.212382	-7.30511	0.211889	3.26e-05				cassava4.1_007432m	Manes.01G114600
RknMes02_037983	-2.66734	1.21261	0.26774	-1.45473	0.359773	0.000168	BTB and TAZ domain protein 4	AT5G67480.2	0	cassava4.1_009748m	Manes.13G112500
RknMes02_053717	-2.66428	-2.11444	0.729063	-4.77872	0.471301	0.00239523	Gibberellin-regulated family protein	AT2G14900.1	2e-29	cassava4.1_025329m	Manes.12G109900
RknMes02_044360	-2.65851	-2.39289	0.602631	-5.0514	0.803923	0.00451348
RknMes02_055793	-2.65642	-4.85496	0.464622	-7.51138	0.142137	0.000226	COP1-interacting protein 7	AT4G27430.2	0	cassava4.1_028856m
RknMes02_007601	-2.64831	-4.6717	0.411853	-7.32001	0.688056	0.00176632	unknown protein	AT1G52140.1	1e-12	cassava4.1_018981m
RknMes02_055679	-2.64268	4.89904	0.531698	2.25636	0.344193	0.000684	kunitz trypsin inhibitor 1	AT1G73260.1	2e-15	cassava4.1_028668m	Manes.01G126300
RknMes02_038692	-2.63703	-5.26937	0.696513	-7.9064	0.0667033	0.00102299				cassava4.1_021288m	Manes.13G117700
RknMes02_011794	-2.62522	-5.0508	0.0807972	-7.67602	0.138611	3.63e-06	cytochrome P450, family 78, subfamily A, polypeptide 10	AT1G74110.1	2e-12	cassava4.1_005383m	Manes.14G087600
RknMes02_038688	-2.62071	-3.57556	0.338967	-6.19627	0.975782	0.00542039	Expressed protein	AT1G07985.1	2e-33	cassava4.1_018596m	Manes.07G006300
RknMes02_034653	-2.61556	5.201	0.342438	2.58543	0.188503	0.0001	NADH-ubiquinone oxidoreductase 20 kDa subunit, mitochondrial	AT5G11770.1	0	cassava4.1_016108m	Manes.11G028300
RknMes02_040013	-2.60715	5.67006	0.45377	3.06291	0.251489	0.000319	2-oxoglutarate (2OG) and Fe(II)-dependent oxygenase superfamily protein	AT1G52800.1	0	cassava4.1_012090m	Manes.11G050300
RknMes02_004593	-2.60038	-4.25911	0.185946	-6.85949	0.745299	0.00160977	photosystem II subunit O-2	AT3G50820.1	4e-23	cassava4.1_015718m
RknMes02_035496	-2.60034	-2.91837	0.119675	-5.51871	1.06974	0.00664041	SIGNAL PEPTIDE PEPTIDASE-LIKE 4	AT1G01650.2	0	cassava4.1_005477m	Manes.01G256100
RknMes02_023840	-2.59981	5.69403	0.308516	3.09422	0.201731	8.09e-05	dehydration-induced protein (ERD15)///Protein containing PAM2 motif which mediates interaction with the PABC domain of polyadenyl binding proteins.	AT2G41430.5	5e-13	cassava4.1_019973m
RknMes02_052969	-2.59538	-0.6654	0.155247	-3.26078	0.590459	0.000633	Protein of unknown function (DUF1442)	AT2G45360.1	0	cassava4.1_024046m	Manes.05G046400
RknMes02_042888	-2.57255	-5.38373	0.337171	-7.95629	0.133915	7.97e-05	Peroxidase superfamily protein	AT5G47000.1	0	cassava4.1_027345m	Manes.06G101200
RknMes02_055746	-2.56563	-1.27646	0.0669033	-3.84209	0.337054	6.82e-05	homeobox from Arabidopsis thaliana	AT5G06710.1	0	cassava4.1_028784m	Manes.07G000600
RknMes02_024687	-2.55173	-1.71534	0.395154	-4.26707	0.288806	0.000276	seed imbibition 1	AT1G55740.1	0	cassava4.1_002249m	Manes.05G206000
RknMes02_017763	-2.55019	-1.15711	0.33566	-3.7073	0.856978	0.00371647				cassava4.1_020325m	Manes.13G152300
RknMes02_009542	-2.54016	3.10382	0.296064	0.563667	0.237646	0.000101	seed imbibition 1	AT1G55740.1	4e-15	cassava4.1_002249m	Manes.05G206000
RknMes02_048640	-2.53631	-0.858947	0.236132	-3.39526	0.0972226	2.28e-05	unknown protein	AT1G54200.1	0	cassava4.1_008174m	Manes.11G021800
RknMes02_010635	-2.53091	-4.88273	0.351549	-7.41364	0.534518	0.000846	beta-galactosidase 3	AT4G36360.2	1e-42	cassava4.1_001621m	Manes.18G022000
RknMes02_045038	-2.52048	-2.9452	0.576624	-5.46568	0.501394	0.00178021
RknMes02_048568	-2.50931	0.886704	0.0783478	-1.62261	0.259504	3.02e-05	Auxin efflux carrier family protein	AT1G71090.1	0	cassava4.1_007432m	Manes.01G114600
RknMes02_051869	-2.50819	-4.74892	1.01346	-7.25712	0.496904	0.00928401	homeobox protein 33///homeobox protein 31	AT1G14440.2	0	cassava4.1_022170m	Manes.10G106000
RknMes02_055998	-2.49506	-0.979328	0.316028	-3.47438	0.556939	0.0009	zinc finger protein 2///C2H2 and C2HC zinc fingers superfamily protein	AT5G57520.1	3e-32	cassava4.1_029187m	Manes.14G111200
RknMes02_020901	-2.47798	-5.38982	1.27935	-7.86781	0.143253	0.01644	flavin-dependent monooxygenase 1	AT1G19250.1	9e-25	cassava4.1_005623m	Manes.05G085800
RknMes02_047469	-2.46749	1.04454	0.1817	-1.42295	0.17427	2.53e-05
RknMes02_033286	-2.46703	-2.69644	0.507626	-5.16347	0.250378	0.000577	UDP-Glycosyltransferase superfamily protein	AT4G15480.1	0	cassava4.1_034307m	Manes.07G070800
RknMes02_034871	-2.46424	-3.42824	0.476617	-5.89248	1.32042	0.02339
RknMes02_041137	-2.46211	-1.77856	0.275748	-4.24067	0.451061	0.000442	mitochondrial editing factor 18	AT5G19020.1	1e-21	cassava4.1_034212m	Manes.03G185500
RknMes02_037681	-2.45205	1.09155	0.147647	-1.3605	0.28547	6.39e-05	ACT-like protein tyrosine kinase family protein	AT4G35780.1	1e-28	cassava4.1_013069m
RknMes02_056263	-2.45114	0.63824	0.238791	-1.8129	0.257892	8.73e-05	disease resistance family protein / LRR family protein	AT2G34930.1	0	cassava4.1_029622m	Manes.15G086500
RknMes02_014655	-2.44587	-5.15684	0.827066	-7.60271	0.22165	0.00328025	EXS (ERD1/XPR1/SYG1) family protein	AT1G14040.1	1e-39	cassava4.1_031584m	Manes.05G105500
RknMes02_011023	-2.4439	-5.11087	0.432333	-7.55477	0.13891	0.000249	methionine gamma-lyase	AT1G64660.1	1e-11	cassava4.1_007238m	Manes.S105100
RknMes02_038836	-2.44314	-3.13483	0.363221	-5.57797	0.286918	0.000266	Unknown///BTB/POZ domain-containing protein	AT2G30600.5	2e-40	cassava4.1_024351m
RknMes02_039640	-2.44125	-1.21122	0.0754749	-3.65247	0.209786	1.74e-05	polygalacturonase inhibiting protein 1	AT5G06860.1	0	cassava4.1_021900m	Manes.09G031400
RknMes02_053560	-2.43131	-4.45268	0.410224	-6.88399	0.669734	0.00233148	armadillo repeat only 1	AT4G34940.1	0	cassava4.1_025032m	Manes.S029200
RknMes02_023266	-2.41412	-3.00814	0.449484	-5.42226	0.374646	0.000725	Pectin lyase-like superfamily protein///Pectate lyase family protein	AT1G67750.1	0	cassava4.1_008855m	Manes.12G019100
RknMes02_002290	-2.40554	-5.05318	0.530321	-7.45872	0.176634	0.000613
RknMes02_034885	-2.39606	6.79594	0.0941759	4.39988	0.711795	0.0017185	Unknown///zinc-finger protein 2	AT1G21310.1	0
RknMes02_000447	-2.38621	-4.80371	0.356139	-7.18992	0.757652	0.0033148	O-Glycosyl hydrolases family 17 protein///Glycosyl hydrolase family 17 protein	AT4G34480.1	0	cassava4.1_007157m	Manes.05G160600
RknMes02_048888	-2.38379	-3.56733	0.508105	-5.95112	0.638659	0.00298126	CBL-interacting protein kinase 3	AT2G26980.5	0	cassava4.1_010345m	Manes.02G133600
RknMes02_050899	-2.38269	-0.474039	0.110527	-2.85673	0.463919	0.000335				cassava4.1_020534m	Manes.13G106100
RknMes02_022667	-2.37407	-4.9353	0.670486	-7.30937	0.398875	0.00251384	potassium transporter 2///Potassium transporter family protein	AT2G40540.2	1e-43	cassava4.1_001981m	Manes.10G004700
RknMes02_032872	-2.37343	-4.60874	0.29197	-6.98218	0.496508	0.00073	CBS domain-containing protein///Cystathionine beta-synthase (CBS) family protein	AT5G53750.1	0	cassava4.1_012785m	Manes.15G085600
RknMes02_029546	-2.3568	-0.650626	0.21319	-3.00743	0.209489	5.74e-05
RknMes02_005965	-2.3525	-3.49463	0.395352	-5.84714	0.212493	0.000278	urophorphyrin methylase 1	AT5G40850.1	2e-32	cassava4.1_010226m	Manes.07G002600
RknMes02_058193	-2.35175	-4.66994	0.473825	-7.02169	0.581876	0.00221347	Protein of unknown function (DUF3049)///Unknown	AT5G19260.1	0	cassava4.1_032781m	Manes.15G025700
RknMes02_042150	-2.34826	-4.06178	0.305263	-6.41004	0.589176	0.00135551	unknown protein	AT4G29735.1	2e-08
RknMes02_058515	-2.34638	-0.823707	0.215669	-3.17009	0.563894	0.000921	Seed maturation protein	AT3G22490.1	0	cassava4.1_033303m	Manes.05G078200
RknMes02_050254	-2.34408	0.868379	0.170748	-1.4757	0.354362	0.000174	SAUR-like auxin-responsive protein family	AT4G22620.1	2e-40	cassava4.1_018130m	Manes.01G075900
RknMes02_051302	-2.34158	-2.69123	0.249657	-5.03281	0.805585	0.00371591	Scorpion toxin-like knottin superfamily protein	AT5G63660.1	6e-23	cassava4.1_021237m	Manes.05G122400
RknMes02_000878	-2.34019	-4.52131	0.478549	-6.8615	0.804421	0.00579698	Nodulin MtN3 family protein	AT4G10850.1	6e-12	cassava4.1_014231m	Manes.01G053100
RknMes02_001329	-2.33616	-4.56583	0.583088	-6.902	1.13464	0.0199579	WRKY DNA-binding protein 75	AT5G13080.1	7e-19	cassava4.1_017208m	Manes.17G102000
RknMes02_040846	-2.33077	-1.40677	0.351159	-3.73754	0.575364	0.00149473	Wound-responsive family protein///Unknown	AT4G10270.1	3e-07
RknMes02_051373	-2.3286	-3.21181	0.390399	-5.54041	0.572409	0.00167568	Leucine-rich repeat protein kinase family protein	AT1G06840.1	0	cassava4.1_021356m	Manes.08G169000
RknMes02_050698	-2.32665	-0.751827	0.350587	-3.07847	0.429726	0.000686				cassava4.1_019991m	Manes.12G053900
RknMes02_057329	-2.32058	-5.11822	0.60157	-7.4388	0.492562	0.00273277	disease resistance family protein / LRR family protein	AT2G34930.1	0	cassava4.1_031410m
RknMes02_007795	-2.30785	-2.98556	0.248688	-5.29341	0.609363	0.00140819	light harvesting complex photosystem II subunit 6	AT1G15820.1	3e-31	cassava4.1_016185m
RknMes02_035025	-2.29338	-5.19818	0.59227	-7.49156	0.500171	0.00283159	RING/U-box superfamily protein	AT5G18260.1	5e-28	cassava4.1_008767m
RknMes02_042908	-2.28722	-3.41818	0.796412	-5.70541	0.348886	0.0046683	Pyruvate kinase family protein	AT3G52990.1	2e-20	cassava4.1_030272m	Manes.10G054500
RknMes02_054631	-2.28712	-3.16932	0.836182	-5.45644	0.51619	0.00780254				cassava4.1_026872m	Manes.05G086700
RknMes02_023892	-2.28636	-2.12135	0.441284	-4.40771	0.13495	0.000352	Unknown///BTB/POZ domain-containing protein	AT2G30600.5	0	cassava4.1_030009m
RknMes02_055052	-2.28248	-1.8448	0.813553	-4.12728	0.612432	0.00903068	MATE efflux family protein	AT3G03620.1	0	cassava4.1_027601m	Manes.09G135200
RknMes02_057376	-2.27602	3.35702	0.293451	1.08101	0.272743	0.000208				cassava4.1_031490m	Manes.09G087000
RknMes02_012566	-2.27063	-3.17576	0.460452	-5.44639	0.251136	0.000609	Leucine-rich repeat transmembrane protein kinase	AT1G56120.1	8e-09	cassava4.1_025733m
RknMes02_015083	-2.26636	-3.18134	0.159574	-5.4477	0.0487115	8.1e-06	CHY-type/CTCHY-type/RING-type Zinc finger protein	AT5G22920.1	6e-22
RknMes02_017829	-2.26521	-5.18628	0.680638	-7.45149	0.66715	0.00714763
RknMes02_018021	-2.25589	-1.7095	0.770457	-3.96539	0.273175	0.00382697
RknMes02_006603	-2.25534	-4.6798	0.18232	-6.93514	0.818497	0.0042661	Acyl-CoA N-acyltransferase with RING/FYVE/PHD-type zinc finger domain	AT3G53680.1	2e-20	cassava4.1_033663m
RknMes02_009597	-2.25316	-2.11961	0.388164	-4.37277	0.718222	0.00382694	UDP-Glycosyltransferase superfamily protein	AT4G15480.1	3e-39	cassava4.1_034307m	Manes.07G070800
RknMes02_057507	-2.2334	-2.26793	0.447738	-4.50133	0.272978	0.000651	AT5G61630.1	AT5G61630.1	1e-25	cassava4.1_031699m	Manes.14G039600
RknMes02_039491	-2.22748	-4.1633	0.579906	-6.39079	0.949215	0.0142109	ABL interactor-like protein 2	AT2G46225.2	4e-12	cassava4.1_014287m	Manes.03G022600
RknMes02_004676	-2.21812	-2.46073	0.496058	-4.67885	0.185213	0.000696	methionine gamma-lyase	AT1G64660.1	0	cassava4.1_007238m	Manes.S105100
RknMes02_054645	-2.21393	3.35844	0.0697908	1.14451	0.360936	0.000173	pathogenesis-related 4	AT3G04720.1	0	cassava4.1_026892m	Manes.08G135400
RknMes02_058217	-2.19543	-5.4583	0.49954	-7.65373	0.205593	0.00078				cassava4.1_032825m
RknMes02_036355	-2.19457	-2.72601	0.265841	-4.92058	0.284027	0.000215	nicotianamine synthase 1///nicotianamine synthase 4	AT1G56430.1	0	cassava4.1_011913m	Manes.08G111200
RknMes02_053770	-2.19367	3.85251	0.058293	1.65884	0.32315	0.000111	pathogenesis-related 4	AT3G04720.1	0	cassava4.1_025410m	Manes.08G135300
RknMes02_055155	-2.18891	-5.36492	0.68891	-7.55383	0.137298	0.00229986	SGNH hydrolase-type esterase superfamily protein	AT2G40250.1	0	cassava4.1_027779m	Manes.07G132400
RknMes02_040981	-2.18554	-3.1344	0.576853	-5.31994	0.455338	0.00278793	Leucine-rich repeat transmembrane protein kinase///Unknown	AT4G20140.1	3e-09
RknMes02_008080	-2.17913	-4.50492	0.474104	-6.68405	0.625025	0.00373596	methylesterase PCR A	AT1G11580.1	3e-32	cassava4.1_007416m	Manes.15G075500
RknMes02_022257	-2.17392	-1.59842	0.137862	-3.77233	0.543611	0.000947	Leucine-rich repeat protein kinase family protein	AT4G30520.1	0	cassava4.1_003570m	Manes.14G114300
RknMes02_054491	-2.17323	-2.4316	0.951659	-4.60484	0.84138	0.025863	F-box family protein	AT3G44326.1	4e-26	cassava4.1_026640m	Manes.08G057900
RknMes02_031254	-2.17206	3.33109	0.0733711	1.15902	0.373292	0.000208	AIG2-like (avirulence induced gene) family protein	AT3G02910.1	0	cassava4.1_014349m	Manes.09G129000
RknMes02_000713	-2.16738	3.38114	0.119984	1.21376	0.563969	0.00107605	Unknown///zinc-finger protein 2	AT1G21310.1	8e-10
RknMes02_023391	-2.16506	-1.19526	0.377332	-3.36031	0.198817	0.000325	Transducin/WD40 repeat-like superfamily protein	AT1G24530.1	2e-33	cassava4.1_021967m	Manes.13G020400
RknMes02_042143	-2.15585	-5.50306	1.234	-7.6589	0.0762755	0.0241017
RknMes02_037856	-2.15469	-0.734298	0.249277	-2.88898	0.199635	0.000109	white-brown complex homolog protein 11	AT1G17840.1	0	cassava4.1_003511m	Manes.07G034600
RknMes02_036608	-2.15086	5.81307	0.134707	3.66221	0.444368	0.00047	serine protease inhibitor, Kazal-type family protein	AT4G01575.1	3e-13	cassava4.1_020528m	Manes.05G005600
RknMes02_057168	-2.14041	-3.63276	0.256726	-5.77317	0.392151	0.000501	ARM-repeat/Tetratricopeptide repeat (TPR)-like protein	AT5G43120.1	0	cassava4.1_031139m	Manes.13G114900
RknMes02_023858	-2.13292	-2.19697	0.282102	-4.32989	0.293729	0.000286	aldehyde oxidase 1///aldehyde oxidase 2	AT5G20960.2	0	cassava4.1_021582m	Manes.11G105300
RknMes02_031261	-2.13169	-4.90738	0.755992	-7.03907	0.772395	0.0150581	NAC (No Apical Meristem) domain transcriptional regulator superfamily protein	AT4G27410.2	0	cassava4.1_010999m	Manes.15G084800
RknMes02_024530	-2.12476	-2.94254	0.69184	-5.0673	0.506485	0.00607783
RknMes02_033106	-2.11338	-4.72717	0.278374	-6.84055	0.442425	0.000802	Unknown	AT4G25580.1	4e-19	cassava4.1_005920m	Manes.06G147200
RknMes02_020537	-2.10937	-1.94033	0.322566	-4.0497	0.232289	0.000276				cassava4.1_019051m	Manes.07G136300
RknMes02_008684	-2.10857	-3.97282	1.05115	-6.08139	0.446882	0.0194162
RknMes02_049925	-2.09068	-3.65518	0.275223	-5.74585	0.753127	0.00488974	AGAMOUS-like 12	AT1G71692.1	0	cassava4.1_016582m	Manes.S037600
RknMes02_050805	-2.07489	-3.69802	0.341615	-5.77291	0.363697	0.000729				cassava4.1_020309m
RknMes02_051839	-2.06387	2.23854	0.0660101	0.174669	0.0735149	3.69e-06				cassava4.1_022122m	Manes.14G090000
RknMes02_057115	-2.063	-5.30406	1.1096	-7.36707	0.501938	0.0268993	RING/U-box superfamily protein///brassinosteroid-responsive RING-H2	AT3G61460.1	7e-12	cassava4.1_031065m	Manes.06G076300
RknMes02_049164	-2.06144	-4.21508	0.363126	-6.27652	1.16687	0.0273554	myb domain protein 43	AT5G16600.1	0	cassava4.1_012272m	Manes.02G077400
RknMes02_029420	-2.05976	-5.09998	0.4025	-7.15974	0.383811	0.00115218	unknown protein	AT2G17550.1	4e-22	cassava4.1_031951m	Manes.01G155500
RknMes02_035917	-2.0563	-0.703042	0.185286	-2.75934	0.414038	0.000523	Unknown///AT3G21570.1	AT3G22530.1	9e-24	cassava4.1_017920m	Manes.01G206300
RknMes02_007102	-2.04348	0.978287	0.0872271	-1.06519	0.283704	0.000103				cassava4.1_020342m	Manes.14G070000
RknMes02_036349	-2.03917	-2.94301	0.159292	-4.98218	0.291037	0.000168	Unknown///PF02095	AT2G27380.1	4e-08	cassava4.1_019161m	Manes.03G164800
RknMes02_039500	-2.03501	-3.1506	0.385331	-5.18561	1.05618	0.0210138	Unknown///Heavy metal transport/detoxification superfamily protein	AT1G56210.1	6e-14	cassava4.1_014508m	Manes.05G064600
RknMes02_047350	-2.03444	-5.65023	0.325995	-7.68468	0.222632	0.000315	AGAMOUS-like 12	AT1G71692.1	6e-31	cassava4.1_016582m	Manes.S037600
RknMes02_049135	-2.03344	-0.940671	0.23067	-2.97411	0.50374	0.00119565	AT5G59350.1	AT2G39560.1	9e-43	cassava4.1_012083m	Manes.07G114700
RknMes02_008229	-2.03179	-3.03403	0.249283	-5.06582	0.554067	0.00174659				cassava4.1_023048m	Manes.06G125100
RknMes02_000561	-2.02777	-4.39608	0.174724	-6.42385	0.612797	0.00212285	Major facilitator superfamily protein	AT3G54450.1	0	cassava4.1_006984m	Manes.04G159500
RknMes02_048364	-2.02543	3.18839	0.433297	1.16297	0.228383	0.000743	cinnamate-4-hydroxylase	AT2G30490.1	0	cassava4.1_005452m	Manes.02G227200
RknMes02_055039	-2.02295	-4.72385	0.165727	-6.7468	0.667001	0.00294976	alpha/beta-Hydrolases superfamily protein	AT2G45610.1	0	cassava4.1_027577m	Manes.01G264200
RknMes02_023829	-2.01622	-2.81876	0.103685	-4.83498	0.618143	0.00203148	HCO3- transporter family	AT2G47160.1	0	cassava4.1_002538m	Manes.14G065000
RknMes02_058937	-2.01492	-4.90657	0.422604	-6.92149	0.4543	0.00195607	Lecithin:cholesterol acyltransferase family protein	AT3G44830.1	0	cassava4.1_034030m	Manes.04G010700
RknMes02_013384	-2.0114	-4.64363	0.201838	-6.65503	0.563559	0.00171903	nitrite reductase 1	AT2G15620.1	7e-40	cassava4.1_004233m	Manes.10G071700
RknMes02_041529	-2.0081	-4.40868	0.105462	-6.41678	0.94579	0.0116024
RknMes02_037209	-2.00206	-2.23119	0.174519	-4.23325	0.475238	0.000891	LOB domain-containing protein 37	AT5G67420.1	1e-10	cassava4.1_014772m	Manes.12G110600
RknMes02_024599	-1.99975	-5.34309	0.257275	-7.34284	0.258862	0.000251				cassava4.1_031811m	Manes.11G116800
RknMes02_048606	-1.9981	-1.78974	0.0850063	-3.78784	0.367558	0.000282	Leucine-rich repeat (LRR) family protein	AT4G06744.1	0	cassava4.1_007877m	Manes.18G040900
RknMes02_040295	-1.99644	3.86968	0.160917	1.87324	0.167807	4.82e-05	CBL-interacting protein kinase 3	AT2G26980.4	4e-17	cassava4.1_007824m
RknMes02_054542	-1.99429	-3.11848	0.176248	-5.11278	0.882893	0.00955252	Peroxidase superfamily protein	AT1G14550.1	0	cassava4.1_026723m	Manes.02G025900
RknMes02_042978	-1.99318	-4.75048	0.265119	-6.74366	0.950831	0.0138822	response regulator 11	AT1G67710.1	5e-11
RknMes02_040438	-1.98921	-4.51596	0.264372	-6.50517	0.426807	0.000887
RknMes02_045961	-1.98793	5.90501	0.279167	3.91707	0.449874	0.0011017	hemoglobin 1	AT2G16060.1	0	cassava4.1_005272m
RknMes02_015460	-1.98744	1.53444	0.151125	-0.452995	0.157459	4.04e-05	NAD(P)-linked oxidoreductase superfamily protein	AT1G60750.1	6e-22	cassava4.1_010882m	Manes.12G079000
RknMes02_018313	-1.98516	2.44337	0.161178	0.458212	0.197149	7e-05	myo-inositol oxygenase 4	AT4G26260.1	0	cassava4.1_012370m	Manes.16G106200
RknMes02_039519	-1.98248	-4.27155	0.199521	-6.25403	0.694979	0.00399591				cassava4.1_014899m	Manes.05G145300
RknMes02_047343	-1.98119	-1.02121	0.381714	-3.00241	0.592388	0.00359108
RknMes02_040842	-1.97475	3.80651	0.242968	1.83177	0.229846	0.000193
RknMes02_021183	-1.97413	-1.10247	0.172478	-3.0766	0.462087	0.000855
RknMes02_033766	-1.96753	-4.83124	0.344302	-6.79876	1.00131	0.0190561				cassava4.1_020502m
RknMes02_001577	-1.96576	-3.62764	0.0882948	-5.5934	0.657221	0.00287077	slufate transporter 2;1	AT5G10180.1	1e-07	cassava4.1_003223m	Manes.18G070600
RknMes02_045397	-1.96258	-3.48149	0.547749	-5.44407	0.407366	0.00328025	Leucine-rich repeat transmembrane protein kinase	AT1G56140.1	0
RknMes02_039327	-1.95836	3.57935	0.490866	1.62099	0.274801	0.00149955	pathogenesis-related family protein	AT1G78780.2	0	cassava4.1_015394m	Manes.03G100300
RknMes02_054277	-1.9528	-1.73321	0.159129	-3.68601	0.249326	0.000129				cassava4.1_026285m
RknMes02_036394	-1.94755	-2.27918	0.441064	-4.22672	0.683545	0.00704985	TSPO(outer membrane tryptophan-rich sensory protein)-related	AT2G47770.1	0	cassava4.1_016965m	Manes.05G063900
RknMes02_001298	-1.94643	-4.72748	0.255283	-6.67391	0.650761	0.00375418				cassava4.1_011733m	Manes.06G080600
RknMes02_015055	-1.93883	-5.66471	0.149655	-7.60354	0.606983	0.00239468	Xanthine/uracil permease family protein	AT2G34190.1	9e-28	cassava4.1_005489m	Manes.17G057600
RknMes02_006478	-1.93799	-1.7023	0.0931081	-3.64028	0.313264	0.000193
RknMes02_051798	-1.93448	-1.03477	0.176235	-2.96924	0.188322	7.97e-05	Protein of unknown function (DUF3049)	AT1G54740.1	1e-23	cassava4.1_022051m	Manes.08G123800
RknMes02_052891	-1.93361	-4.09255	0.252782	-6.02616	0.0976935	9.52e-05	Unknown///Heavy metal transport/detoxification superfamily protein	AT1G56210.1	1e-27	cassava4.1_023927m	Manes.15G012800
RknMes02_035233	-1.93194	2.8996	0.315267	0.967659	0.142299	0.000237	bZIP transcription factor family protein	AT5G28770.2	1e-10	cassava4.1_007837m	Manes.08G134500
RknMes02_037089	-1.92773	0.737679	0.140102	-1.19005	0.194283	6.42e-05	zinc transporter 5 precursor	AT1G05300.1	0	cassava4.1_010911m	Manes.09G089600
RknMes02_044357	-1.92693	-5.15188	0.295329	-7.07881	0.690294	0.00531064
RknMes02_057416	-1.92549	-4.46777	0.626809	-6.39326	0.871733	0.0218118				cassava4.1_031548m	Manes.03G168400
RknMes02_013013	-1.92377	-1.35354	0.178088	-3.27731	0.260853	0.000177	Protein phosphatase 2C family protein///highly ABA-induced PP2C gene 2///highly ABA-induced PP2C gene 3///highly ABA-induced PP2C gene 1	AT5G59220.1	1e-18	cassava4.1_031181m	Manes.02G010500
RknMes02_014778	-1.91965	0.635419	0.182463	-1.28423	0.349878	0.000402	heat shock protein 18.2///HSP20-like chaperones superfamily protein	AT5G59720.1	5e-10	cassava4.1_017871m	Manes.10G020600
RknMes02_039107	-1.91605	0.802254	0.295979	-1.1138	0.249794	0.000382	atypical CYS HIS rich thioredoxin 5	AT5G61440.1	2e-32	cassava4.1_013799m	Manes.14G080100
RknMes02_058839	-1.91574	4.35497	0.264175	2.43923	1.06492	0.0241166	methyl esterase 5	AT5G10300.1	0	cassava4.1_033857m	Manes.13G092900
RknMes02_026653	-1.91546	-1.2508	0.415449	-3.16625	0.262915	0.000955	cytochrome P450, family 76, subfamily G, polypeptide 1///"cytochrome P450, family 76, subfamily C, polypeptide 1"	AT3G52970.1	5.6e-45	cassava4.1_005820m	Manes.08G019400
RknMes02_052934	-1.9116	-1.63675	0.586545	-3.54835	0.502043	0.00616567				cassava4.1_023987m	Manes.05G086400
RknMes02_030191	-1.91012	-4.21116	0.216296	-6.12128	0.365322	0.00055	lipoxygenase 3	AT1G17420.1	1e-24	cassava4.1_003057m
RknMes02_035330	-1.90386	-4.80579	0.311386	-6.70965	0.8447	0.0115513	Unknown///AT3G21570.1	AT1G20070.1	6e-06	cassava4.1_014899m	Manes.05G145300
RknMes02_048466	-1.90355	-1.4981	0.258976	-3.40165	0.318407	0.000493	Major facilitator superfamily protein	AT5G18840.1	0	cassava4.1_006464m	Manes.15G019200
RknMes02_002963	-1.90341	-3.85802	0.191059	-5.76143	0.739239	0.00599669	phospholipase D delta	AT4G35790.3	1e-22	cassava4.1_025855m	Manes.05G142100
RknMes02_021669	-1.8978	-5.32077	0.231101	-7.21856	0.556641	0.00225353				cassava4.1_007007m	Manes.12G011700
RknMes02_027966	-1.89449	-0.626957	0.249228	-2.52145	0.419924	0.00097	Protein of unknown function (DUF567)	AT2G38640.1	0	cassava4.1_015750m	Manes.08G166600
RknMes02_057357	-1.89188	-4.2218	0.454185	-6.11369	0.540326	0.00442336	acyl-CoA sterol acyl transferase 1	AT3G51970.1	0	cassava4.1_031460m
RknMes02_044679	-1.89129	-4.71049	0.264746	-6.60179	0.303356	0.000467
RknMes02_000239	-1.89093	-5.06397	0.383147	-6.9549	1.05575	0.0276767	Pectin lyase-like superfamily protein	AT4G23820.1	0	cassava4.1_007592m	Manes.S008500
RknMes02_036742	-1.88877	6.75976	0.141344	4.87098	0.749384	0.00616567	Unknown	AT5G06760.1	1e-20	cassava4.1_019959m	Manes.09G034800
RknMes02_040582	-1.88698	-2.10021	0.6986	-3.98719	0.568392	0.0120242
RknMes02_008178	-1.88328	-0.998721	0.417324	-2.882	0.223068	0.000886	Unknown///Dormancy/auxin associated family protein	AT1G56220.3	1e-08	cassava4.1_019651m
RknMes02_045422	-1.88189	-5.13754	0.209435	-7.01943	1.04043	0.0228008
RknMes02_035800	-1.87111	2.41074	0.327993	0.539628	0.118333	0.000278	Unknown///BTB/POZ domain-containing protein	AT2G30600.5	0	cassava4.1_024351m
RknMes02_001633	-1.86858	-4.01867	0.19012	-5.88726	0.558281	0.00219587	light harvesting complex photosystem II subunit 6	AT1G15820.1	3e-20	cassava4.1_014391m
RknMes02_052375	-1.86589	3.39654	0.481158	1.53066	0.402789	0.00286171				cassava4.1_023032m	Manes.03G168300
RknMes02_055853	-1.86036	-1.7318	0.342371	-3.59216	0.951464	0.0198242	PLAC8 family protein	AT1G49030.1	6e-28	cassava4.1_028962m
RknMes02_017746	-1.85924	-4.57684	0.304111	-6.43609	0.658369	0.00535821	Tetratricopeptide repeat (TPR)-like superfamily protein	AT2G29670.1	3e-17	cassava4.1_004307m	Manes.01G163200
RknMes02_033120	-1.85814	4.29488	0.185908	2.43674	0.262249	0.000214	drought-induced 21	AT4G15910.1	3e-14	cassava4.1_020047m
RknMes02_030374	-1.858	0.371466	0.149468	-1.48654	0.291638	0.000229	heat shock protein 18.2///HSP20-like chaperones superfamily protein	AT5G59720.1	6e-35	cassava4.1_017871m	Manes.10G020600
RknMes02_045095	-1.85624	-3.55479	0.0949985	-5.41102	0.574402	0.00213868
RknMes02_008245	-1.85272	-5.78893	1.21597	-7.64165	0.119794	0.0404383	CHY-type/CTCHY-type/RING-type Zinc finger protein	AT5G22920.1	3e-14	cassava4.1_013514m	Manes.04G013300
RknMes02_017212	-1.84475	-5.46047	0.353361	-7.30521	0.224603	0.000606	thiazole biosynthetic enzyme, chloroplast (ARA6) (THI1) (THI4)///Unknown///TCP-1/cpn60 chaperonin family protein///Leucine-rich repeat (LRR) family protein	AT3G22800.1	2e-26	cassava4.1_020058m
RknMes02_035728	-1.84365	-0.688335	0.181506	-2.53198	0.234049	0.00017	myb-like transcription factor family protein	AT5G61620.1	0	cassava4.1_012140m	Manes.14G039400
RknMes02_040375	-1.84317	4.64255	0.316232	2.79939	0.347794	0.000946	Eukaryotic aspartyl protease family protein	AT1G03230.1	7e-08	cassava4.1_007537m	Manes.03G183500
RknMes02_053499	-1.83486	-5.228	0.769947	-7.06286	0.258684	0.00892297	expansin-like B1	AT4G17030.1	0	cassava4.1_024941m	Manes.17G018000
RknMes02_015489	-1.83207	-4.9521	1.09089	-6.78418	0.31703	0.0324473
RknMes02_035439	-1.82998	0.86246	0.244694	-0.967519	0.364005	0.000741	Unknown///Ankyrin repeat family protein	AT3G01750.1	0	cassava4.1_003160m	Manes.13G015400
RknMes02_016379	-1.82693	-3.523	0.179795	-5.34993	1.08562	0.0291711	Peptide methionine sulfoxide reductase family protein	AT2G18030.1	2e-29	cassava4.1_015197m
RknMes02_029146	-1.82682	-2.94168	0.747834	-4.7685	0.446581	0.0120113	Unknown///ethylene response factor 1///ethylene responsive element binding factor 1	AT5G47220.1	2e-40	cassava4.1_013138m
RknMes02_003533	-1.82657	-0.705656	0.327784	-2.53222	0.346983	0.00104466				cassava4.1_032546m	Manes.08G082700
RknMes02_052600	-1.82654	-5.45421	0.491444	-7.28075	0.580545	0.00701421				cassava4.1_023421m
RknMes02_053415	-1.82511	5.70542	0.212664	3.88031	0.38476	0.000757	FAD-binding Berberine family protein	AT1G30700.1	0	cassava4.1_024802m	Manes.14G125400
RknMes02_028115	-1.8218	-5.5208	0.279959	-7.3426	0.163489	0.000239	cassava4.1_020688m///NAD(P)-binding Rossmann-fold superfamily protein	AT1G52340.1	0	cassava4.1_013447m	Manes.07G052100
RknMes02_046620	-1.81907	-4.66275	0.482179	-6.48183	0.88795	0.0215852	xyloglucan endotransglucosylase/hydrolase 30	AT1G32170.1	4e-12
RknMes02_047710	-1.81509	-4.51313	0.346047	-6.32822	0.993948	0.0253867
RknMes02_035340	-1.81457	-1.04455	0.159101	-2.85912	0.399709	0.00072	Identified as a screen for stress-responsive genes.///cassava4.1_032525m	AT4G24275.1	1e-11	cassava4.1_018149m	Manes.07G025000
RknMes02_056082	-1.81246	-1.73956	0.14465	-3.55202	0.376147	0.000563				cassava4.1_029334m
RknMes02_016691	-1.80637	-4.31893	0.176755	-6.1253	0.613171	0.00354512	beta-amylase 1	AT3G23920.1	5e-25	cassava4.1_004345m	Manes.03G155800
RknMes02_046795	-1.80616	-4.70588	0.205576	-6.51204	0.784844	0.00945403
RknMes02_035998	-1.80239	-5.26127	0.361239	-7.06366	0.557059	0.00422996				cassava4.1_019381m	Manes.03G073600
RknMes02_057978	-1.79923	-3.92373	0.516164	-5.72296	0.15424	0.00179898	Peroxidase superfamily protein	AT5G19890.1	0	cassava4.1_032435m	Manes.15G103900
RknMes02_056839	-1.79803	-3.43752	0.231421	-5.23555	0.099813	0.000101	telomerase activator1///C2H2 and C2HC zinc fingers superfamily protein	AT3G53820.1	8e-17	cassava4.1_030622m	Manes.09G095200
RknMes02_037228	-1.7964	-0.473456	0.182932	-2.26985	0.148356	7.99e-05	Peroxidase superfamily protein	AT5G66390.1	5e-35	cassava4.1_011738m	Manes.01G140100
RknMes02_048825	-1.79264	3.51463	0.383575	1.72199	0.547494	0.00445383	gibberellin 3-oxidase 1	AT1G15550.1	0	cassava4.1_009909m	Manes.11G050500
RknMes02_053398	-1.79112	-3.40949	0.30174	-5.20061	0.408622	0.00145808	Protein kinase superfamily protein	AT4G14480.1	0	cassava4.1_024777m	Manes.03G167700
RknMes02_047159	-1.79011	-3.90926	0.128139	-5.69937	0.106819	2.92e-05
RknMes02_029481	-1.78857	-1.28554	0.597723	-3.07411	0.493018	0.00825542	GDSL-like Lipase/Acylhydrolase superfamily protein	AT5G03610.1	0	cassava4.1_010572m	Manes.09G057000
RknMes02_051826	-1.7862	-3.69797	0.305541	-5.48417	0.747019	0.00968121				cassava4.1_022097m	Manes.14G027000
RknMes02_038642	-1.78595	4.33961	0.10202	2.55366	0.0850272	1.6e-05	myo-inositol oxygenase 2	AT2G19800.1	3e-37	cassava4.1_012370m	Manes.16G106200
RknMes02_029109	-1.78517	-1.50752	0.364202	-3.29269	0.398132	0.00185898	las1-like family protein	AT5G12220.2	3e-07	cassava4.1_020502m
RknMes02_046787	-1.78472	-5.5795	0.622127	-7.36422	0.470304	0.00853757
RknMes02_058471	-1.78394	-0.764518	0.335476	-2.54846	0.630625	0.0059988				cassava4.1_033227m	Manes.06G146100
RknMes02_056199	-1.78335	-6.10315	1.17329	-7.8865	0.140221	0.0411381	Integrase-type DNA-binding superfamily protein	AT5G18450.1	3e-35	cassava4.1_029523m	Manes.09G146100
RknMes02_009462	-1.7821	-3.86442	0.24172	-5.64652	0.411333	0.00115603	Leucine-rich repeat (LRR) family protein	AT3G20820.1	4e-20	cassava4.1_009032m	Manes.06G167500
RknMes02_052512	-1.77599	-3.631	0.327974	-5.40698	0.444913	0.00209804				cassava4.1_023262m	Manes.09G117900
RknMes02_048499	-1.77173	-2.4195	0.680548	-4.19122	0.346831	0.00811861	serine carboxypeptidase-like 31	AT1G11080.2	0	cassava4.1_006770m	Manes.16G023700
RknMes02_032821	-1.77156	-1.04256	0.223909	-2.81412	0.317248	0.00054	nitrite reductase 1	AT2G15620.1	0	cassava4.1_004233m	Manes.10G071700
RknMes02_014145	-1.77083	7.78748	0.157471	6.01664	0.212959	0.000134	drought-induced 21	AT4G15910.1	5e-09	cassava4.1_020047m
RknMes02_052316	-1.76781	-1.43907	0.121881	-3.20688	0.549051	0.00230867	glycerol-3-phosphate acyltransferase 3	AT4G01950.1	0	cassava4.1_022947m	Manes.01G230400
RknMes02_008223	-1.76547	2.9239	0.145572	1.15843	0.251865	0.00019	drought-induced 21	AT4G15910.1	9e-08	cassava4.1_020047m
RknMes02_037986	-1.75806	-2.91315	0.469227	-4.67121	0.795771	0.017478	receptor like protein 42	AT3G25020.1	5e-44	cassava4.1_000728m	Manes.03G091100
RknMes02_049052	-1.75728	-2.79803	0.269594	-4.55531	0.607717	0.00472688	basic helix-loop-helix (bHLH) DNA-binding superfamily protein	AT5G53210.1	0	cassava4.1_011503m	Manes.14G018700
RknMes02_052033	-1.75668	-3.2909	0.998919	-5.04758	0.536261	0.0375802	myb domain protein 68	AT4G37780.1	0	cassava4.1_022461m	Manes.16G106000
RknMes02_051379	-1.75331	-3.15954	0.543453	-4.91284	0.667279	0.0135348	cassava4.1_022254m///Leucine-rich repeat protein kinase family protein///cassava4.1_030701m	AT3G47570.1	0	cassava4.1_021364m	Manes.10G068500
RknMes02_023495	-1.75199	-5.64125	0.394955	-7.39324	0.819102	0.0167289	LRR and NB-ARC domains-containing disease resistance protein	AT1G61190.1	1e-13
RknMes02_006993	-1.74913	0.552186	0.118427	-1.19695	0.178643	6.89e-05				cassava4.1_002538m	Manes.14G065000
RknMes02_006222	-1.74857	-1.23247	0.360605	-2.98104	0.118318	0.000523	Eukaryotic aspartyl protease family protein	AT1G03230.1	3e-26	cassava4.1_026646m	Manes.03G183800
RknMes02_020131	-1.7471	6.40392	0.224091	4.65682	0.320956	0.000588	structural constituent of nuclear pore///Unknown///Protein of unknown function (DUF1216)	AT2G45000.1	1e-11	cassava4.1_018170m	Manes.12G062400
RknMes02_039371	-1.74413	-3.12943	0.335286	-4.87356	0.380158	0.0016214	Unknown///AT1G13650.1	AT2G03810.4	1e-07	cassava4.1_016678m
RknMes02_027921	-1.74219	-0.515957	0.186692	-2.25814	0.217531	0.00019	CHY-type/CTCHY-type/RING-type Zinc finger protein	AT5G22920.1	0	cassava4.1_013514m	Manes.04G013300
RknMes02_052092	-1.74124	2.79135	0.591236	1.05011	0.316169	0.00511324	Glycosyl hydrolase superfamily protein///beta glucosidase 29	AT2G44460.1	0	cassava4.1_022562m	Manes.S043300
RknMes02_052457	-1.7405	-3.92105	0.464388	-5.66155	0.471248	0.00483144	xyloglucan endotransglucosylase/hydrolase 30	AT1G32170.1	0	cassava4.1_023180m
RknMes02_039369	-1.73875	-5.44926	0.706707	-7.18801	0.411326	0.0114024				cassava4.1_031708m	Manes.01G101500
RknMes02_044718	-1.73854	-4.87998	0.521536	-6.61853	0.3233	0.00355459
RknMes02_050820	-1.73453	-4.03728	0.307621	-5.77181	0.366517	0.00131154				cassava4.1_020349m	Manes.02G060300
RknMes02_019051	-1.73259	-4.47077	0.245943	-6.20336	0.57914	0.00401284	relative of early flowering 6	AT3G48430.1	2e-44	cassava4.1_000108m	Manes.06G114100
RknMes02_007095	-1.72973	-5.3143	0.335171	-7.04403	0.492544	0.0032147				cassava4.1_001731m
RknMes02_056574	-1.72759	-5.91977	0.967122	-7.64736	0.257942	0.0253867				cassava4.1_030177m	Manes.14G004800
RknMes02_053654	-1.72717	-5.24723	0.254006	-6.9744	0.992701	0.0276972	Oleosin family protein	AT3G01570.1	5e-09	cassava4.1_025204m
RknMes02_052227	-1.72669	-5.08678	0.107597	-6.81347	1.12113	0.0390535	Arabidopsis protein of unknown function (DUF241)	AT4G35680.1	7e-45	cassava4.1_022805m	Manes.02G112100
RknMes02_038984	-1.72385	-4.14514	0.394127	-5.86899	0.576279	0.00632401	Unknown///ketose-bisphosphate aldolase class-II family protein	AT1G18270.3	4e-07	cassava4.1_020717m
RknMes02_011685	-1.72136	-4.63393	0.429699	-6.35529	0.820295	0.0192082				cassava4.1_025331m	Manes.08G111100
RknMes02_003179	-1.7202	-4.69635	0.633137	-6.41655	0.72861	0.0224821	Malectin/receptor-like protein kinase family protein	AT3G51550.1	2e-27	cassava4.1_002161m	Manes.05G111600
RknMes02_045144	-1.71974	-5.04599	0.287514	-6.76573	0.350763	0.00110391
RknMes02_033400	-1.71812	0.555976	0.216007	-1.16214	0.168226	0.000174	unknown protein	AT2G40430.2	0	cassava4.1_009429m	Manes.07G139400
RknMes02_032524	-1.71798	-3.65683	0.102399	-5.37481	0.536889	0.00232023	cytochrome P450, family 83, subfamily B, polypeptide 1	AT4G31500.1	0	cassava4.1_006232m	Manes.12G144200
RknMes02_006418	-1.71751	4.45561	0.302969	2.7381	0.532267	0.00372057	PEBP (phosphatidylethanolamine-binding protein) family protein	AT1G18100.1	1e-26	cassava4.1_021034m	Manes.16G019600
RknMes02_045459	-1.71658	-5.66633	0.573557	-7.38291	0.467341	0.00813741
RknMes02_000555	-1.71587	-4.68408	0.220661	-6.39995	1.04087	0.0325578	RING/U-box protein	AT3G05670.1	1e-10	cassava4.1_030756m	Manes.06G080200
RknMes02_052841	-1.71528	4.76846	0.0985807	3.05318	0.548189	0.00252515	methyl esterase 5	AT5G10300.1	0	cassava4.1_023843m	Manes.13G092800
RknMes02_030116	-1.71057	-3.89614	0.205644	-5.6067	0.428328	0.0013578	unknown protein	AT3G56290.1	0	cassava4.1_017597m	Manes.07G139500
RknMes02_054187	-1.70824	-3.70575	0.888344	-5.41399	0.376462	0.0230598				cassava4.1_026134m	Manes.01G199700
RknMes02_045035	-1.70528	-5.73766	0.543482	-7.44293	0.583821	0.0111754
RknMes02_058666	-1.70254	3.18946	0.454985	1.48692	0.258428	0.00201513	cytochrome P450, family 94, subfamily B, polypeptide 3	AT3G48520.1	0	cassava4.1_033581m	Manes.01G200000
RknMes02_053363	-1.70036	-5.09254	0.694495	-6.7929	0.886296	0.0411385	Cell cycle regulated microtubule associated protein	AT4G22860.1	2.9e-44	cassava4.1_024724m	Manes.14G032400
RknMes02_057036	-1.6997	-4.59578	0.44421	-6.29548	0.766646	0.0169922	unknown protein	AT1G30260.1	3e-10	cassava4.1_030941m	Manes.15G124400
RknMes02_055721	-1.69663	-4.08933	0.273018	-5.78596	0.197069	0.00038	RAD-like 1///RAD-like 6	AT4G39250.1	3e-36	cassava4.1_028739m
RknMes02_053870	-1.69656	-3.96706	0.457576	-5.66362	0.654065	0.0114465	Histone superfamily protein	AT1G08170.1	7e-41	cassava4.1_025595m	Manes.11G153400
RknMes02_004011	-1.69509	0.951878	0.147117	-0.743212	0.36597	0.00069	glyoxal oxidase-related protein	AT3G53950.1	1e-43	cassava4.1_005270m	Manes.08G081500
RknMes02_057398	-1.69397	0.759358	0.134813	-0.934616	0.356194	0.000606	unknown protein	AT2G01300.1	2e-29	cassava4.1_031521m	Manes.01G114700
RknMes02_039216	-1.69117	-1.88536	0.471411	-3.57653	0.29392	0.00265466	myb domain protein 17///Unknown	AT3G61250.1	0	cassava4.1_012556m
RknMes02_045458	-1.68986	-4.79265	0.507324	-6.48252	0.524343	0.00820794
RknMes02_047869	-1.68919	-5.90159	1.05997	-7.59078	0.145309	0.0352138
RknMes02_051068	-1.68663	3.24728	0.475022	1.56064	0.15002	0.00173625				cassava4.1_020866m	Manes.06G134300
RknMes02_056535	-1.68505	-2.603	0.31529	-4.28805	0.507768	0.0036504	homeobox protein 52	AT5G53980.1	9e-34	cassava4.1_030094m	Manes.15G090000
RknMes02_042520	-1.68259	-5.80266	0.718445	-7.48524	0.277559	0.0102942
RknMes02_017536	-1.68145	-5.62998	0.575744	-7.31143	0.260722	0.00464293				cassava4.1_000734m	Manes.04G040000
RknMes02_055273	-1.67626	-4.06709	0.168388	-5.74335	0.710955	0.00851367	Basic-leucine zipper (bZIP) transcription factor family protein	AT2G36270.1	0	cassava4.1_027969m	Manes.09G056100
RknMes02_033577	-1.67509	3.37779	0.299431	1.70269	0.120849	0.000338	Eukaryotic aspartyl protease family protein	AT1G03220.1	0	cassava4.1_007537m	Manes.03G183500
RknMes02_049713	-1.67485	-4.81476	0.489542	-6.48961	0.714631	0.0165632	Vacuolar iron transporter (VIT) family protein	AT1G21140.1	0	cassava4.1_015558m	Manes.02G178400
RknMes02_051886	-1.67254	-4.08577	0.407032	-5.75831	0.239187	0.00145932	AT4G26020.1	AT4G26020.1	0	cassava4.1_022197m	Manes.02G078300
RknMes02_053307	-1.6716	-5.93541	0.428966	-7.60701	0.380405	0.0031843	alpha/beta-Hydrolases superfamily protein	AT2G44810.1	0	cassava4.1_024635m	Manes.01G274400
RknMes02_047243	-1.67132	-5.84941	0.409616	-7.52073	0.16378	0.00111387
RknMes02_055040	-1.66992	-3.66328	0.0684349	-5.3332	0.802571	0.0126876	F-box family protein	AT5G04010.1	6e-26	cassava4.1_027578m	Manes.03G092900
RknMes02_032690	-1.66763	-5.12249	0.536726	-6.79012	0.412846	0.00642916	CYS, MET, PRO, and GLY protein 1	AT1G66160.1	0	cassava4.1_007562m	Manes.01G121300
RknMes02_057919	-1.66625	-5.6877	0.620118	-7.35395	0.411505	0.00932876	Insulinase (Peptidase family M16) family protein	AT1G06900.1	0	cassava4.1_032344m
RknMes02_047819	-1.66465	-4.47701	0.0966055	-6.14166	0.403115	0.000891
RknMes02_023782	-1.66228	-5.7955	0.486033	-7.45778	0.139188	0.0019421				cassava4.1_023336m
RknMes02_010723	-1.65991	-3.42227	0.457699	-5.08218	0.422294	0.00462076	subtilase 1.3	AT5G51750.1	2e-26	cassava4.1_002076m	Manes.06G139800
RknMes02_057191	-1.65959	-2.99753	0.224236	-4.65712	0.623416	0.00599534	Seed maturation protein	AT3G22490.1	0	cassava4.1_031177m	Manes.01G206400
RknMes02_023808	-1.6577	-4.99606	0.348474	-6.65376	0.753812	0.0146606	B-box type zinc finger protein with CCT domain	AT1G68520.1	2e-34	cassava4.1_028584m	Manes.14G102400
RknMes02_016388	-1.65566	-5.36402	0.259202	-7.01968	0.988945	0.0321281	Dormancy/auxin associated family protein	AT1G56220.4	3e-14	cassava4.1_019384m
RknMes02_008057	-1.65524	7.03596	0.154227	5.38071	0.218191	0.000186	drought-induced 21	AT4G15910.1	5e-11	cassava4.1_020047m
RknMes02_016384	-1.65156	-5.64523	0.379892	-7.29678	0.293482	0.00164165	Prolyl oligopeptidase family protein	AT1G50380.1	3e-18	cassava4.1_002552m	Manes.04G161300
RknMes02_015238	-1.64906	-3.82702	0.199109	-5.47608	0.496724	0.00254001	Protein of unknown function (DUF579)	AT5G67210.1	1e-27	cassava4.1_012199m	Manes.12G107200
RknMes02_009995	-1.64365	-4.39662	0.18383	-6.04027	0.562115	0.00390268	Unknown///sterol-4alpha-methyl oxidase 1-1///Leucine-rich repeat (LRR) family protein	AT2G15880.1	4e-19	cassava4.1_008259m	Manes.11G090200
RknMes02_054769	-1.64237	-5.19328	0.291563	-6.83565	0.999785	0.0354336				cassava4.1_027115m	Manes.16G030900
RknMes02_038054	-1.63967	-5.53871	0.120477	-7.17839	0.540461	0.00298964	Transcription factor jumonji (jmjC) domain-containing protein	AT4G00990.1	2e-09
RknMes02_040458	-1.63936	-5.92761	0.31652	-7.56697	0.193926	0.000628
RknMes02_028240	-1.63864	-6.19627	0.530002	-7.83491	0.369613	0.00571845	Unknown///alpha/beta-Hydrolases superfamily protein	AT1G73480.1	3e-24	cassava4.1_006764m	Manes.06G002000
RknMes02_012617	-1.63863	2.51251	0.102196	0.873883	0.135817	4.45e-05				cassava4.1_017251m	Manes.17G048900
RknMes02_007796	-1.63777	1.01878	0.400534	-0.618985	0.287984	0.00187485	Cytochrome P450 superfamily protein///"cytochrome P450, family 71, subfamily B, polypeptide 4"	AT3G26280.1	1e-12	cassava4.1_005820m	Manes.08G019400
RknMes02_045230	-1.6364	-3.30736	0.109612	-4.94376	0.502802	0.00223617	Got1/Sft2-like vescicle transport protein family	AT5G01430.2	3e-17
RknMes02_042606	-1.63626	-5.3344	0.830295	-6.97066	0.782864	0.0492768
RknMes02_015325	-1.63408	-5.80603	0.518152	-7.44011	0.655962	0.0158798
RknMes02_055139	-1.63179	-1.1622	0.0586749	-2.79399	0.20514	8.83e-05	Unknown///hydroxysteroid dehydrogenase 5	AT4G10020.1	0	cassava4.1_027746m	Manes.18G119600
RknMes02_022396	-1.6295	-4.5447	0.438509	-6.1742	0.370563	0.00357469
RknMes02_037210	-1.62147	3.83165	0.264984	2.21018	0.162675	0.000338	Ribulose bisphosphate carboxylase (small chain) family protein	AT5G38410.1	0	cassava4.1_017170m	Manes.01G011500
RknMes02_048760	-1.62075	-3.75038	0.289478	-5.37113	0.404221	0.0020253	AT3G25590.1	AT3G25590.1	0	cassava4.1_009375m	Manes.14G094400
RknMes02_029229	-1.62042	-0.451014	0.186502	-2.07144	0.442561	0.00177345	heat shock protein 18.2///HSP20-like chaperones superfamily protein	AT5G59720.1	0	cassava4.1_018093m	Manes.10G020100
RknMes02_044302	-1.61989	-1.47735	0.218392	-3.09723	0.22049	0.000338	Unknown///ketose-bisphosphate aldolase class-II family protein	AT1G18270.3	7e-07	cassava4.1_020717m
RknMes02_024736	-1.61976	-1.77293	0.769686	-3.39269	0.176448	0.0132804	serine carboxypeptidase-like 32	AT1G61130.1	2e-18	cassava4.1_006770m	Manes.16G023700
RknMes02_023079	-1.61929	0.696345	0.256405	-0.922941	0.149878	0.000286	1-deoxy-D-xylulose 5-phosphate reductoisomerase	AT5G62790.2	2.9e-44	cassava4.1_006899m	Manes.06G104700
RknMes02_033021	-1.61842	-3.63324	0.489361	-5.25165	0.607123	0.0126747	proline-rich protein 4///Unknown	AT4G38770.1	2e-34	cassava4.1_008259m	Manes.11G090200
RknMes02_047412	-1.61469	-5.95505	0.823102	-7.56973	0.279909	0.0193292
RknMes02_021457	-1.61379	-1.55664	0.291505	-3.17044	0.454377	0.00288613				cassava4.1_023281m	Manes.S105000
RknMes02_058700	-1.60781	-5.48848	0.616907	-7.09629	0.924902	0.047963	Protein of unknown function, DUF547	AT2G39690.1	0	cassava4.1_033632m	Manes.07G117000
RknMes02_052695	-1.60648	-5.72475	0.629196	-7.33124	0.441552	0.0123289	Uncharacterised protein family (UPF0497)	AT3G11550.1	0	cassava4.1_023588m	Manes.09G051900
RknMes02_001045	-1.60616	-1.30307	0.272045	-2.90923	0.291864	0.000895	unknown protein	AT5G05250.1	4e-24	cassava4.1_015594m	Manes.10G001300
RknMes02_052953	-1.60571	-6.3744	0.891819	-7.98011	0.136491	0.0227149				cassava4.1_024026m
RknMes02_002439	-1.60323	-3.59238	0.648195	-5.19561	0.300863	0.00930282	Unknown	AT5G61660.1	3e-07	cassava4.1_024928m
RknMes02_025141	-1.60066	-2.49988	0.388028	-4.10054	0.98859	0.0416017	basic helix-loop-helix (bHLH) DNA-binding superfamily protein///Unknown	AT4G00050.1	4e-34	cassava4.1_027046m	Manes.05G049900
RknMes02_022060	-1.60064	-2.47182	0.234771	-4.07245	0.388189	0.00150284
RknMes02_019565	-1.60052	-3.31052	0.0838691	-4.91104	0.728481	0.0103913	Putative lysine decarboxylase family protein	AT2G28305.1	1e-17	cassava4.1_015898m	Manes.11G147200
RknMes02_027102	-1.59926	-3.65639	0.166208	-5.25565	0.72292	0.0108981	Uncharacterized protein family (UPF0016)	AT4G13590.2	7e-19	cassava4.1_032610m	Manes.15G049500
RknMes02_001888	-1.59901	3.44438	0.17074	1.84537	0.488273	0.00252791	Unknown///zinc-finger protein 2	AT1G21310.1	2e-18
RknMes02_057615	-1.5962	-4.7703	0.289037	-6.3665	0.293413	0.00104025	target of AVRB operation1	AT5G44510.1	6e-11	cassava4.1_031872m
RknMes02_042939	-1.59614	-3.62244	0.217048	-5.21858	0.689	0.00986983	unknown protein	AT1G35220.1	8e-30
RknMes02_049403	-1.59331	0.813519	0.213967	-0.779795	0.314015	0.00077	protein kinase family protein / peptidoglycan-binding LysM domain-containing protein	AT1G51940.1	0	cassava4.1_013776m
RknMes02_042661	-1.5908	-5.70219	0.675314	-7.29299	0.389112	0.0135834
RknMes02_025785	-1.58934	2.42436	0.318698	0.835023	0.176339	0.00067	Unknown	AT3G59900.1	7e-21	cassava4.1_018994m	Manes.05G208400
RknMes02_004482	-1.58933	-6.27724	0.502087	-7.86657	0.144741	0.00270826	ortholog of sugar beet HS1 PRO-1 2	AT2G40000.1	1e-26	cassava4.1_006693m	Manes.07G126900
RknMes02_017512	-1.58917	-3.49001	0.392728	-5.07918	0.726849	0.0169207	pinoresinol reductase 1	AT1G32100.1	0	cassava4.1_018271m
RknMes02_024235	-1.58874	-6.06366	0.148082	-7.6524	0.131094	7.97e-05	F-box family protein	AT5G27920.1	3e-32	cassava4.1_003391m	Manes.09G173700
RknMes02_015546	-1.58716	-5.76214	0.483195	-7.3493	0.461123	0.00743729
RknMes02_056321	-1.58609	2.77371	0.132781	1.18762	0.212399	0.000181	late embryogenesis abundant domain-containing protein / LEA domain-containing protein	AT2G42560.1	2e-35	cassava4.1_029723m	Manes.13G139000
RknMes02_042368	-1.5857	-1.44626	0.0880779	-3.03196	0.280662	0.000305
RknMes02_040729	-1.58564	-5.24361	0.281827	-6.82924	0.614982	0.00789271
RknMes02_034869	-1.58538	-3.03342	0.145596	-4.6188	0.116037	6.89e-05				cassava4.1_013065m
RknMes02_051846	-1.58532	0.479162	0.23244	-1.10616	0.127041	0.000213	Transmembrane amino acid transporter family protein	AT1G08230.2	0	cassava4.1_022131m	Manes.S080700
RknMes02_058155	-1.58477	-2.24605	0.625716	-3.83082	0.365356	0.0103225	WRKY family transcription factor///WRKY DNA-binding protein 30	AT4G23810.1	0	cassava4.1_032717m	Manes.14G018600
RknMes02_030115	-1.58432	0.477111	0.170938	-1.10721	0.112541	8.83e-05	Pseudouridine synthase/archaeosine transglycosylase-like family protein	AT1G19920.1	0	cassava4.1_006467m	Manes.18G015100
RknMes02_052405	-1.58305	-5.65926	0.226297	-7.24231	0.650817	0.00853737	AT3G52110.2///AT3G52110.1	AT3G52110.2	0	cassava4.1_023086m	Manes.10G143700
RknMes02_058514	-1.58192	-3.80624	0.132202	-5.38816	0.391959	0.0011017	cassava4.1_033302m	AT5G43770.1	2e-22	cassava4.1_033302m	Manes.15G034100
RknMes02_007275	-1.58103	3.99059	0.337039	2.40955	0.14009	0.00069	Dormancy/auxin associated family protein	AT1G56220.2	3e-30	cassava4.1_019227m
RknMes02_000090	-1.5801	-5.7589	0.346143	-7.339	0.580135	0.00796179	plastid transcriptionally active 2	AT1G74850.1	0	cassava4.1_002223m	Manes.06G099200
RknMes02_052615	-1.57983	-3.05073	0.603231	-4.63056	0.718768	0.0279906	Leucine-rich repeat protein kinase family protein	AT1G51860.1	0	cassava4.1_023448m	Manes.11G029900
RknMes02_023622	-1.57867	-5.28229	0.340647	-6.86096	0.884862	0.0291467
RknMes02_050682	-1.57591	-3.228	0.313784	-4.80391	0.376398	0.00214965				cassava4.1_019938m	Manes.16G043400
RknMes02_028552	-1.57542	-6.0599	0.805243	-7.63532	0.139124	0.0168155	FTSH protease 6	AT5G15250.2	0	cassava4.1_003000m	Manes.02G046700
RknMes02_014715	-1.57412	-4.24445	0.647153	-5.81858	0.0802447	0.00701421	alpha-fucosidase 1	AT1G67830.1	5e-08	cassava4.1_009576m	Manes.02G163300
RknMes02_037330	-1.57373	1.15399	0.0908202	-0.419744	0.176211	8.26e-05	RING/U-box superfamily protein	AT5G20885.1	9e-17	cassava4.1_021576m	Manes.03G055000
RknMes02_051518	-1.57226	2.24747	0.111592	0.675213	0.166797	8.73e-05	RING/U-box superfamily protein	AT5G20885.1	1.4e-45	cassava4.1_021576m	Manes.03G055000
RknMes02_003281	-1.57107	-4.1972	0.201259	-5.76826	0.614339	0.00683487	Leucine-rich receptor-like protein kinase family protein	AT5G01890.1	2e-28	cassava4.1_001107m	Manes.08G171000
RknMes02_034276	-1.56796	-3.68565	0.483556	-5.25361	0.432166	0.00697664	Eukaryotic aspartyl protease family protein	AT5G10770.1	0	cassava4.1_009485m	Manes.16G132900
RknMes02_006419	-1.56741	-1.06114	0.274429	-2.62854	0.164451	0.000438	Leucine-rich repeat transmembrane protein kinase	AT1G56140.1	3e-12	cassava4.1_025733m
RknMes02_020202	-1.56592	-6.25214	0.397806	-7.81807	0.204098	0.00156186
RknMes02_008555	-1.56321	-3.25306	0.293691	-4.81627	0.353797	0.00174659	Unknown///KAR-UP F-box 1	AT1G31350.1	8e-09
RknMes02_036531	-1.56287	-6.20503	0.594876	-7.7679	0.146389	0.00562553	Mitochondrial substrate carrier family protein	AT5G42130.1	0	cassava4.1_009036m	Manes.18G089600
RknMes02_008461	-1.5628	-5.47888	0.741951	-7.04168	0.436201	0.0211451	alpha-fucosidase 1	AT1G67830.1	7e-39	cassava4.1_009576m	Manes.02G163300
RknMes02_036348	-1.56022	-5.11237	0.251028	-6.6726	0.951052	0.0347675	U2 small nuclear ribonucleoprotein A	AT1G09760.1	1e-13	cassava4.1_013262m
RknMes02_005755	-1.55898	-2.41586	0.621423	-3.97484	0.12592	0.00653523	polyol/monosaccharide transporter 5	AT3G18830.1	0	cassava4.1_005226m	Manes.15G165100
RknMes02_057097	-1.55848	2.74995	0.229222	1.19147	0.315257	0.000932	AT1G27461.1	AT1G27461.1	0	cassava4.1_031033m	Manes.18G047200
RknMes02_002458	-1.55753	-1.61722	0.209784	-3.17475	0.245919	0.000468	light harvesting complex photosystem II	AT5G01530.1	0	cassava4.1_008279m
RknMes02_050975	-1.55731	-3.95363	0.275431	-5.51094	0.33721	0.00143853	cassava4.1_020688m///NAD(P)-binding Rossmann-fold superfamily protein	AT1G52340.1	6e-15	cassava4.1_020688m
RknMes02_026660	-1.55718	-4.57308	0.298402	-6.13026	0.289315	0.00119546	APS reductase 1	AT4G04610.1	2e-28	cassava4.1_007015m	Manes.17G026200
RknMes02_056058	-1.55647	-5.15809	0.276879	-6.71456	0.651064	0.0100878	UDP-glucosyl transferase 73B5	AT2G15480.1	0	cassava4.1_029292m	Manes.10G077900
RknMes02_034153	-1.55453	4.60389	0.0550448	3.04936	0.18181	7.97e-05	G-box binding factor 6	AT4G34590.1	2e-40	cassava4.1_028474m	Manes.04G074300
RknMes02_056150	-1.55281	-2.78626	0.273792	-4.33907	0.569977	0.0065693	Scorpion toxin-like knottin superfamily protein	AT5G63660.1	2e-23	cassava4.1_029441m	Manes.07G074400
RknMes02_058769	-1.55243	-2.77038	0.466899	-4.32281	0.513765	0.00945805	WUSCHEL related homeobox 5	AT3G11260.1	0	cassava4.1_033740m	Manes.07G126200
RknMes02_024341	-1.55203	3.02894	0.275689	1.47691	0.419293	0.00254316	Eukaryotic aspartyl protease family protein	AT1G03230.1	4e-34	cassava4.1_028503m	Manes.05G074900
RknMes02_054761	-1.55153	-1.9374	0.609337	-3.48893	0.321951	0.00921022	unknown protein	AT1G78995.1	2e-19	cassava4.1_027102m	Manes.06G177800
RknMes02_004169	-1.55005	-1.75	0.148811	-3.30006	0.289402	0.000493	Tetratricopeptide repeat (TPR)-like superfamily protein///Unknown	AT1G15290.1	5e-29	cassava4.1_000193m	Manes.04G110600
RknMes02_012156	-1.54632	-0.497259	0.201637	-2.04358	0.124207	0.000168	2-oxoglutarate (2OG) and Fe(II)-dependent oxygenase superfamily protein	AT4G25310.1	7e-20	cassava4.1_010229m	Manes.17G063500
RknMes02_031093	-1.54492	2.73456	0.120898	1.18963	0.154673	8.73e-05	ChaC-like family protein	AT4G31290.1	0	cassava4.1_015833m	Manes.16G137700
RknMes02_029955	-1.5441	-3.37748	0.146524	-4.92158	0.458262	0.00218637	LOB domain-containing protein 38///LOB domain-containing protein 39	AT3G49940.1	0	cassava4.1_014770m	Manes.13G113000
RknMes02_046815	-1.54229	-5.19398	0.290005	-6.73627	0.969873	0.0401271
RknMes02_055549	-1.53969	-4.42808	0.363964	-5.96777	1.00063	0.048088				cassava4.1_028447m
RknMes02_054582	-1.53945	-2.6739	0.595557	-4.21335	0.504405	0.015434	Granulin repeat cysteine protease family protein///Cysteine proteinases superfamily protein	AT2G27420.1	0	cassava4.1_026792m	Manes.13G139200
RknMes02_034612	-1.53838	-1.61482	0.14703	-3.1532	1.0633	0.0495126	sucrose synthase 4	AT3G43190.1	0	cassava4.1_002265m
RknMes02_055907	-1.53711	-2.51535	0.121991	-4.05246	0.478692	0.00249106	PHD finger family protein	AT1G77800.2	0	cassava4.1_029043m
RknMes02_056384	-1.53544	-4.13763	0.293527	-5.67307	0.699961	0.0140975	F-box family protein	AT5G04010.1	9e-26	cassava4.1_029836m	Manes.09G016600
RknMes02_049679	-1.53519	2.60854	0.0671507	1.07335	0.185529	9.06e-05	protein-l-isoaspartate methyltransferase 1	AT3G48330.2	0	cassava4.1_015412m	Manes.14G057500
RknMes02_053956	-1.53312	-3.16585	0.306892	-4.69897	0.137151	0.000577	At17.1	AT2G01340.1	0	cassava4.1_025749m	Manes.17G076200
RknMes02_022964	-1.53242	-5.78634	0.723485	-7.31877	0.487333	0.0239257
RknMes02_035891	-1.53176	-2.55297	0.438768	-4.08473	0.335407	0.00399591	glutamine-dependent asparagine synthase 1	AT3G47340.1	0	cassava4.1_004206m	Manes.02G212800
RknMes02_000548	-1.53095	-5.06133	0.506645	-6.59228	0.568763	0.0144109	unknown protein	AT3G18300.1	3e-21	cassava4.1_022753m	Manes.05G114800
RknMes02_050075	-1.53024	-4.02784	0.272902	-5.55808	0.50459	0.00467219	Unknown///Cupredoxin superfamily protein	AT1G72230.1	1e-36	cassava4.1_017285m	Manes.02G148700
RknMes02_008778	-1.5297	2.98277	0.0548588	1.45308	0.189407	9.22e-05				cassava4.1_028474m	Manes.04G074300
RknMes02_020028	-1.52717	-2.04299	0.244462	-3.57016	0.22773	0.000575	2-oxoglutarate (2OG) and Fe(II)-dependent oxygenase superfamily protein	AT3G19010.1	6e-32	cassava4.1_010520m	Manes.17G095100
RknMes02_058307	-1.52692	-0.959034	0.372412	-2.48596	0.293533	0.00216046	AT1G06475.1	AT1G06475.1	8e-14	cassava4.1_032979m	Manes.07G101900
RknMes02_047641	-1.52004	-4.06514	0.220034	-5.58518	0.662876	0.0105814
RknMes02_055595	-1.51994	-1.50897	0.162122	-3.02891	0.859507	0.0249718	2-oxoglutarate (2OG) and Fe(II)-dependent oxygenase superfamily protein	AT1G77330.1	0	cassava4.1_028540m	Manes.02G168000
RknMes02_029092	-1.51941	2.18738	0.28914	0.667979	0.0685955	0.000384
RknMes02_055175	-1.51671	-0.41965	0.187198	-1.93636	0.23984	0.000418	ethylene responsive element binding factor 6///Integrase-type DNA-binding superfamily protein///ethylene responsive element binding factor 5	AT5G47230.1	1e-43	cassava4.1_027804m	Manes.01G085100
RknMes02_031240	-1.51561	-5.98995	0.888753	-7.50556	0.362117	0.0354336
RknMes02_056013	-1.51324	1.91393	0.209674	0.400693	0.144489	0.000226	Transmembrane amino acid transporter family protein	AT1G08230.2	9e-39	cassava4.1_029208m	Manes.07G091900
RknMes02_032782	-1.51316	2.69239	0.229498	1.17923	0.0565874	0.000183	1-deoxy-D-xylulose 5-phosphate reductoisomerase	AT5G62790.1	0	cassava4.1_006908m	Manes.14G065900
RknMes02_044520	-1.51197	-5.19955	0.417285	-6.71152	0.729802	0.0219704
RknMes02_021341	-1.51042	-1.38934	0.0548957	-2.89976	0.299224	0.000425	P-loop containing nucleoside triphosphate hydrolases superfamily protein	AT4G27370.1	4e-30	cassava4.1_000456m	Manes.03G116600
RknMes02_027922	-1.50788	-4.77609	0.265034	-6.28397	0.860873	0.0286799	CHY-type/CTCHY-type/RING-type Zinc finger protein	AT5G22920.1	1e-21	cassava4.1_013514m	Manes.04G013300
RknMes02_022736	-1.50766	-3.3069	0.241195	-4.81455	0.0830517	0.00023	Serinc-domain containing serine and sphingolipid biosynthesis protein	AT3G24460.1	0	cassava4.1_021189m	Manes.16G070300
RknMes02_050300	-1.50725	-3.03743	0.465515	-4.54469	0.178553	0.00280959	AT3G55646.1///AT2G39855.2	AT3G55646.1	6e-26	cassava4.1_018345m	Manes.10G021200
RknMes02_052849	-1.50522	-5.24872	0.173361	-6.75394	0.50266	0.00368577	subtilisin-like serine protease 3	AT2G19170.1	0	cassava4.1_023854m	Manes.01G088700
RknMes02_006919	-1.50463	-3.85704	0.249342	-5.36167	0.490702	0.0042588	Pentatricopeptide repeat (PPR) superfamily protein	AT4G34830.1	0	cassava4.1_021779m	Manes.S086100
RknMes02_046553	-1.50458	-5.92869	0.460608	-7.43327	0.430024	0.00735847	casein kinase I-like 6	AT4G28540.1	6e-39	cassava4.1_012527m
RknMes02_042233	-1.50422	1.18348	0.274126	-0.320737	0.104871	0.000383
RknMes02_034471	-1.50328	-0.784286	0.140575	-2.28756	0.232204	0.000286	LOB domain-containing protein 37	AT5G67420.1	0	cassava4.1_014772m	Manes.12G110600
RknMes02_057989	-1.5024	-4.45088	0.328322	-5.95328	0.417847	0.00370992	Protein kinase superfamily protein	AT1G11050.1	0	cassava4.1_032453m	Manes.07G017800
RknMes02_012448	-1.50027	-4.32945	0.450406	-5.82972	0.688931	0.0209185	beta glucosidase 2	AT4G22100.1	5e-06	cassava4.1_031147m	Manes.15G052000
RknMes02_029829	-1.49908	4.78231	0.360983	3.28323	0.148404	0.00110734
RknMes02_017185	-1.49881	-4.75934	0.389463	-6.25815	0.599744	0.0123015	Transmembrane amino acid transporter family protein	AT3G28960.1	3e-35	cassava4.1_011459m	Manes.05G102700
RknMes02_041799	-1.49863	-5.93039	0.406766	-7.42902	0.39026	0.00476085
RknMes02_021446	-1.49815	-5.84658	0.167077	-7.34473	0.594738	0.00694242	magnesium transporter 3	AT2G03620.2	1e-11	cassava4.1_014409m
RknMes02_053166	-1.49787	-5.67877	0.595588	-7.17664	0.563554	0.0207659	Mitochondrial substrate carrier family protein	AT1G79900.1	0	cassava4.1_024394m	Manes.04G124700
RknMes02_058596	-1.49717	-3.87675	0.274823	-5.37393	0.296147	0.00126711	receptor-like protein kinase 4///S-locus lectin protein kinase family protein	AT4G00340.1	0	cassava4.1_033461m	Manes.12G036300
RknMes02_009251	-1.49704	-1.54854	0.13731	-3.04559	0.318184	0.000717	P-loop containing nucleoside triphosphate hydrolases superfamily protein	AT1G50360.1	4e-19	cassava4.1_000456m	Manes.03G116600
RknMes02_020102	-1.49683	2.27171	0.24483	0.77488	0.0784725	0.000245	UDP-Glycosyltransferase superfamily protein	AT2G36970.1	0	cassava4.1_005956m	Manes.08G009600
RknMes02_039561	-1.49632	-2.71887	0.300723	-4.21519	0.351236	0.00213147	Nucleotide-diphospho-sugar transferase family protein	AT1G14590.1	2e-33	cassava4.1_008667m	Manes.06G002200
RknMes02_030150	-1.49622	-1.7202	0.566325	-3.21641	0.829525	0.0434968	2-oxoglutarate (2OG) and Fe(II)-dependent oxygenase superfamily protein	AT3G13610.1	0	cassava4.1_033240m	Manes.10G104900
RknMes02_013877	-1.49535	-1.7672	0.266974	-3.26255	0.23074	0.000763				cassava4.1_006956m
RknMes02_049391	-1.49235	-6.07248	0.638369	-7.56483	0.544607	0.0229251	NAD(P)-binding Rossmann-fold superfamily protein	AT3G51680.1	0	cassava4.1_013701m	Manes.08G029900
RknMes02_049372	-1.49221	4.10369	0.248933	2.61148	0.473139	0.00391968	NAD(P)-binding Rossmann-fold superfamily protein	AT3G51680.1	0	cassava4.1_013604m	Manes.09G049900
RknMes02_006261	-1.4905	-3.42443	0.528952	-4.91493	0.28771	0.00642067	ethylene response factor 110///Unknown///Integrase-type DNA-binding superfamily protein	AT5G64750.1	5e-30	cassava4.1_010887m	Manes.12G146000
RknMes02_023233	-1.48968	1.83117	0.25647	0.341482	0.0759271	0.000283	GYF domain-containing protein	AT1G24300.2	2e-11
RknMes02_046323	-1.48914	-4.91192	0.393117	-6.40107	0.642191	0.0153342
RknMes02_024554	-1.48903	2.29225	0.294651	0.80322	0.178599	0.000717	unknown protein	AT2G25270.1	0	cassava4.1_004806m	Manes.16G125400
RknMes02_057642	-1.48709	-6.30789	0.915471	-7.79498	0.131102	0.0332236	Protein kinase superfamily protein	AT1G57700.1	3e-14	cassava4.1_031916m
RknMes02_011789	-1.48698	-6.37455	0.355771	-7.86153	0.222639	0.00151825				cassava4.1_026800m	Manes.02G091700
RknMes02_024592	-1.48578	-5.98639	0.416133	-7.47217	0.465247	0.00746997	Unknown///Basic helix-loop-helix (bHLH) DNA-binding family protein	AT1G32640.1	1e-19	cassava4.1_006882m
RknMes02_007164	-1.48508	3.11976	0.299578	1.63468	0.37716	0.00260633	FAD-binding Berberine family protein	AT4G20800.1	2e-27	cassava4.1_027037m	Manes.16G063600
RknMes02_055008	-1.48349	2.94759	0.223025	1.4641	0.463566	0.00343607	Protein of unknown function (DUF1264)	AT1G05510.1	0	cassava4.1_027529m	Manes.05G194000
RknMes02_033984	-1.48198	4.64231	0.137643	3.16033	0.162003	0.00014	conserved peptide upstream open reading frame 2	AT4G34588.1	8e-15
RknMes02_025741	-1.48143	3.30897	0.202401	1.82754	0.0776639	0.000151	SNF1-related protein kinase 2.5	AT5G63650.1	0	cassava4.1_014630m
RknMes02_044751	-1.48015	-5.73763	0.395486	-7.21779	0.662723	0.0172313
RknMes02_031191	-1.477	-5.73319	0.408749	-7.21019	0.810375	0.031817	OPC-8:0 CoA ligase1	AT1G20510.2	0	cassava4.1_004909m	Manes.18G006700
RknMes02_016077	-1.47699	-3.16587	0.432384	-4.64285	0.16791	0.00229898				cassava4.1_001249m	Manes.01G156400
RknMes02_047567	-1.47692	-6.2231	0.946768	-7.70001	0.13434	0.0383664
RknMes02_055112	-1.47575	-2.7855	0.269035	-4.26125	0.315813	0.0014984	unknown protein	AT2G33510.1	1e-08	cassava4.1_027703m	Manes.04G050300
RknMes02_023386	-1.47553	1.21619	0.129055	-0.259336	0.11825	7.94e-05
RknMes02_042449	-1.47275	-2.93049	0.541962	-4.40324	0.10552	0.00471309
RknMes02_010652	-1.47055	-2.14485	0.162586	-3.6154	0.199467	0.000265				cassava4.1_016184m	Manes.18G045200
RknMes02_052014	-1.47	5.85933	0.208715	4.38934	0.29227	0.00088	Late embryogenesis abundant (LEA) protein-related	AT1G54890.1	0	cassava4.1_022424m	Manes.15G084100
RknMes02_019286	-1.4686	3.46102	0.248891	1.99242	0.0763476	0.000277	sucrose nonfermenting 1(SNF1)-related protein kinase 2.3	AT5G66880.1	4e-07	cassava4.1_010358m	Manes.15G143700
RknMes02_026652	-1.46852	-5.14479	0.643311	-6.6133	0.353643	0.0147182	UDP-Glycosyltransferase superfamily protein	AT5G12890.1	0	cassava4.1_005848m	Manes.11G113900
RknMes02_032433	-1.46822	-2.1697	0.166206	-3.63792	0.891806	0.0324708	Putative lysine decarboxylase family protein	AT2G28305.1	0	cassava4.1_015898m	Manes.11G147200
RknMes02_031453	-1.46744	-5.07554	0.271842	-6.54297	0.680459	0.014667
RknMes02_026062	-1.46576	-3.0057	0.809083	-4.47146	0.259063	0.0256949	polyol/monosaccharide transporter 1	AT2G16120.1	0	cassava4.1_005226m	Manes.15G165100
RknMes02_028893	-1.46415	-6.23576	0.193265	-7.6999	0.389877	0.00184814	galactinol synthase 1	AT2G47180.1	0	cassava4.1_011712m	Manes.03G208800
RknMes02_054943	-1.46259	-5.85719	0.465552	-7.31978	0.488556	0.0108175				cassava4.1_027421m
RknMes02_052147	-1.46253	-1.97795	0.265566	-3.44048	0.335824	0.00175561	AT2G33793.1	AT2G33793.1	0	cassava4.1_022659m	Manes.16G026900
RknMes02_014125	-1.46179	0.503536	0.223474	-0.958257	0.161627	0.000346	Protein kinase superfamily protein	AT5G55560.1	2e-10	cassava4.1_012779m	Manes.03G137500
RknMes02_056966	-1.46124	2.04139	0.439515	0.580153	0.243479	0.00332911	cassava4.1_030839m///cassava4.1_030297m///Protein kinase superfamily protein///cassava4.1_024273m///cassava4.1_031087m///cassava4.1_032892m	AT3G57770.1	6e-07	cassava4.1_030839m	Manes.04G108100
RknMes02_040412	-1.4604	-3.79599	0.38624	-5.25639	0.286618	0.00278456	UDP-Glycosyltransferase superfamily protein///UDP-glucosyl transferase 73C2	AT2G36760.1	0	cassava4.1_006691m	Manes.08G014100
RknMes02_051299	-1.45901	-5.46649	0.676846	-6.92549	0.593988	0.0323547	AT5G12340.1	AT5G12340.1	1.4e-45	cassava4.1_021234m	Manes.01G179200
RknMes02_048486	-1.45816	-1.69716	0.242457	-3.15532	0.564336	0.0075876	Plant protein of unknown function (DUF828) with plant pleckstrin homology-like region	AT3G63300.1	0	cassava4.1_006653m	Manes.05G080600
RknMes02_045177	-1.45638	-2.98317	0.27873	-4.43955	0.865095	0.0336962
RknMes02_051624	-1.45544	-1.73918	0.319933	-3.19461	0.476202	0.00582682	Protein of unknown function (DUF616)	AT5G46220.1	6e-33	cassava4.1_021755m
RknMes02_021089	-1.45143	-0.960301	0.0817945	-2.41173	0.372775	0.00116439				cassava4.1_000456m	Manes.03G116600
RknMes02_005525	-1.45131	-3.47683	0.225005	-4.92814	0.660715	0.0127701	Sulfite exporter TauE/SafE family protein	AT2G25737.1	2e-40	cassava4.1_021194m
RknMes02_047131	-1.45095	-5.88897	0.436832	-7.33992	0.557221	0.0135162
RknMes02_020832	-1.45038	-5.70677	0.372779	-7.15715	0.66317	0.0176927	cytochrome P450, family 82, subfamily C, polypeptide 3	AT4G31950.1	7e-31	cassava4.1_005311m	Manes.05G167000
RknMes02_057261	-1.44895	-1.99437	0.200302	-3.44332	0.694671	0.0146606	Peroxidase superfamily protein	AT1G14550.1	0	cassava4.1_031287m	Manes.01G065500
RknMes02_007812	-1.44871	-6.16455	0.334837	-7.61326	0.213757	0.00137171	catalase 2	AT4G35090.2	0
RknMes02_041876	-1.44722	-0.609223	0.190996	-2.05644	0.318718	0.00106946
RknMes02_027437	-1.44683	-5.87026	0.214585	-7.31709	0.343008	0.00148097	SET domain group 37	AT2G17900.1	0	cassava4.1_027270m
RknMes02_056285	-1.4458	-0.478064	0.206004	-1.92386	0.522824	0.00552454	Leucine-rich repeat protein kinase family protein	AT1G10850.1	0	cassava4.1_029655m	Manes.07G078400
RknMes02_055414	-1.44437	-4.05153	0.0786353	-5.4959	0.535416	0.004724				cassava4.1_028205m
RknMes02_023527	-1.44323	2.38391	0.305937	0.940678	0.0927535	0.000624	protein phosphatase 2A subunit A2	AT3G25800.2	0	cassava4.1_009021m
RknMes02_009284	-1.44313	-3.349	0.323525	-4.79214	0.395844	0.00377131	H(+)-ATPase 7	AT3G60330.2	3e-08	cassava4.1_027663m	Manes.05G053600
RknMes02_053964	-1.44274	-5.10684	0.667135	-6.54958	0.377523	0.0186279	AT3G21710.2	AT3G21710.2	5e-21	cassava4.1_025765m	Manes.12G075700
RknMes02_012648	-1.44186	-6.02734	0.465265	-7.4692	0.417104	0.00851367
RknMes02_037389	-1.44169	3.02467	0.230221	1.58298	0.135178	0.000327	catalase 2	AT4G35090.1	0	cassava4.1_006320m	Manes.18G004500
RknMes02_025090	-1.44138	-2.41111	0.180135	-3.85249	0.299797	0.000867
RknMes02_000283	-1.4403	5.40622	0.368681	3.96592	0.524478	0.00940309	RmlC-like cupins superfamily protein	AT5G38940.1	0	cassava4.1_029662m	Manes.17G114000
RknMes02_032236	-1.43899	-5.38952	0.143846	-6.82852	0.534397	0.00529301	seed imbibition 2	AT3G57520.1	3e-36	cassava4.1_002059m	Manes.09G024300
RknMes02_002161	-1.43881	2.5937	0.262207	1.15489	0.252693	0.00101051				cassava4.1_013913m	Manes.08G099100
RknMes02_044442	-1.43827	-6.30602	0.431027	-7.74429	0.0787056	0.00204504	Unknown///BTB/POZ domain-containing protein	AT2G30600.5	4e-08
RknMes02_007154	-1.43742	4.57655	0.309132	3.13912	0.231515	0.00126711	cytochrome P450, family 82, subfamily C, polypeptide 2///"cytochrome P450, family 82, subfamily C, polypeptide 3"///"cytochrome P450, family 82, subfamily G, polypeptide 1"///"cytochrome P450, family 82, subfamily C, polypeptide 4"	AT4G31940.1	7e-21	cassava4.1_005630m	Manes.13G050200
RknMes02_016967	-1.437	-5.57111	0.306748	-7.00811	0.848043	0.0343999
RknMes02_023836	-1.43635	-4.74971	0.36041	-6.18606	0.374766	0.00412331	Unknown///Integrase-type DNA-binding superfamily protein	AT5G11590.1	1e-35	cassava4.1_032457m	Manes.11G035600
RknMes02_040847	-1.43603	-4.37328	0.152912	-5.80931	0.566982	0.00678104
RknMes02_053284	-1.43423	-5.53609	0.663991	-6.97033	0.51073	0.0264684	Thioredoxin superfamily protein	AT3G62950.1	4e-43	cassava4.1_024597m	Manes.01G214800
RknMes02_056453	-1.43393	4.07789	0.200351	2.64396	0.44078	0.00309604	Oleosin family protein	AT3G01570.1	1.4e-45	cassava4.1_029948m	Manes.17G112800
RknMes02_026012	-1.43391	-4.9698	0.283421	-6.40371	0.61889	0.0121394
RknMes02_030111	-1.43236	-2.35844	0.254891	-3.79081	0.272187	0.00112323				cassava4.1_000682m	Manes.01G107500
RknMes02_026213	-1.43177	4.07832	0.244704	2.64654	0.122241	0.00037	Unknown///myb domain protein 70///myb domain protein 73	AT4G37260.1	6e-09	cassava4.1_010945m	Manes.13G118400
RknMes02_015000	-1.43133	-3.22774	0.316114	-4.65907	0.184032	0.00105277	conserved peptide upstream open reading frame 7	AT2G31280.3	7e-11
RknMes02_024401	-1.43104	-6.36514	0.694752	-7.79618	0.138737	0.0142798
RknMes02_015298	-1.43	-2.80903	0.237494	-4.23903	0.272525	0.00101051
RknMes02_028271	-1.42982	-3.34203	0.145158	-4.77185	0.439481	0.00261787	Leucine-rich repeat (LRR) family protein	AT3G12610.1	5e-29	cassava4.1_010307m	Manes.07G004200
RknMes02_003140	-1.42978	-2.04815	0.0968144	-3.47793	0.302785	0.000633	Tetratricopeptide repeat (TPR)-like superfamily protein///Unknown	AT1G15290.1	1e-08	cassava4.1_000193m	Manes.04G110600
RknMes02_022943	-1.42935	3.67209	0.259294	2.24274	0.109046	0.000407	alpha/beta-Hydrolases superfamily protein	AT4G24760.1	0	cassava4.1_009970m	Manes.06G112600
RknMes02_058242	-1.42904	-5.45474	0.369949	-6.88378	0.672142	0.0193561	Plant invertase/pectin methylesterase inhibitor superfamily	AT2G26450.1	0	cassava4.1_032868m
RknMes02_056890	-1.42871	-3.362	0.213468	-4.7907	0.150444	0.000316				cassava4.1_030709m	Manes.14G026900
RknMes02_008124	-1.42868	2.75547	0.10729	1.32679	0.215184	0.000239	glutamate dehydrogenase 1	AT5G18170.1	0	cassava4.1_008713m	Manes.09G141500
RknMes02_058222	-1.42855	-1.60278	0.421324	-3.03132	0.244419	0.0032361	unknown protein	AT5G52420.1	0	cassava4.1_032833m	Manes.06G149900
RknMes02_011593	-1.42814	-3.43033	0.173472	-4.85847	0.310459	0.000955	Calcineurin-like metallo-phosphoesterase superfamily protein	AT5G27840.2	6e-14	cassava4.1_021461m	Manes.09G120100
RknMes02_054287	-1.42806	-5.28856	0.648444	-6.71662	0.608132	0.033456				cassava4.1_026303m	Manes.05G086800
RknMes02_032371	-1.42628	-3.86351	0.325057	-5.28979	0.115546	0.000859	alpha/beta-Hydrolases superfamily protein	AT3G48690.1	0	cassava4.1_032921m	Manes.10G066400
RknMes02_055176	-1.42386	-6.15032	0.893853	-7.57419	0.145093	0.0360916	C4-dicarboxylate transporter/malic acid transport protein	AT1G12480.1	1.4e-45	cassava4.1_027806m
RknMes02_057803	-1.42298	-5.56671	0.505726	-6.9897	0.697165	0.0301837	chitinase A	AT5G24090.1	2e-25	cassava4.1_032163m
RknMes02_003948	-1.42154	0.396279	0.179821	-1.02526	0.235742	0.000509				cassava4.1_013913m	Manes.08G099100
RknMes02_053314	-1.41985	-1.30146	0.457915	-2.72131	0.433344	0.00933103	cytochrome P450, family 76, subfamily G, polypeptide 1///"cytochrome P450, family 76, subfamily C, polypeptide 1"	AT3G52970.1	0	cassava4.1_024646m	Manes.08G019200
RknMes02_019513	-1.41976	4.20504	0.286271	2.78527	0.277665	0.00151825	cytochrome P450, family 82, subfamily C, polypeptide 3///"cytochrome P450, family 82, subfamily G, polypeptide 1"	AT3G25180.2	6e-14	cassava4.1_005630m	Manes.13G050200
RknMes02_046670	-1.41874	-5.82583	0.362331	-7.24457	0.805409	0.0334674
RknMes02_019857	-1.41858	-5.38206	0.368065	-6.80064	0.168377	0.00161692
RknMes02_017634	-1.41835	-4.53699	0.449073	-5.95534	0.537852	0.0141947	PHD finger family protein	AT3G08020.1	0	cassava4.1_001475m	Manes.07G007000
RknMes02_032391	-1.41703	2.24402	0.404653	0.826984	0.198171	0.00244583	serine-rich protein-related	AT3G13227.1	4e-07	cassava4.1_020435m	Manes.03G019700
RknMes02_058705	-1.41665	-6.18509	0.46957	-7.60175	0.478771	0.0120299	AT3G51750.1	AT3G51750.3	5e-16	cassava4.1_033638m
RknMes02_017600	-1.41547	-4.8438	0.284012	-6.25927	0.800495	0.0292798	cytochrome P450, family 71, subfamily B, polypeptide 23	AT3G26210.1	5e-38	cassava4.1_005897m	Manes.14G059200
RknMes02_050330	-1.41516	-2.56452	0.348985	-3.97969	0.422165	0.00546023	AT1G23530.1	AT1G23530.1	4e-18	cassava4.1_018510m	Manes.13G029400
RknMes02_041043	-1.41331	-5.27938	0.67991	-6.69269	0.672985	0.0448973	Adaptin family protein	AT1G31730.1	3e-24	cassava4.1_001287m	Manes.17G001200
RknMes02_024460	-1.41253	-3.63382	0.375606	-5.04636	0.693998	0.0224909
RknMes02_039330	-1.41063	-6.40014	0.84615	-7.81077	0.16699	0.0313324
RknMes02_009212	-1.40938	-4.54442	0.390016	-5.9538	0.569822	0.0137935				cassava4.1_009760m
RknMes02_054344	-1.40914	-2.38031	0.460925	-3.78945	0.494029	0.0126595	Heavy metal transport/detoxification superfamily protein	AT5G27690.1	3e-20	cassava4.1_026398m	Manes.04G096100
RknMes02_009908	-1.40821	-3.49932	0.411818	-4.90753	0.275547	0.00369288	ALBINA 1///Unknown	AT1G08520.1	7e-06
RknMes02_046347	-1.40767	-5.7633	0.217656	-7.17097	0.854992	0.0342955
RknMes02_006061	-1.40606	-4.62248	0.602172	-6.02853	0.354325	0.0144868	Copper amine oxidase family protein	AT4G12290.1	4e-09	cassava4.1_002415m	Manes.01G074100
RknMes02_023669	-1.4055	-5.21962	0.417771	-6.62512	0.813045	0.0391384				cassava4.1_008697m	Manes.05G015100
RknMes02_013525	-1.40506	-2.58208	0.214767	-3.98714	0.47579	0.00460837
RknMes02_031789	-1.4047	-5.0543	0.547063	-6.459	0.517007	0.0192864	Unknown///AT1G68238.1	AT1G68238.1	2e-08	cassava4.1_019868m	Manes.06G065000
RknMes02_010296	-1.40074	2.83731	0.0362458	1.43658	0.215397	0.000193	cysteine synthase C1	AT3G61440.3	4e-13	cassava4.1_009789m	Manes.05G033000
RknMes02_013139	-1.4007	7.88164	0.232182	6.48093	0.363703	0.0021528	Eukaryotic aspartyl protease family protein	AT1G03230.1	5e-13	cassava4.1_028503m	Manes.05G074900
RknMes02_007499	-1.40019	4.22711	0.175598	2.82691	0.0816638	0.000135	1-deoxy-D-xylulose 5-phosphate reductoisomerase	AT5G62790.2	0	cassava4.1_006899m	Manes.06G104700
RknMes02_004131	-1.39846	0.534247	0.196633	-0.864214	0.20273	0.000455	abscisic aldehyde oxidase 3	AT2G27150.2	2e-24	cassava4.1_026912m	Manes.04G057100
RknMes02_055545	-1.39802	3.96855	0.136722	2.57053	0.355774	0.00136204	NAD(P)-linked oxidoreductase superfamily protein	AT5G01670.1	3e-41	cassava4.1_028440m
RknMes02_011975	-1.39659	-2.72548	0.187301	-4.12207	0.416722	0.0027517	expansin A8	AT2G40610.1	2e-18	cassava4.1_014678m	Manes.06G091300
RknMes02_025761	-1.39635	2.58457	0.208853	1.18822	0.0552887	0.000191	general regulatory factor 9	AT2G42590.3	0	cassava4.1_014344m
RknMes02_053051	-1.39543	-0.576315	0.091982	-1.97174	0.604337	0.00889989	AT1G02700.1	AT1G02700.1	0	cassava4.1_024188m	Manes.05G001200
RknMes02_052630	-1.39476	-2.46793	0.369439	-3.86269	0.294497	0.00317187	FAD-binding Berberine family protein	AT5G44400.1	1e-30	cassava4.1_023474m
RknMes02_024312	-1.39361	-5.88774	0.597407	-7.28135	0.254101	0.0112985	Concanavalin A-like lectin protein kinase family protein	AT4G04960.1	8.4e-45	cassava4.1_002920m	Manes.S001300
RknMes02_036657	-1.39151	6.23454	0.154652	4.84303	0.0827542	0.0001	1-deoxy-D-xylulose 5-phosphate reductoisomerase	AT5G62790.2	0	cassava4.1_006899m	Manes.06G104700
RknMes02_053828	-1.39082	-3.11437	0.423842	-4.50519	0.149788	0.00262437	Seed maturation protein	AT3G22500.1	0	cassava4.1_025519m	Manes.05G078100
RknMes02_042153	-1.39042	-5.54233	0.475017	-6.93275	0.419183	0.010386
RknMes02_022377	-1.38915	-0.965409	0.0793903	-2.35456	0.171874	0.00013
RknMes02_005111	-1.38737	-1.51299	0.126739	-2.90036	0.153431	0.000154	Copper amine oxidase family protein	AT2G42490.1	0	cassava4.1_001972m	Manes.06G109200
RknMes02_057414	-1.38586	-4.57712	0.355099	-5.96298	0.389615	0.00509321	AT3G19920.1	AT3G19920.1	0	cassava4.1_031546m	Manes.04G066200
RknMes02_019649	-1.38498	-5.30827	0.518596	-6.69325	0.787554	0.0458289	Pseudouridine synthase/archaeosine transglycosylase-like family protein	AT1G19920.1	4e-07
RknMes02_019953	-1.38383	-4.34095	0.126652	-5.72478	0.519491	0.00545386
RknMes02_037887	-1.38188	-0.419042	0.183817	-1.80092	0.515813	0.00603029	IAA-leucine resistant (ILR)-like gene 6	AT1G44350.1	2e-25	cassava4.1_007927m
RknMes02_037671	-1.37858	0.57995	0.250337	-0.798631	0.0716511	0.000367	unknown protein	AT2G16385.1	3e-12	cassava4.1_020164m	Manes.11G091700
RknMes02_045063	-1.37816	3.66894	0.290562	2.29078	0.278934	0.00177765
RknMes02_057530	-1.37768	-4.46668	0.326171	-5.84436	0.329484	0.00309414	C2H2-like zinc finger protein	AT2G45120.1	4e-38	cassava4.1_031734m	Manes.14G036900
RknMes02_056658	-1.37588	3.28392	0.101081	1.90804	0.807449	0.0278678	Protein of unknown function (DUF1264)	AT5G45690.1	0	cassava4.1_030308m	Manes.15G115300
RknMes02_050024	-1.37587	-6.31276	0.500793	-7.68863	0.136134	0.00491628	AT5G67620.1	AT5G67620.1	0	cassava4.1_017009m	Manes.13G110500
RknMes02_006746	-1.37554	-5.40065	0.137804	-6.77619	0.722194	0.0191593	Tetratricopeptide repeat (TPR)-like superfamily protein	AT4G28080.1	2e-18
RknMes02_021851	-1.37521	-6.31849	0.920349	-7.6937	0.15008	0.0452601	Homeodomain-like superfamily protein	AT2G46410.1	4e-12	cassava4.1_020680m
RknMes02_054814	-1.37508	0.575829	0.170597	-0.799251	0.0828971	0.000137	Unknown///ammonium transporter 2	AT2G38290.1	0	cassava4.1_027188m	Manes.08G134200
RknMes02_055078	-1.37505	-4.25617	0.116941	-5.63122	0.672462	0.0144694	ABI-1-like 1	AT2G46225.3	6e-19	cassava4.1_027653m
RknMes02_029848	-1.37339	-1.7101	0.0637936	-3.08349	0.29792	0.000646	unknown protein	AT5G56980.1	3e-15	cassava4.1_025896m	Manes.03G034300
RknMes02_010199	-1.37148	-1.09206	0.232843	-2.46353	0.150899	0.000467	proline-rich protein 4///Unknown	AT4G38770.1	3e-18	cassava4.1_008259m	Manes.11G090200
RknMes02_056816	-1.37118	-2.03719	0.117684	-3.40837	0.494094	0.0045874	response regulator 11	AT1G67710.1	0	cassava4.1_030583m	Manes.12G017600
RknMes02_029491	-1.37052	-3.80182	0.309388	-5.17234	0.782299	0.0318918	Outer arm dynein light chain 1 protein	AT3G17920.2	9e-15	cassava4.1_000849m	Manes.14G172200
RknMes02_005837	-1.36893	0.967829	0.394422	-0.401101	0.182787	0.00246431	photosystem I subunit l	AT4G12800.1	3e-30	cassava4.1_030348m
RknMes02_038947	-1.36696	-1.11028	0.435245	-2.47725	0.679556	0.0276987	NAD(P)-binding Rossmann-fold superfamily protein	AT2G29260.1	0	cassava4.1_018481m
RknMes02_008867	-1.36621	-5.67331	0.262022	-7.03953	0.437639	0.004724	Class II aaRS and biotin synthetases superfamily protein	AT5G03406.1	3e-13
RknMes02_053831	-1.36588	-1.51154	0.274783	-2.87742	0.166551	0.000791	expansin A1	AT1G69530.3	0	cassava4.1_025525m	Manes.06G090900
RknMes02_041156	-1.36465	-6.10924	0.338338	-7.47389	0.635546	0.0182565	multifunctional protein 2	AT3G06860.1	1e-13
RknMes02_042101	-1.36294	-6.25326	0.245563	-7.6162	0.482381	0.00611218
RknMes02_048738	-1.36265	-0.819243	0.350569	-2.18189	0.48905	0.00919628	Unknown///AT4G00770.1	AT4G00770.1	2e-39	cassava4.1_009167m	Manes.05G040400
RknMes02_051916	-1.36203	-5.82453	0.383746	-7.18656	0.286206	0.00371591	Pathogenesis-related thaumatin superfamily protein	AT4G36010.2	2e-31	cassava4.1_022249m	Manes.08G013800
RknMes02_016261	-1.36197	-3.07402	0.486737	-4.43598	0.744761	0.0398028	2-oxoglutarate (2OG) and Fe(II)-dependent oxygenase superfamily protein///senescence-related gene 1	AT1G17020.1	0	cassava4.1_009771m	Manes.17G064000
RknMes02_006821	-1.36132	1.75395	0.287131	0.392634	0.178065	0.000961				cassava4.1_009006m	Manes.13G051700
RknMes02_021603	-1.36034	-0.969741	0.305377	-2.33008	0.136152	0.000934	subtilase 1.3	AT5G51750.1	0	cassava4.1_002076m	Manes.06G139800
RknMes02_058724	-1.35989	0.548152	0.0646069	-0.811737	0.262681	0.000442	Oleosin family protein	AT3G18570.1	1e-42	cassava4.1_033665m	Manes.05G118400
RknMes02_045577	-1.35967	-4.1297	0.377124	-5.48937	0.535539	0.0129852
RknMes02_025565	-1.35868	-2.20563	0.168335	-3.56431	0.521648	0.00650714	IAA-leucine resistant (ILR)-like gene 6	AT1G44350.1	0	cassava4.1_007927m
RknMes02_047711	-1.35742	-5.84188	0.493028	-7.19929	0.543052	0.0199619
RknMes02_018860	-1.35695	-2.54698	0.272509	-3.90393	0.379332	0.00342121				cassava4.1_008520m
RknMes02_024476	-1.35557	0.935081	0.325728	-0.42049	0.0911626	0.000985
RknMes02_000065	-1.35527	4.24981	0.208186	2.89454	0.135592	0.000334	catalase 2	AT4G35090.1	3e-07
RknMes02_048221	-1.35353	-6.18592	0.36068	-7.53944	0.201042	0.0021081	NITRATE TRANSPORTER 1.8///nitrate transporter 1.5	AT1G32450.1	0	cassava4.1_004034m	Manes.15G170000
RknMes02_024262	-1.353	-1.81344	0.168546	-3.16644	0.209886	0.000443
RknMes02_012204	-1.35262	-1.21338	0.18944	-2.566	0.139043	0.000278	Acyl-CoA N-acyltransferase with RING/FYVE/PHD-type zinc finger domain	AT3G53680.1	8e-28	cassava4.1_008823m
RknMes02_003405	-1.35212	-1.21327	0.370334	-2.56539	0.194634	0.00223046	nitrate reductase 2	AT1G37130.1	9e-23	cassava4.1_012053m	Manes.06G172200
RknMes02_044209	-1.35135	-5.69918	0.297474	-7.05053	0.507929	0.00877657	starch branching enzyme 2.2	AT5G03650.1	9e-09
RknMes02_016596	-1.35123	-3.82675	0.181258	-5.17798	0.308923	0.00123643
RknMes02_002722	-1.35039	2.18514	0.302346	0.834751	0.073411	0.000741	PLAC8 family protein	AT1G63830.3	1e-35	cassava4.1_014438m	Manes.01G059200
RknMes02_057145	-1.35017	-1.07384	0.0925465	-2.424	0.185963	0.000194	MATE efflux family protein	AT4G23030.1	0	cassava4.1_031108m	Manes.01G067000
RknMes02_013919	-1.34996	-2.089	0.650564	-3.43896	0.144038	0.0142377	polyol/monosaccharide transporter 5	AT3G18830.1	7e-10	cassava4.1_005226m	Manes.15G165100
RknMes02_039288	-1.34977	-6.30169	0.283615	-7.65146	0.127658	0.000741	ABC-2 type transporter family protein	AT1G51460.1	0	cassava4.1_002812m	Manes.06G162400
RknMes02_045393	-1.34821	-2.53438	0.562554	-3.88258	0.471954	0.0206045	phosphatidylinositol-4-phosphate 5-kinase 1	AT1G21980.1	1e-28	cassava4.1_002524m	Manes.12G083800
RknMes02_042820	-1.34813	-3.17554	0.272404	-4.52367	0.324864	0.0023896	cassava4.1_024584m///cassava4.1_032987m///Unknown	AT2G44080.1	3e-18	cassava4.1_018994m	Manes.05G208400
RknMes02_008632	-1.34709	-1.50021	0.220324	-2.84731	0.330823	0.00185353				cassava4.1_024541m	Manes.09G060800
RknMes02_046209	-1.34498	4.95342	0.123074	3.60844	0.419519	0.00272011	RmlC-like cupins superfamily protein///Unknown	AT2G18540.1	0
RknMes02_045522	-1.34474	-6.33242	0.829989	-7.67716	0.417259	0.0483214	SAUR-like auxin-responsive protein family	AT2G21210.1	9e-12	cassava4.1_023650m	Manes.S086000
RknMes02_039670	-1.34451	-6.37056	0.807375	-7.71507	0.143959	0.0311843	unknown protein	AT3G01670.1	7e-32	cassava4.1_002657m	Manes.12G020100
RknMes02_004940	-1.34432	4.8692	0.225276	3.52488	0.099003	0.000335	Auxin-responsive GH3 family protein	AT2G14960.1	8e-31	cassava4.1_004140m	Manes.12G109200
RknMes02_041367	-1.34398	-5.56973	0.261951	-6.91372	0.564948	0.011136	Heat shock protein 70 (Hsp 70) family protein	AT1G79930.2	8e-37	cassava4.1_001612m	Manes.04G123400
RknMes02_012915	-1.34172	4.71647	0.19554	3.37476	0.095076	0.000226	catalase 3	AT1G20620.5	7e-07
RknMes02_028432	-1.34075	-2.09371	0.2465	-3.43446	0.300029	0.00174298	BES1/BZR1 homolog 2	AT4G36780.1	0	cassava4.1_012105m	Manes.13G136500
RknMes02_021540	-1.34029	-6.21251	0.667007	-7.55281	0.494156	0.0330202
RknMes02_043068	-1.33968	-4.89667	0.384827	-6.23635	0.284915	0.00399591
RknMes02_000988	-1.33961	-0.465483	0.0804166	-1.80509	0.28678	0.000665	alpha/beta-Hydrolases superfamily protein	AT5G53050.3	1e-38	cassava4.1_012152m	Manes.01G185000
RknMes02_011968	-1.33649	-2.58637	0.0913762	-3.92286	0.554902	0.0077005				cassava4.1_026876m	Manes.03G105700
RknMes02_037356	-1.33587	-3.13193	0.300009	-4.4678	0.637984	0.0183214	unknown protein	AT5G10310.1	3e-27	cassava4.1_018990m	Manes.12G132000
RknMes02_032162	-1.33496	-1.81109	0.145487	-3.14604	0.243573	0.000567	phosphoenolpyruvate carboxylase 3	AT3G14940.1	0	cassava4.1_001047m	Manes.02G091300
RknMes02_019339	-1.33419	-4.1897	0.221451	-5.52389	0.512832	0.00753667	Ribosomal L22e protein family	AT3G05560.3	7e-30	cassava4.1_019168m	Manes.15G011500
RknMes02_041323	-1.33383	-6.21732	0.337334	-7.55115	0.260683	0.00255012
RknMes02_023410	-1.33123	-0.337263	0.160925	-1.66849	0.430394	0.00348359	2-oxoglutarate (2OG) and Fe(II)-dependent oxygenase superfamily protein	AT3G19000.2	5.6e-45	cassava4.1_010143m
RknMes02_055367	-1.3299	4.81442	0.0999027	3.48451	0.271813	0.000621	Protein kinase superfamily protein	AT2G46850.1	0	cassava4.1_028125m	Manes.05G015400
RknMes02_018794	-1.3284	-5.39941	0.541384	-6.72782	0.492795	0.021554	LEUNIG_homolog	AT2G32700.7	0	cassava4.1_002062m
RknMes02_031826	-1.32816	-6.30266	0.142516	-7.63082	0.583527	0.010155
RknMes02_016614	-1.3281	-5.49408	0.330484	-6.82217	0.402859	0.00584336	Chloroplast-targeted copper chaperone protein	AT2G37390.2	2e-25	cassava4.1_012849m	Manes.09G085600
RknMes02_013537	-1.32451	1.78665	0.101653	0.462137	0.00226825	3.68e-05	Unknown///ubiquitin-conjugating enzyme 14	AT3G55380.2	3e-08
RknMes02_015469	-1.32439	-1.87384	0.259171	-3.19824	0.660444	0.0193692	cytochrome P450, family 709, subfamily B, polypeptide 3	AT4G27710.1	3e-19	cassava4.1_005680m	Manes.05G007800
RknMes02_052397	-1.32377	-3.46015	0.134743	-4.78392	0.495613	0.00559791	Pollen Ole e 1 allergen and extensin family protein	AT5G05500.1	0	cassava4.1_023074m	Manes.10G009700
RknMes02_033386	-1.3237	-2.67668	0.236725	-4.00038	0.292395	0.00163698	Eukaryotic aspartyl protease family protein	AT5G10080.1	0	cassava4.1_005436m	Manes.12G138900
RknMes02_008106	-1.32318	-0.430868	0.0832179	-1.75405	0.163515	0.000148	Tetratricopeptide repeat (TPR)-like superfamily protein///Unknown	AT1G15290.1	2e-08	cassava4.1_000193m	Manes.04G110600
RknMes02_011805	-1.32307	1.99557	0.165681	0.6725	0.189181	0.000387	myb-like transcription factor family protein	AT5G47390.1	2e-13	cassava4.1_011429m	Manes.01G083900
RknMes02_053695	-1.32237	-2.92361	0.744245	-4.24598	0.445698	0.0404831	P-loop containing nucleoside triphosphate hydrolases superfamily protein	AT3G50940.1	0	cassava4.1_025284m	Manes.15G093400
RknMes02_034720	-1.32229	2.98211	0.0317927	1.65981	0.236958	0.000327	Copper amine oxidase family protein	AT2G42490.1	0	cassava4.1_001983m	Manes.14G061500
RknMes02_045278	-1.32102	-0.511321	0.164928	-1.83235	0.339015	0.00166139				cassava4.1_023940m	Manes.07G057300
RknMes02_009301	-1.3193	-0.875723	0.252067	-2.19502	0.21185	0.00100609	NADH-dependent glutamate synthase 1	AT5G53460.3	0	cassava4.1_000061m
RknMes02_055850	-1.31887	-6.08258	0.814263	-7.40145	0.202294	0.0363472	MATE efflux family protein	AT4G23030.1	0	cassava4.1_028958m	Manes.02G027800
RknMes02_027676	-1.31751	-5.85879	0.463204	-7.1763	0.733319	0.0409816	Chalcone and stilbene synthase family protein	AT5G13930.1	0	cassava4.1_009676m
RknMes02_026449	-1.31695	4.31966	0.166315	3.00271	0.113506	0.000197	NAD(P)-binding Rossmann-fold superfamily protein	AT3G51680.1	0	cassava4.1_013672m	Manes.08G034800
RknMes02_052064	-1.31665	-4.74224	0.367032	-6.05888	0.687657	0.0280957	Pectin lyase-like superfamily protein	AT1G65570.1	0	cassava4.1_022514m
RknMes02_002328	-1.31627	-4.1343	0.233428	-5.45056	0.286482	0.00157114	ribosomal protein 1	AT1G43170.9	3e-28	cassava4.1_009397m	Manes.10G118200
RknMes02_033142	-1.31621	-4.84579	0.330238	-6.162	0.360125	0.0046683	Unknown///Ankyrin repeat family protein	AT3G01750.1	3e-32	cassava4.1_003160m	Manes.13G015400
RknMes02_016503	-1.31616	-6.40888	0.610827	-7.72504	0.14895	0.0126072	alpha/beta-Hydrolases superfamily protein	AT5G51180.2	5e-21	cassava4.1_011364m	Manes.14G038700
RknMes02_028959	-1.31485	-2.64935	0.178992	-3.9642	0.481548	0.00576928	Nodulin MtN3 family protein	AT3G14770.1	0	cassava4.1_030719m	Manes.17G062900
RknMes02_056306	-1.31453	-5.88724	0.306068	-7.20177	0.799859	0.0395552				cassava4.1_029691m	Manes.08G156900
RknMes02_014225	-1.31445	-5.99232	0.832047	-7.30678	0.208922	0.039794	UDP-Glycosyltransferase superfamily protein	AT1G75420.1	3e-19	cassava4.1_006727m	Manes.05G154900
RknMes02_024745	-1.3138	-4.34544	0.604548	-5.65924	0.39983	0.0216474	Calcium-binding EF-hand family protein	AT4G38810.2	5e-32	cassava4.1_010626m	Manes.11G078000
RknMes02_006186	-1.3123	-1.43484	0.292826	-2.74714	0.537617	0.0114716	UDP-Glycosyltransferase superfamily protein///UDP-glucosyl transferase 72B3	AT4G01070.1	1e-15	cassava4.1_007352m	Manes.05G025000
RknMes02_033631	-1.31213	1.58429	0.463863	0.272153	0.112777	0.00432186	Rhodanese/Cell cycle control phosphatase superfamily protein	AT4G35770.1	0	cassava4.1_017198m	Manes.01G151800
RknMes02_011064	-1.31183	0.88908	0.186939	-0.42275	0.199086	0.000536	catalase 2	AT4G35090.2	8e-09
RknMes02_032964	-1.31159	-6.42045	0.778073	-7.73204	0.135228	0.0298499	NDH dependent flow 6	AT1G18730.3	0	cassava4.1_017298m	Manes.06G091000
RknMes02_041775	-1.31159	-5.97266	0.403209	-7.28425	0.7458	0.0384994
RknMes02_053474	-1.31158	-5.90884	0.754553	-7.22042	0.320595	0.0341795	AP2/B3 transcription factor family protein	AT1G50680.1	0	cassava4.1_024894m	Manes.01G085800
RknMes02_012739	-1.31104	-2.06026	0.5751	-3.3713	0.357455	0.0168951	homeobox protein 21	AT2G18550.1	3e-32	cassava4.1_027319m	Manes.13G136800
RknMes02_028272	-1.31101	-1.72334	0.37521	-3.03436	0.592146	0.0192919	Leucine-rich repeat (LRR) family protein	AT3G12610.1	0	cassava4.1_010307m	Manes.07G004200
RknMes02_001649	-1.31083	-0.966307	0.182016	-2.27713	0.225122	0.000657	Protein of unknown function (DUF1666)	AT3G20260.1	4e-33	cassava4.1_028325m	Manes.14G008500
RknMes02_026988	-1.31041	-2.00581	0.550322	-3.31622	0.390939	0.0167648	cytochrome P450, family 82, subfamily C, polypeptide 2///"cytochrome P450, family 82, subfamily C, polypeptide 3"///"cytochrome P450, family 82, subfamily G, polypeptide 1"///"cytochrome P450, family 82, subfamily C, polypeptide 4"	AT4G31940.1	2e-34	cassava4.1_005451m	Manes.05G168200
RknMes02_009925	-1.30881	0.536675	0.22475	-0.772133	0.34191	0.00236171	Late embryogenesis abundant (LEA) hydroxyproline-rich glycoprotein family///Unknown	AT1G26250.1	3e-22	cassava4.1_027764m	Manes.04G139900
RknMes02_055505	-1.30879	-6.03361	0.218102	-7.3424	0.204278	0.000735	SOS3-interacting protein 1	AT5G58380.1	0	cassava4.1_028375m	Manes.10G005200
RknMes02_005362	-1.30786	-5.54503	0.327243	-6.8529	0.689522	0.0266402	Protein of unknown function (DUF179)	AT3G29240.2	9e-39	cassava4.1_012515m	Manes.01G099700
RknMes02_003975	-1.30691	-5.48798	0.393234	-6.79489	0.341302	0.00625093
RknMes02_057177	-1.3069	-3.33583	0.275268	-4.64274	0.372744	0.00390221	Actin-binding FH2 (Formin Homology) protein	AT2G25050.1	0	cassava4.1_031152m	Manes.03G009200
RknMes02_030771	-1.30513	4.64334	0.246768	3.33821	0.0723706	0.000442	CTP synthase family protein	AT4G20320.2	2e-15
RknMes02_034392	-1.30333	1.91502	0.11276	0.611691	0.0573903	6.04e-05	F-box family protein///phloem protein 2-B1	AT2G02240.1	0	cassava4.1_013808m	Manes.18G077300
RknMes02_018427	-1.30326	-6.34562	0.593192	-7.64887	0.312641	0.0167175	Xanthine/uracil permease family protein	AT5G62890.3	3e-32	cassava4.1_009033m
RknMes02_045443	-1.30248	-5.98601	0.295382	-7.28848	0.375711	0.00448658
RknMes02_042362	-1.30162	-2.12538	0.123743	-3.427	0.404243	0.00274563	alpha/beta-Hydrolases superfamily protein	AT3G61540.1	4e-28
RknMes02_030467	-1.30089	-4.68764	0.139447	-5.98853	0.765679	0.0292036	Glycosyl hydrolase family protein	AT1G78060.1	0	cassava4.1_002121m	Manes.02G154700
RknMes02_026783	-1.3004	-6.002	0.598054	-7.3024	0.563169	0.0355519	sedoheptulose-bisphosphatase	AT3G55800.1	0	cassava4.1_009395m	Manes.10G018100
RknMes02_030710	-1.30028	-2.31088	0.444148	-3.61116	0.475055	0.015013	oxidative stress 3	AT5G56550.1	8e-25	cassava4.1_017969m	Manes.16G107900
RknMes02_022448	-1.29937	-4.94768	0.143989	-6.24705	0.754987	0.0280563
RknMes02_013772	-1.29501	0.736231	0.233247	-0.558781	0.0946992	0.000424	Unknown///Octicosapeptide/Phox/Bem1p family protein///Cupredoxin superfamily protein	AT2G01190.1	3e-08	cassava4.1_003366m	Manes.06G064500
RknMes02_032234	-1.29405	2.52138	0.298492	1.22732	0.210558	0.00161692	cassava4.1_024584m///cassava4.1_032987m///Unknown	AT2G44080.1	2e-12	cassava4.1_018898m
RknMes02_008493	-1.29402	-2.32104	0.127119	-3.61506	0.232584	0.000514	NADH-dependent glutamate synthase 1	AT5G53460.3	6e-23	cassava4.1_000061m
RknMes02_053125	-1.29398	-2.27495	0.191674	-3.56893	0.210611	0.000655	HSP20-like chaperones superfamily protein	AT1G53540.1	3e-39	cassava4.1_024326m	Manes.15G154400
RknMes02_031374	-1.29324	-5.95412	0.612397	-7.24736	0.502339	0.0318087	Unknown///Nuclear transport factor 2 (NTF2) family protein with RNA binding (RRM-RBD-RNP motifs) domain	AT5G60980.2	1e-40	cassava4.1_006969m	Manes.01G027100
RknMes02_057514	-1.29287	-2.09714	0.307604	-3.39001	0.303125	0.00307064	hydroxyproline-rich glycoprotein family protein	AT5G21280.1	0	cassava4.1_031706m	Manes.16G087800
RknMes02_025378	-1.29245	-5.98946	0.529513	-7.28191	0.520321	0.025199	translation elongation factor Ts (EF-Ts), putative	AT4G11120.1	1e-12	cassava4.1_010349m	Manes.13G058700
RknMes02_041297	-1.292	-4.54891	0.174277	-5.84092	0.491515	0.00659314
RknMes02_053065	-1.2919	-1.86066	0.236733	-3.15256	0.252557	0.0013243	Protein kinase superfamily protein///S-domain-2 5	AT5G24080.1	0	cassava4.1_024218m	Manes.06G154800
RknMes02_045752	-1.29183	-4.84812	0.266379	-6.13995	0.587825	0.0149611
RknMes02_048138	-1.2909	-0.692623	0.144838	-1.98352	0.199491	0.000402	Transducin/WD40 repeat-like superfamily protein	AT1G48870.1	0	cassava4.1_003154m	Manes.12G152300
RknMes02_017023	-1.29067	-1.5969	0.197995	-2.88757	0.689014	0.0222483	Mitochondrial import inner membrane translocase subunit Tim17/Tim22/Tim23 family protein	AT4G16160.2	2e-44	cassava4.1_017521m	Manes.15G005500
RknMes02_015757	-1.29002	-4.72916	0.114996	-6.01918	0.509889	0.00669604	O-fucosyltransferase family protein	AT5G15740.1	1e-38	cassava4.1_006105m	Manes.02G060000
RknMes02_055656	-1.28953	-2.99101	0.425525	-4.28055	0.325305	0.00735188				cassava4.1_028634m
RknMes02_009142	-1.2891	-5.92933	0.44968	-7.21843	0.495456	0.0172313	ribosomal protein S11///Ribosomal protein S11 family protein	AT3G52580.1	3e-34
RknMes02_046700	-1.28761	-6.29547	0.710784	-7.58308	0.141364	0.0233775
RknMes02_050540	-1.2872	-0.683948	0.259323	-1.97115	0.150704	0.000794	unknown protein; FUNCTIONS IN: molecular_function unknown; INVOLVED IN: biological_process unknown; LOCATED IN: chloroplast; BEST Arabidopsis thaliana protein match is: unknown protein (TAIR:AT2G05310.1); Has 50 Blast hits to 50 proteins in 20 species: Ar///AT2G05310.1///Unknown	AT4G13500.1	2e-37	cassava4.1_019485m
RknMes02_047388	-1.28656	-6.47303	0.661788	-7.7596	0.14952	0.0183658
RknMes02_045613	-1.28579	-1.57855	0.336294	-2.86434	0.197112	0.00209921
RknMes02_013755	-1.2857	-3.54409	0.317263	-4.82979	0.427761	0.00728261	Pectinacetylesterase family protein	AT5G23870.3	3e-10	cassava4.1_007245m	Manes.06G148700
RknMes02_031806	-1.28551	-3.66877	0.39475	-4.95428	0.538888	0.0173166	FAD-binding Berberine family protein	AT4G20800.1	0	cassava4.1_027037m	Manes.16G063600
RknMes02_018599	-1.28542	-6.10552	0.398843	-7.39095	0.431785	0.0106809
RknMes02_046017	-1.28476	-1.72103	0.233633	-3.0058	0.169009	0.000707
RknMes02_039566	-1.28468	2.97045	0.209003	1.68577	0.414024	0.00422161	Adenine nucleotide alpha hydrolases-like superfamily protein	AT1G44760.1	0	cassava4.1_015730m	Manes.18G076400
RknMes02_054652	-1.28459	-6.11925	0.274588	-7.40384	0.407357	0.00532507	Tetratricopeptide repeat (TPR)-like superfamily protein///mitochondrial editing factor 21	AT5G66520.1	1.4e-45	cassava4.1_026905m
RknMes02_010189	-1.28443	-6.27102	0.648316	-7.55544	0.170409	0.0176426
RknMes02_021674	-1.28338	3.6826	0.101642	2.39922	0.461362	0.00455883	Unknown///FRIGIDA-like protein	AT5G48385.1	2e-40	cassava4.1_004958m
RknMes02_016094	-1.28324	-6.6172	0.491805	-7.90045	0.255591	0.00860135	Unknown///cystatin B	AT3G12490.2	4e-27	cassava4.1_019957m
RknMes02_053461	-1.28283	-1.66736	0.24085	-2.95019	0.294531	0.00193201				cassava4.1_024873m	Manes.14G091400
RknMes02_045728	-1.28237	-4.86594	0.188617	-6.14831	0.660219	0.0194052	RINT-1 / TIP-1 family	AT3G47700.1	1e-31	cassava4.1_001842m	Manes.06G094600
RknMes02_053652	-1.28114	-3.69172	0.506818	-4.97286	0.45476	0.0189226	actin depolymerizing factor 11	AT4G00680.1	0	cassava4.1_025202m	Manes.05G036700
RknMes02_028859	-1.28078	-5.23044	0.335393	-6.51122	0.681039	0.0283081				cassava4.1_008699m
RknMes02_053897	-1.28053	-3.92413	0.184712	-5.20466	0.504591	0.00769038	Glycosyl hydrolase family protein	AT1G78060.1	0	cassava4.1_025638m	Manes.18G069200
RknMes02_002158	-1.27976	0.759464	0.129166	-0.520301	0.0917709	0.00011	beta-amylase 1	AT3G23920.1	0	cassava4.1_004345m	Manes.03G155800
RknMes02_054940	-1.27897	-6.50065	0.380304	-7.77961	0.170766	0.00279856	F-box family protein	AT3G62230.1	0	cassava4.1_027416m	Manes.03G091200
RknMes02_021641	-1.27792	-6.19631	0.326625	-7.47422	0.610453	0.020311	Protein kinase protein with adenine nucleotide alpha hydrolases-like domain	AT2G24370.1	6e-23	cassava4.1_002030m	Manes.03G000800
RknMes02_012876	-1.27712	-3.55771	0.254248	-4.83482	0.20285	0.00110734				cassava4.1_003105m
RknMes02_036915	-1.27633	-6.13833	0.443683	-7.41466	0.264154	0.00666945	unknown protein	AT2G46630.1	2e-06	cassava4.1_011605m	Manes.05G019100
RknMes02_038934	-1.27595	-6.32221	0.771281	-7.59816	0.178924	0.0334038	Tim10/DDP family zinc finger protein	AT3G46560.1	2e-15
RknMes02_056509	-1.27474	-6.38168	0.795767	-7.65642	0.131066	0.0357817	germin-like protein subfamily 2 member 2 precursor	AT1G02335.1	3e-33	cassava4.1_030047m	Manes.04G002400
RknMes02_053434	-1.27451	-3.40276	0.249772	-4.67727	0.420447	0.00542314	AT4G22600.1	AT4G22600.1	0	cassava4.1_024833m	Manes.01G076800
RknMes02_044497	-1.2737	-5.64762	0.389041	-6.92131	0.63708	0.0271456
RknMes02_052863	-1.27285	-1.55845	0.256685	-2.8313	0.158064	0.000853	NAC domain containing protein 61///NAC domain containing protein 90	AT5G22380.1	0	cassava4.1_023875m	Manes.08G028000
RknMes02_003124	-1.27271	-1.85312	0.154206	-3.12583	0.341984	0.00189315	global transcription factor group B1	AT1G65440.3	2e-11
RknMes02_003166	-1.27268	-3.35565	0.347406	-4.62833	0.430204	0.00880043	Tetratricopeptide repeat (TPR)-like superfamily protein///Unknown	AT1G15290.1	3e-22	cassava4.1_034222m	Manes.11G058800
RknMes02_029198	-1.2721	2.9561	0.467018	1.684	0.214439	0.00664041	cytochrome P450, family 82, subfamily C, polypeptide 2///Unknown	AT4G31970.1	0	cassava4.1_005569m
RknMes02_021097	-1.27158	-3.15593	0.133943	-4.42751	0.274473	0.000895	Chaperone DnaJ-domain superfamily protein	AT1G30280.1	4.1e-44	cassava4.1_006956m
RknMes02_058920	-1.27116	1.7093	0.117858	0.438137	0.111947	0.000125	indole-3-acetic acid inducible 30	AT3G62100.1	5e-42	cassava4.1_033998m	Manes.01G235500
RknMes02_012126	-1.27083	2.18425	0.183192	0.913414	0.104993	0.000262	Protein kinase superfamily protein	AT3G17750.1	6e-19	cassava4.1_000518m	Manes.06G001300
RknMes02_005330	-1.27014	-1.5638	0.0942418	-2.83394	0.388145	0.00244418				cassava4.1_000084m	Manes.10G055200
RknMes02_024051	-1.26983	-4.52574	0.23588	-5.79557	0.542369	0.0114716
RknMes02_010165	-1.26962	5.54327	0.166794	4.27365	0.113945	0.000229	catalase 2	AT4G35090.1	1e-06	cassava4.1_006320m	Manes.18G004500
RknMes02_024792	-1.26956	-1.6347	0.216162	-2.90425	0.0972721	0.000382	Unknown///ketose-bisphosphate aldolase class-II family protein	AT1G18270.3	0	cassava4.1_032962m	Manes.06G005200
RknMes02_010669	-1.26928	-1.87145	0.198678	-3.14073	0.231215	0.000895	Tetratricopeptide repeat (TPR)-like superfamily protein	AT2G29670.1	2e-20	cassava4.1_004307m	Manes.01G163200
RknMes02_045895	-1.26905	-6.23044	0.683629	-7.49949	0.092736	0.0206187
RknMes02_024414	-1.26742	-4.05339	0.378567	-5.32081	0.340481	0.00650973
RknMes02_053182	-1.26725	-1.02825	0.180222	-2.2955	0.255031	0.000978	RING/U-box superfamily protein	AT5G53110.1	0	cassava4.1_024421m	Manes.06G159100
RknMes02_016803	-1.26697	-3.621	0.472683	-4.88797	0.745753	0.0498786	Lactoylglutathione lyase / glyoxalase I family protein	AT1G80160.1	3e-11	cassava4.1_015504m	Manes.10G119000
RknMes02_003744	-1.26679	4.24747	0.120738	2.98069	0.217003	0.000447	unknown protein	AT1G68500.1	3e-13	cassava4.1_023452m	Manes.06G067700
RknMes02_026540	-1.26674	-3.24191	0.253076	-4.50865	0.406987	0.00511167	Leucine-rich receptor-like protein kinase family protein	AT4G39400.1	3e-22	cassava4.1_000469m	Manes.12G144800
RknMes02_012830	-1.26585	-1.78984	0.125188	-3.05569	0.256229	0.000723	O-fucosyltransferase family protein	AT1G22460.1	6e-30	cassava4.1_008512m	Manes.18G064100
RknMes02_038697	-1.26547	-3.77202	0.214954	-5.03749	0.474691	0.00714763	Polynucleotidyl transferase, ribonuclease H-like superfamily protein	AT1G56310.1	2e-06
RknMes02_057161	-1.26463	-1.47674	0.279981	-2.74136	0.242032	0.00184945	AT4G33467.2	AT4G33467.2	3e-09	cassava4.1_031129m	Manes.12G154600
RknMes02_020259	-1.26362	-5.85645	0.418691	-7.12008	0.611454	0.0272385	Rer1 family protein	AT4G39220.1	3e-15
RknMes02_011681	-1.26284	-1.80889	0.165218	-3.07173	0.557477	0.0110014	FASCICLIN-like arabinogalactan protein 17 precursor	AT5G06390.1	2e-19	cassava4.1_007317m	Manes.08G036500
RknMes02_042597	-1.26263	-5.61869	0.517693	-6.88132	0.490539	0.0237264
RknMes02_035288	-1.26017	-3.39764	0.291748	-4.65781	0.542512	0.0139107	catalase 2	AT4G35090.1	0	cassava4.1_007219m
RknMes02_051957	-1.25894	-4.06367	0.18483	-5.3226	0.262176	0.00111387	AT3G09032.1	AT3G09032.1	2e-18	cassava4.1_022317m	Manes.09G103100
RknMes02_028551	-1.25867	-3.81859	0.291934	-5.07726	0.491133	0.0104214	FTSH protease 6	AT5G15250.2	0	cassava4.1_003000m	Manes.02G046700
RknMes02_023932	-1.25808	-5.82178	0.413357	-7.07986	0.3588	0.00886015	Major facilitator superfamily protein	AT2G40460.1	0	cassava4.1_004356m	Manes.07G138700
RknMes02_045576	-1.25808	-5.96917	0.531113	-7.22725	0.554982	0.0315196
RknMes02_056406	-1.25787	-2.52186	0.15826	-3.77973	0.350054	0.00218278	unknown protein	AT2G30230.1	3e-07	cassava4.1_029869m	Manes.08G105400
RknMes02_007452	-1.25774	-2.33708	0.540051	-3.59482	0.43931	0.0220489	IQ-domain 19	AT4G14750.1	8e-34	cassava4.1_007599m	Manes.03G173900
RknMes02_031679	-1.25772	-2.71789	0.399131	-3.97561	0.206848	0.00407572	sucrose-proton symporter 2	AT1G71880.1	5e-19	cassava4.1_004111m	Manes.18G099400
RknMes02_048786	-1.25689	-2.08012	0.330232	-3.33702	0.703705	0.0330507	Cystathionine beta-synthase (CBS) protein	AT1G15330.1	0	cassava4.1_009503m	Manes.11G057000
RknMes02_057284	-1.25636	-3.68277	0.473244	-4.93912	0.449708	0.0173812	Protein kinase superfamily protein	AT3G07070.1	0	cassava4.1_031331m	Manes.13G045200
RknMes02_007224	-1.25542	-5.0156	0.48454	-6.27103	0.636381	0.036724	C2 calcium/lipid-binding plant phosphoribosyltransferase family protein	AT1G22610.1	1.4e-45	cassava4.1_034218m	Manes.18G104300
RknMes02_021858	-1.25482	-5.16905	0.606691	-6.42387	0.511882	0.0358058	Tetratricopeptide repeat (TPR)-like superfamily protein	AT3G51280.1	0	cassava4.1_006782m	Manes.01G147400
RknMes02_059046	-1.25467	-6.63183	0.41199	-7.8865	0.140221	0.00361781	sacI homology domain-containing protein / WW domain-containing protein	AT3G59770.2	0	cassava4.1_034340m
RknMes02_035807	-1.25453	2.76491	0.0923876	1.51038	0.267941	0.000731	thiazole biosynthetic enzyme, chloroplast (ARA6) (THI1) (THI4)///Unknown	AT5G54770.1	4e-30	cassava4.1_010960m
RknMes02_051777	-1.25441	-0.866665	0.187372	-2.12108	0.461858	0.00625093	AT1G72490.1	AT1G17400.1	0	cassava4.1_022018m	Manes.11G017200
RknMes02_051575	-1.25134	3.21597	0.182604	1.96464	0.396901	0.00371827	AT3G60650.1	AT3G60650.1	2e-07	cassava4.1_021673m	Manes.05G048600
RknMes02_014684	-1.25123	-3.58742	0.196259	-4.83865	0.362437	0.00294555	HXXXD-type acyl-transferase family protein	AT4G24510.1	6e-15	cassava4.1_007937m	Manes.02G144500
RknMes02_001001	-1.25102	-6.41629	0.841971	-7.66732	0.181415	0.0480105	BTB and TAZ domain protein 1	AT5G63160.1	1e-32
RknMes02_049119	-1.25061	-1.34156	0.343986	-2.59217	0.346028	0.00581056	unknown protein	AT1G45688.1	0	cassava4.1_011975m	Manes.13G123300
RknMes02_034911	-1.25056	0.544534	0.23071	-0.706025	0.113049	0.000534	transducin family protein / WD-40 repeat family protein	AT4G34280.1	2e-39	cassava4.1_003657m
RknMes02_049753	-1.25014	3.96795	0.605749	2.71781	0.34082	0.0224121	glutathione S-transferase TAU 19///glutathione S-transferase TAU 22	AT1G78380.1	0	cassava4.1_015755m	Manes.16G031500
RknMes02_003434	-1.24964	-1.08294	0.174115	-2.33259	0.160779	0.000404	Acyl-CoA N-acyltransferase with RING/FYVE/PHD-type zinc finger domain	AT2G37520.1	1e-35	cassava4.1_008823m
RknMes02_006059	-1.24952	2.50396	0.293178	1.25444	0.140838	0.00121048	nitrate reductase 1	AT1G77760.1	0	cassava4.1_007225m	Manes.S076700
RknMes02_053637	-1.2495	-1.58275	0.223775	-2.83225	0.395121	0.00437392	cytokinin response factor 2	AT4G23750.2	0	cassava4.1_025181m	Manes.01G046200
RknMes02_025967	-1.24931	-4.30519	0.659833	-5.55451	0.520127	0.0443279
RknMes02_020574	-1.24865	3.73184	0.0975295	2.48319	0.0726015	6.85e-05
RknMes02_056077	-1.24797	-1.49877	0.171557	-2.74674	0.237034	0.000831	chitinase A	AT5G24090.1	0	cassava4.1_029327m
RknMes02_056193	-1.24758	-1.10286	0.245257	-2.35045	0.633494	0.0207939	EamA-like transporter family	AT4G32140.1	0	cassava4.1_029512m	Manes.16G131800
RknMes02_013088	-1.24512	-2.53189	0.304241	-3.77701	0.0945681	0.0011402	unknown protein	AT4G13500.1	4e-11	cassava4.1_019485m
RknMes02_057794	-1.24476	-6.511	0.567038	-7.75576	0.0876338	0.0110747				cassava4.1_032144m
RknMes02_007555	-1.24449	-0.921866	0.194797	-2.16635	0.272764	0.00138122	unknown protein	AT1G22250.1	1e-16	cassava4.1_021313m	Manes.02G153000
RknMes02_051158	-1.24428	-0.752942	0.0942529	-1.99722	0.203369	0.000345	Major facilitator superfamily protein	AT1G52190.1	0	cassava4.1_021001m	Manes.16G072300
RknMes02_028556	-1.24395	-2.8031	0.229973	-4.04705	0.567701	0.0142884	STAS domain / Sulfate transporter family	AT1G77990.1	0	cassava4.1_003223m	Manes.18G070600
RknMes02_010413	-1.24146	-4.99628	0.159498	-6.23774	0.464522	0.00615658				cassava4.1_022102m	Manes.04G151200
RknMes02_037525	-1.24136	-3.15411	0.129151	-4.39547	0.338033	0.00184263	B-box type zinc finger protein with CCT domain	AT1G68520.1	4e-42	cassava4.1_014346m
RknMes02_047542	-1.2412	-6.32988	0.269144	-7.57108	0.249932	0.00194356
RknMes02_053875	-1.24059	-2.8505	0.21664	-4.09109	0.254505	0.00138404	PLATZ transcription factor family protein	AT2G12646.1	0	cassava4.1_025602m	Manes.14G120600
RknMes02_029439	-1.23995	-3.57099	0.396538	-4.81094	0.372673	0.00916052	Transmembrane amino acid transporter family protein	AT3G30390.2	0	cassava4.1_007277m	Manes.14G091800
RknMes02_035848	-1.23949	-5.99779	0.4593	-7.23728	0.731689	0.0499736	RNA polymerase I specific transcription initiation factor RRN3 protein	AT2G34750.1	0	cassava4.1_004216m
RknMes02_031562	-1.23947	-4.46501	0.504369	-5.70448	0.124817	0.00772325
RknMes02_031486	-1.23909	-0.940817	0.212445	-2.1799	0.176959	0.000712	Bifunctional inhibitor/lipid-transfer protein/seed storage 2S albumin superfamily protein	AT2G45180.1	4e-41	cassava4.1_019017m	Manes.05G048400
RknMes02_026331	-1.23883	-5.81854	0.128298	-7.05737	0.827362	0.0451141	acyl-CoA-binding protein 6	AT1G31812.1	2e-33	cassava4.1_020226m	Manes.15G182400
RknMes02_021395	-1.2387	-3.98393	0.189547	-5.22263	0.442231	0.0057338	Auxin-responsive GH3 family protein	AT4G03400.1	0	cassava4.1_004196m	Manes.13G149500
RknMes02_057508	-1.23701	-3.95434	0.234281	-5.19135	0.501006	0.00982815	NB-ARC domain-containing disease resistance protein///Unknown///LRR and NB-ARC domains-containing disease resistance protein	AT3G14470.1	0	cassava4.1_031700m	Manes.10G142400
RknMes02_054268	-1.23674	-4.66384	0.221418	-5.90058	0.70622	0.0293976	F-box and associated interaction domains-containing protein	AT3G23880.1	6e-15	cassava4.1_026267m
RknMes02_012625	-1.23652	2.37537	0.193229	1.13885	0.0680095	0.000266	Pyruvate kinase family protein	AT5G63680.1	2e-13	cassava4.1_005850m	Manes.04G160400
RknMes02_048893	-1.23626	-2.14057	0.177257	-3.37683	0.110389	0.00028	WRKY family transcription factor///WRKY DNA-binding protein 30	AT4G23810.1	0	cassava4.1_010398m	Manes.06G157300
RknMes02_001464	-1.23586	-3.76034	0.420934	-4.9962	0.298003	0.00758374	SWIB/MDM2 domain superfamily protein	AT2G14880.1	6e-25	cassava4.1_018755m	Manes.10G072700
RknMes02_034770	-1.23541	-1.23694	0.215368	-2.47235	0.26066	0.00147549				cassava4.1_006238m	Manes.12G137500
RknMes02_053921	-1.23314	-1.05327	0.447181	-2.28641	0.652854	0.0377299	NAD(P)-binding Rossmann-fold superfamily protein	AT2G29260.1	3e-25	cassava4.1_025674m
RknMes02_054222	-1.23269	-5.06953	0.535746	-6.30222	0.571322	0.0364252	PLAC8 family protein	AT4G35920.3	4e-34	cassava4.1_026185m
RknMes02_007212	-1.2322	3.52894	0.247654	2.29674	0.0842399	0.000605
RknMes02_057248	-1.23104	2.89128	0.419145	1.66024	0.141706	0.00420659	receptor-like protein kinase 1	AT5G60900.1	0	cassava4.1_031268m	Manes.13G071300
RknMes02_047676	-1.22945	3.21257	0.268691	1.98313	0.125421	0.000932	nitrate reductase 1	AT1G77760.1	5e-37	cassava4.1_007225m	Manes.S076700
RknMes02_013212	-1.22934	-5.10077	0.491375	-6.3301	0.672911	0.0455749	ALG6, ALG8 glycosyltransferase family	AT5G38460.2	5e-13	cassava4.1_009619m
RknMes02_035257	-1.22929	-6.01479	0.496188	-7.24408	0.45119	0.020977	Leucine-rich repeat transmembrane protein kinase	AT1G53440.1	0	cassava4.1_000803m	Manes.03G091900
RknMes02_035460	-1.22927	4.48222	0.296986	3.25294	0.122025	0.00123508	nitrate reductase 1	AT1G77760.1	0	cassava4.1_007225m	Manes.S076700
RknMes02_050555	-1.22885	-2.91617	0.271884	-4.14502	0.593664	0.0190264				cassava4.1_019530m	Manes.05G009800
RknMes02_004208	-1.22688	-2.18943	0.47423	-3.41631	0.45709	0.019731	nitrate reductase 1	AT1G77760.1	0	cassava4.1_031400m
RknMes02_046106	-1.2267	-6.49549	0.258589	-7.72219	0.14693	0.000951
RknMes02_037648	-1.22575	-6.45434	0.752069	-7.68009	0.140653	0.0342371	APS-kinase 2	AT4G39940.1	8e-09
RknMes02_049930	-1.22516	0.682523	0.147285	-0.542639	0.253749	0.000906	AT3G18800.1	AT3G18800.1	0	cassava4.1_016603m	Manes.12G148400
RknMes02_048694	-1.22379	-0.67736	0.0304259	-1.90115	0.265126	0.000665	bZIP transcription factor family protein///Unknown	AT1G68640.1	0	cassava4.1_008770m	Manes.06G070900
RknMes02_009565	-1.2237	1.64702	0.126144	0.423316	0.204781	0.000468	myb-like transcription factor family protein	AT5G47390.1	4e-11	cassava4.1_011429m	Manes.01G083900
RknMes02_050990	-1.22367	-0.481463	0.091851	-1.70513	0.237598	0.000567				cassava4.1_020723m
RknMes02_024575	-1.2224	-4.4892	0.172101	-5.71159	0.137178	0.000352	O-fucosyltransferase family protein	AT1G22460.1	4e-10	cassava4.1_008512m	Manes.18G064100
RknMes02_037489	-1.22206	-3.88401	0.399615	-5.10607	0.630732	0.0317248
RknMes02_013400	-1.22184	-0.504665	0.182343	-1.72651	0.292385	0.00165372	PLAT/LH2 domain-containing lipoxygenase family protein///lipoxygenase 2	AT1G72520.1	0	cassava4.1_004328m
RknMes02_027666	-1.2212	-3.94895	0.129409	-5.17015	0.591758	0.0146992	Regulator of chromosome condensation (RCC1) family with FYVE zinc finger domain	AT5G19420.1	5e-20	cassava4.1_000647m	Manes.11G004800
RknMes02_020581	-1.22014	-5.95153	0.294152	-7.17167	0.738966	0.0398952	ethylene-forming enzyme///chromatin remodeling factor CHD3 (PICKLE)	AT2G25170.1	0	cassava4.1_000231m
RknMes02_020879	-1.21945	-4.19128	0.655442	-5.41072	0.255918	0.0257601	unknown protein	AT5G60490.1	2e-12	cassava4.1_025091m	Manes.11G143700
RknMes02_000176	-1.21838	-2.06966	0.110393	-3.28805	0.321809	0.00160522	demeter-like 1	AT2G36490.1	2e-06	cassava4.1_000084m	Manes.10G055200
RknMes02_042678	-1.21811	0.623838	0.0683345	-0.59427	0.20495	0.000335
RknMes02_036811	-1.21662	5.3755	0.402756	4.15888	0.444695	0.0144109	homolog of carrot EP3-3 chitinase	AT3G54420.1	0	cassava4.1_013738m	Manes.S045100
RknMes02_029022	-1.21657	-2.32524	0.424147	-3.54181	0.435269	0.0150942	Cyclin B2;1	AT2G17620.1	0	cassava4.1_008617m
RknMes02_042868	-1.21476	-1.15693	0.0235864	-2.37168	0.370596	0.00223036	pyridoxin (pyrodoxamine) 5'-phosphate oxidase	AT5G49970.1	1e-18	cassava4.1_018228m
RknMes02_001129	-1.21391	-3.06676	0.0697726	-4.28066	0.297997	0.0011017	type one serine/threonine protein phosphatase 2	AT5G59160.3	4e-25	cassava4.1_021461m	Manes.09G120100
RknMes02_017482	-1.21317	-4.34164	0.388326	-5.55481	0.361998	0.00911388
RknMes02_044758	-1.21219	-6.13464	0.292963	-7.34682	0.619632	0.0239383
RknMes02_039827	-1.21136	-4.88222	0.186765	-6.09357	0.516668	0.0104792	unknown protein	AT3G26750.1	1e-18	cassava4.1_004486m	Manes.02G098000
RknMes02_010782	-1.21132	-3.06216	0.124793	-4.27349	0.66127	0.0224424
RknMes02_046131	-1.20949	-1.26367	0.106238	-2.47316	0.349476	0.00212723	RmlC-like cupins superfamily protein///Unknown	AT2G18540.1	0
RknMes02_034908	-1.20942	-5.13498	0.122678	-6.3444	0.787563	0.041463	KNOTTED-like from Arabidopsis thaliana	AT4G08150.1	0	cassava4.1_010084m	Manes.05G184900
RknMes02_048607	-1.20923	-1.30042	0.122469	-2.50965	0.199927	0.000451	AT3G19920.1	AT3G19920.1	0	cassava4.1_007880m	Manes.11G102800
RknMes02_036501	-1.20779	-4.26243	0.125163	-5.47022	0.338791	0.00204952
RknMes02_019386	-1.20691	-6.01717	0.428798	-7.22407	0.60319	0.0321747
RknMes02_018989	-1.20672	-2.00928	0.329962	-3.216	0.0819613	0.00166002	Arabidopsis thaliana gibberellin 2-oxidase 1	AT1G78440.1	0	cassava4.1_011871m	Manes.03G091000
RknMes02_023710	-1.20664	-1.37363	0.302023	-2.58027	0.061233	0.00115606
RknMes02_022395	-1.20503	-4.6622	0.419998	-5.86723	0.426461	0.0148216	Unknown	AT3G29370.1	9e-08	cassava4.1_027825m	Manes.01G097200
RknMes02_051646	-1.20479	1.93308	0.376442	0.728293	0.127525	0.00300475	Protein kinase superfamily protein	AT1G16670.1	0	cassava4.1_021793m	Manes.07G101400
RknMes02_001260	-1.20468	3.40299	0.383791	2.1983	0.626282	0.0315096	Peroxidase superfamily protein	AT1G71695.1	4e-08	cassava4.1_013268m
RknMes02_006355	-1.20441	-6.57478	0.742313	-7.77919	0.0863863	0.0335958	methylesterase PCR A	AT1G11580.1	2e-09	cassava4.1_007416m	Manes.15G075500
RknMes02_050800	-1.20299	2.54688	0.324311	1.34389	0.257342	0.00356136	Wound-responsive family protein///Unknown	AT4G10270.1	2e-27	cassava4.1_020294m	Manes.12G082300
RknMes02_033961	-1.20299	-3.82577	0.35039	-5.02876	0.310383	0.00581404				cassava4.1_020311m
RknMes02_041951	-1.2006	-2.4158	0.224947	-3.61641	0.243776	0.00155375				cassava4.1_024224m
RknMes02_007579	-1.2004	-1.64846	0.241246	-2.84886	0.0301704	0.00053				cassava4.1_013843m	Manes.13G153500
RknMes02_001928	-1.19959	-4.27047	0.201108	-5.47006	0.319994	0.00252515	Pyruvate kinase family protein	AT3G22960.1	0	cassava4.1_004230m	Manes.03G171200
RknMes02_054693	-1.19913	2.78944	0.133168	1.59031	0.340984	0.00223179	NAC (No Apical Meristem) domain transcriptional regulator superfamily protein	AT1G26870.1	0	cassava4.1_026973m	Manes.02G045800
RknMes02_000415	-1.19893	-5.483	0.345107	-6.68193	0.546983	0.0201797	unknown protein	AT1G78995.1	2e-22	cassava4.1_027102m	Manes.06G177800
RknMes02_054737	-1.19843	-1.02548	0.146157	-2.22391	0.262403	0.00109099	Protein of unknown function, DUF593	AT1G18990.1	0	cassava4.1_027063m	Manes.06G098700
RknMes02_007473	-1.19813	-4.33284	0.177576	-5.53097	0.209594	0.000792	ubiquitin conjugating enzyme 8///ubiquitin-conjugating enzyme 28	AT5G41700.5	6e-18	cassava4.1_001718m	Manes.09G114500
RknMes02_012319	-1.19784	-3.93799	0.539489	-5.13583	0.436538	0.0261995	cysteine-rich RLK (RECEPTOR-like protein kinase) 29	AT4G21410.1	3e-09	cassava4.1_003138m	Manes.02G155600
RknMes02_046111	-1.19504	-6.54693	0.435358	-7.74198	0.135948	0.00541629
RknMes02_055450	-1.19429	-2.41866	0.242621	-3.61295	0.299247	0.00276601	AT2G04480.1	AT2G04480.1	9e-07	cassava4.1_028265m	Manes.15G060700
RknMes02_020551	-1.19424	-3.17624	0.205568	-4.37048	0.121002	0.000509	Plant stearoyl-acyl-carrier-protein desaturase family protein	AT3G02630.1	0	cassava4.1_009878m	Manes.04G037800
RknMes02_046048	-1.19406	-6.26069	0.338194	-7.45475	0.668555	0.034962
RknMes02_015347	-1.19336	-5.33326	0.429629	-6.52662	0.60436	0.0337774	Protein of unknown function (DUF1218)	AT1G13380.1	5e-25	cassava4.1_016976m	Manes.14G102700
RknMes02_030286	-1.19271	-2.54263	0.185137	-3.73534	0.319301	0.0023645
RknMes02_039237	-1.19223	-3.35439	0.137558	-4.54662	0.339122	0.00228994	Proteasome component (PCI) domain protein	AT5G42970.1	0	cassava4.1_009135m	Manes.18G028500
RknMes02_017866	-1.19105	-5.62332	0.217269	-6.81437	0.580126	0.0176276
RknMes02_000530	-1.19101	-3.2931	0.266964	-4.48411	0.288966	0.00303586	Phototropic-responsive NPH3 family protein	AT5G64330.2	2e-31	cassava4.1_003120m	Manes.07G037100
RknMes02_044852	-1.19085	-6.63431	0.513896	-7.82516	0.132286	0.00978971
RknMes02_013264	-1.19056	-6.47665	0.742099	-7.66721	0.138318	0.0362809	expansin-like B1	AT4G17030.1	6e-06	cassava4.1_024941m	Manes.17G018000
RknMes02_021027	-1.19003	-5.94868	0.500242	-7.13871	0.414712	0.0211451	Leucine-rich repeat protein kinase family protein	AT1G10850.1	0	cassava4.1_020001m
RknMes02_044065	-1.18986	-0.514612	0.233492	-1.70447	0.0847591	0.000588
RknMes02_026465	-1.18888	-2.96416	0.148351	-4.15303	0.251372	0.00101282	ubiquitin-specific protease 24///Unknown	AT4G30890.3	1e-06	cassava4.1_004914m	Manes.11G002300
RknMes02_026289	-1.18869	-5.67876	0.358038	-6.86745	0.562142	0.0232928
RknMes02_014478	-1.18816	-0.368903	0.161237	-1.55707	0.627593	0.021059	haloacid dehalogenase-like hydrolase family protein	AT2G25870.1	3e-06	cassava4.1_030801m	Manes.03G060700
RknMes02_000217	-1.18777	2.89269	0.164838	1.70492	0.264122	0.00128035	Unknown///sterol-4alpha-methyl oxidase 1-1///Leucine-rich repeat (LRR) family protein	AT2G15880.1	2e-06
RknMes02_055706	-1.18745	-4.67758	0.661723	-5.86503	0.282105	0.0308475	Unknown///Lateral root primordium (LRP) protein-related	AT3G51060.1	7e-27	cassava4.1_028712m
RknMes02_016169	-1.18673	-5.23734	0.433807	-6.42407	0.602172	0.0345682
RknMes02_007399	-1.1864	-1.84907	0.58069	-3.03547	0.233083	0.0186105	CCR-like	AT3G26740.1	3e-13	cassava4.1_017713m	Manes.09G187300
RknMes02_011541	-1.18629	-1.23737	0.127011	-2.42367	0.425912	0.00501165				cassava4.1_001101m	Manes.04G060100
RknMes02_008634	-1.18573	-5.06896	0.231145	-6.25469	0.474678	0.00977077	ABC-2 type transporter family protein	AT1G51460.1	6e-41	cassava4.1_002812m	Manes.06G162400
RknMes02_033281	-1.18566	-2.49468	0.304673	-3.68034	0.312624	0.00467153	beta galactosidase 1///beta-galactosidase 12///beta-galactosidase 4	AT3G13750.1	0	cassava4.1_001503m	Manes.16G102400
RknMes02_028813	-1.18413	-4.19521	0.342795	-5.37934	0.521484	0.0185764	Copper amine oxidase family protein	AT4G12290.1	1e-30	cassava4.1_002415m	Manes.01G074100
RknMes02_034247	-1.18332	5.21312	0.0630365	4.0298	0.100701	7.97e-05	Unknown///ubiquitin-conjugating enzyme 14	AT3G55380.2	7e-25	cassava4.1_018434m
RknMes02_054643	-1.18305	0.54892	0.224374	-0.634126	0.0562848	0.000477	unknown protein	AT1G16170.1	3e-29	cassava4.1_026888m	Manes.11G070600
RknMes02_044148	-1.18237	-6.75445	0.604158	-7.93682	0.138267	0.0181914
RknMes02_056741	-1.18217	-6.66122	0.420047	-7.84338	0.132083	0.00489712	AT1G58070.1	AT1G58070.1	2e-31	cassava4.1_030458m	Manes.10G119800
RknMes02_045343	-1.18115	-4.5214	0.266663	-5.70255	0.661143	0.0304443
RknMes02_015299	-1.18111	-0.365517	0.111432	-1.54663	0.12196	0.000183
RknMes02_032634	-1.18073	-5.52862	0.292463	-6.70935	0.761898	0.0488358				cassava4.1_007151m	Manes.10G041100
RknMes02_006123	-1.18063	-4.04117	0.343194	-5.2218	0.171388	0.00285948	unknown protein	AT1G28100.4	5e-07	cassava4.1_030737m	Manes.08G102300
RknMes02_026878	-1.18037	-2.42953	0.244638	-3.6099	0.38109	0.00554507	phytochrome-associated protein 2	AT4G29080.1	2e-13	cassava4.1_012324m
RknMes02_007936	-1.18022	2.25674	0.290308	1.07652	0.17801	0.00182378
RknMes02_045993	-1.17918	-6.41333	0.459586	-7.59251	0.0888652	0.00633994				cassava4.1_029291m
RknMes02_050873	-1.17895	4.20666	0.607332	3.02771	0.0554122	0.0172573	AT5G65207.1	AT5G65207.1	2e-07	cassava4.1_020474m	Manes.12G139700
RknMes02_000820	-1.17853	3.4635	0.232885	2.28496	0.312245	0.00306078	Unknown///nitrate transporter 1:2///RNA-binding (RRM/RBD/RNP motifs) family protein	AT2G33410.1	4e-21	cassava4.1_006331m
RknMes02_042228	-1.17799	-5.76001	0.257681	-6.938	0.479954	0.0113438
RknMes02_021978	-1.17798	-2.76294	0.0479882	-3.94092	0.337623	0.00184548	Protein of unknown function (DUF506)	AT3G22970.1	3e-17	cassava4.1_009314m	Manes.01G202700
RknMes02_045682	-1.1778	-6.77973	0.74008	-7.95753	0.131157	0.0371975				cassava4.1_003556m	Manes.06G036600
RknMes02_024911	-1.17769	6.74947	0.442664	5.57178	0.267212	0.0092852	cytochrome P450, family 82, subfamily C, polypeptide 2///Unknown	AT4G31970.1	4e-27	cassava4.1_005569m
RknMes02_024987	-1.17737	-0.713903	0.275397	-1.89127	0.636732	0.0279906	Heavy metal transport/detoxification superfamily protein	AT5G27690.1	5e-26	cassava4.1_017530m
RknMes02_015224	-1.17712	-1.94074	0.250112	-3.11786	0.182448	0.00130276	unknown protein	AT4G13500.1	2e-23	cassava4.1_019485m
RknMes02_046987	-1.17666	-2.39705	0.0753062	-3.57371	0.300567	0.00131189
RknMes02_026814	-1.17652	-3.45049	0.155169	-4.627	0.12071	0.00029	Phosphoglycerate mutase family protein	AT3G52155.1	3e-43	cassava4.1_014769m	Manes.09G072800
RknMes02_013269	-1.17632	-2.65008	0.471322	-3.8264	0.457284	0.0229564	pleiotropic drug resistance 3///pleiotropic drug resistance 12	AT1G15520.1	1e-34	cassava4.1_030270m	Manes.11G063600
RknMes02_030542	-1.17624	-3.22358	0.279662	-4.39982	0.397384	0.00737188	homeobox protein 34///homeobox protein 33///homeobox protein 25///homeobox protein 22	AT4G24660.1	8e-28	cassava4.1_034182m	Manes.13G098300
RknMes02_033517	-1.17526	-3.27031	0.291778	-4.44557	0.506674	0.0149695	with no lysine (K) kinase 1	AT3G04910.1	0	cassava4.1_002531m	Manes.09G156300
RknMes02_045195	-1.17444	-6.25123	0.592751	-7.42567	0.140587	0.0174657				cassava4.1_019226m	Manes.16G137500
RknMes02_051778	-1.17439	-3.24145	0.245226	-4.41584	0.276503	0.00253593	disease resistance family protein / LRR family protein	AT2G34930.1	0	cassava4.1_022019m	Manes.10G093000
RknMes02_008670	-1.17413	0.453807	0.148141	-0.720321	0.199021	0.000622	F-box family protein	AT1G70590.1	0	cassava4.1_016981m
RknMes02_020341	-1.1734	-1.28818	0.110584	-2.46158	0.419263	0.00475776
RknMes02_058592	-1.17237	-4.53973	0.313793	-5.7121	0.232929	0.00317833	AT3G09430.1	AT3G09430.1	1e-27	cassava4.1_033455m
RknMes02_032702	-1.17196	-5.42891	0.558841	-6.60087	0.196908	0.0158829	conserved peptide upstream open reading frame 15	AT5G61228.1	2e-08	cassava4.1_017475m	Manes.04G035300
RknMes02_011046	-1.16958	-4.39531	0.402828	-5.56489	0.206957	0.00576483				cassava4.1_000350m	Manes.06G013900
RknMes02_022765	-1.1691	-4.53654	0.261392	-5.70565	0.520713	0.0150718	ubiquitin-specific protease 16///Unknown	AT4G24560.1	2e-39	cassava4.1_001377m
RknMes02_035570	-1.16884	-4.76875	0.37103	-5.93759	0.417894	0.0129714	Prolyl oligopeptidase family protein	AT1G50380.1	0	cassava4.1_015142m
RknMes02_045079	-1.16818	-4.7132	0.254095	-5.88138	0.574961	0.0200767
RknMes02_036671	-1.16798	1.82329	0.223425	0.655315	0.0851638	0.000563	cytochrome B5 isoform B	AT2G32720.1	5e-36	cassava4.1_018883m
RknMes02_056608	-1.16715	-5.49312	0.247218	-6.66027	0.335311	0.00417336	AGAMOUS-like 103	AT5G39750.1	3e-17	cassava4.1_030229m	Manes.10G129900
RknMes02_055405	-1.16705	-3.73276	0.367166	-4.89981	0.251792	0.00544749	methyl-CPG-binding domain 4	AT3G63030.1	8e-14	cassava4.1_028187m
RknMes02_040727	-1.16631	-3.50091	0.259945	-4.66722	0.364047	0.00556367
RknMes02_052514	-1.16555	-2.34891	0.308587	-3.51446	0.238349	0.00323216	GRAM domain-containing protein / ABA-responsive protein-related	AT5G08350.1	0	cassava4.1_023266m	Manes.15G117400
RknMes02_014090	-1.16552	-1.20416	0.410213	-2.36968	0.388977	0.0137069	Protein of unknown function (DUF1645)///Unknown	AT2G15760.1	3e-06	cassava4.1_009484m	Manes.17G093500
RknMes02_057800	-1.16532	-4.38139	0.154498	-5.54671	0.536768	0.0131027	OPC-8:0 CoA ligase1	AT1G20510.1	2e-36	cassava4.1_032156m
RknMes02_012005	-1.16529	3.10285	0.145752	1.93756	0.232929	0.000894	phosphoenolpyruvate carboxylase 3	AT3G14940.1	2e-19	cassava4.1_001047m	Manes.02G091300
RknMes02_018723	-1.16472	-4.9482	0.462857	-6.11292	0.279364	0.0115336
RknMes02_035500	-1.16283	-2.4654	0.295791	-3.62824	0.261782	0.00344267	basic helix-loop-helix (bHLH) DNA-binding superfamily protein	AT2G42280.1	0	cassava4.1_010085m
RknMes02_009602	-1.16189	-4.31951	0.317092	-5.48141	0.529382	0.0191679	slufate transporter 2;1	AT5G10180.1	0	cassava4.1_005047m	Manes.02G156100
RknMes02_046310	-1.16132	-5.02375	0.189202	-6.18507	0.371486	0.00427381	glycerol-3-phosphate acyltransferase 9	AT5G60620.1	4e-21	cassava4.1_010441m	Manes.11G106900
RknMes02_027662	-1.16123	-5.38207	0.463245	-6.5433	0.15378	0.00794925	2-oxoglutarate (2OG) and Fe(II)-dependent oxygenase superfamily protein	AT1G49390.1	0	cassava4.1_010744m	Manes.04G109700
RknMes02_044258	-1.16075	-6.45005	0.725918	-7.6108	0.143217	0.0370934				cassava4.1_022256m
RknMes02_022340	-1.16045	-3.45381	0.254061	-4.61426	0.29808	0.00335441
RknMes02_000876	-1.16015	-2.3144	0.445092	-3.47455	0.215695	0.00839887	CCR-like	AT3G26740.1	4e-11	cassava4.1_017713m	Manes.09G187300
RknMes02_033499	-1.15969	2.7299	0.166107	1.57021	0.276561	0.00162723	Tetratricopeptide repeat (TPR)-like superfamily protein	AT5G48850.1	0	cassava4.1_015357m
RknMes02_016577	-1.15965	-6.6026	0.450675	-7.76226	0.131494	0.0068699	plant UBX domain containing protein 4	AT4G04210.1	4e-15	cassava4.1_012577m	Manes.16G002900
RknMes02_047880	-1.15857	-6.35045	0.659008	-7.50902	0.461628	0.0496882
RknMes02_046739	-1.15836	-3.71581	0.154248	-4.87417	0.330357	0.00255415
RknMes02_005611	-1.15827	-2.85501	0.158978	-4.01328	0.564672	0.0160323
RknMes02_021987	-1.158	7.04411	0.209865	5.88611	0.157132	0.00078
RknMes02_032688	-1.15791	-3.62752	0.108703	-4.78543	0.450104	0.00655638	Serine carboxypeptidase S28 family protein	AT4G36195.3	3e-32	cassava4.1_008235m	Manes.02G101700
RknMes02_052554	-1.15753	-2.60361	0.189932	-3.76114	0.455729	0.00841755	receptor-like protein kinase 1	AT5G60900.1	0	cassava4.1_023350m	Manes.03G180100
RknMes02_044894	-1.15711	0.536458	0.176342	-0.62065	0.30521	0.00225665
RknMes02_013543	-1.1569	4.28621	0.258111	3.12931	0.519372	0.0154308	chloride channel C///NADH-dependent glutamate synthase 1///elicitor-activated gene 3-2///Ribosomal protein L2 family///Unknown///galactinol synthase 1///Glutaredoxin family protein///Putative lysine decarboxylase family protein///ABC1 family protein///methionine sulfoxide reductase B5	AT2G43150.1	1e-13
RknMes02_030275	-1.15637	-4.37245	0.335665	-5.52882	0.465872	0.0149088	Tetraspanin family protein	AT5G46700.1	0	cassava4.1_013898m	Manes.16G002100
RknMes02_053464	-1.15564	-3.28315	0.244327	-4.43879	0.170977	0.00123475	Protein of unknown function (DUF630 and DUF632)	AT4G35240.2	0	cassava4.1_024877m	Manes.05G135300
RknMes02_012002	-1.15553	-6.05792	0.60874	-7.21345	0.397067	0.0354514	nucleic acid binding	AT1G27750.1	3e-11	cassava4.1_000354m	Manes.05G181200
RknMes02_028252	-1.15531	-6.54597	0.382978	-7.70128	0.328272	0.00913528	Ribosomal protein S4 (RPS4A) family protein	AT5G58420.1	0	cassava4.1_014735m
RknMes02_027044	-1.155	-1.46309	0.253231	-2.61809	0.192487	0.00157165	arabinose kinase	AT4G16130.1	0	cassava4.1_000938m	Manes.16G137600
RknMes02_039166	-1.15477	2.84275	0.268395	1.68798	0.465877	0.0116975	Unknown///hydroxyproline-rich glycoprotein family protein	AT1G23050.1	5e-27	cassava4.1_019022m	Manes.15G127500
RknMes02_007552	-1.15464	-0.719768	0.0710504	-1.87441	0.268517	0.000959	glutamine synthase clone R1	AT5G37600.1	0	cassava4.1_010581m	Manes.01G119500
RknMes02_030215	-1.15445	5.89223	0.294957	4.73778	0.152664	0.0018252	Aluminium induced protein with YGL and LRDR motifs	AT5G19140.1	0	cassava4.1_015159m	Manes.15G024100
RknMes02_050613	-1.15433	-2.25173	0.115465	-3.40605	0.120834	0.000204				cassava4.1_019740m	Manes.06G137700
RknMes02_042042	-1.15425	-5.93331	0.306049	-7.08756	0.713534	0.0446699
RknMes02_039544	-1.15416	-3.14866	0.404576	-4.30281	0.524068	0.0254579	serine carboxypeptidase-like 45	AT1G28110.2	0	cassava4.1_026767m	Manes.08G061200
RknMes02_027900	-1.15368	-2.19667	0.175794	-3.35035	0.270804	0.00166089	Deoxyxylulose-5-phosphate synthase	AT4G15560.1	0	cassava4.1_002536m	Manes.15G018800
RknMes02_032606	-1.153	-3.48342	0.48867	-4.63643	0.382648	0.0201445
RknMes02_012297	-1.153	-3.12826	0.138076	-4.28126	0.369534	0.00354512	RING/U-box superfamily protein///Unknown	AT3G60220.1	1e-10	cassava4.1_011591m	Manes.05G058200
RknMes02_025092	-1.15091	-6.0376	0.18107	-7.18851	0.640367	0.0261658	RING/U-box superfamily protein	AT5G53110.1	3e-11	cassava4.1_006040m
RknMes02_036503	-1.15046	4.18557	0.466521	3.03511	0.641175	0.0485129	Unknown///MLP-like protein 423	AT1G24020.2	2e-10	cassava4.1_018033m	Manes.15G008100
RknMes02_026510	-1.14895	-2.4079	0.215155	-3.55685	0.340814	0.00391978	unknown protein	AT1G75730.2	9e-17	cassava4.1_003105m
RknMes02_046506	-1.14884	-2.62741	0.139767	-3.77625	0.239597	0.000977
RknMes02_006806	-1.14847	-1.02909	0.270399	-2.17756	0.249615	0.00275033	trehalase 1	AT4G24040.1	4e-33	cassava4.1_004491m	Manes.02G005400
RknMes02_056647	-1.1484	2.87821	0.120058	1.72981	0.108515	0.000193	Protein kinase superfamily protein	AT4G24480.1	0	cassava4.1_030291m
RknMes02_055666	-1.14817	-2.50974	0.320924	-3.65791	0.300884	0.00556791	Serine protease inhibitor, potato inhibitor I-type family protein	AT2G38870.1	1e-19	cassava4.1_028648m	Manes.15G037300
RknMes02_036710	-1.14814	-1.4049	0.279994	-2.55305	0.637638	0.0311027	2-oxoglutarate (2OG) and Fe(II)-dependent oxygenase superfamily protein	AT3G19000.1	0	cassava4.1_010133m
RknMes02_047803	-1.148	-5.88854	0.341901	-7.03655	0.481098	0.0169607
RknMes02_026827	-1.14714	-5.31462	0.336007	-6.46176	0.661808	0.0391442	Leucine-rich repeat transmembrane protein kinase	AT1G53430.1	0	cassava4.1_002090m
RknMes02_056536	-1.14712	-1.73127	0.215621	-2.87839	0.0633266	0.000498	phospholipase D delta	AT4G35790.3	0	cassava4.1_030096m
RknMes02_052662	-1.14696	-2.68987	0.176525	-3.83683	0.45378	0.00829091	C2H2-like zinc finger protein	AT3G60580.1	4.1e-44	cassava4.1_023535m	Manes.06G133500
RknMes02_054120	-1.14693	-6.61424	0.702851	-7.76117	0.163391	0.0354993	alpha/beta-Hydrolases superfamily protein	AT4G18550.1	0	cassava4.1_026027m
RknMes02_032493	-1.14689	-1.3378	0.181888	-2.48469	0.480461	0.0100967	unknown protein	AT5G11070.1	3e-15	cassava4.1_018923m	Manes.03G012100
RknMes02_039366	-1.14609	-6.38063	0.56838	-7.52672	0.478188	0.0393583	Protein of unknown function (DUF607)	AT2G23790.1	3e-37	cassava4.1_014246m	Manes.05G163400
RknMes02_039699	-1.14588	-1.70874	0.206586	-2.85462	0.281576	0.00227537	KNOTTED-like from Arabidopsis thaliana 2///KNOTTED1-like homeobox gene 6	AT1G23380.1	0	cassava4.1_011535m	Manes.09G176900
RknMes02_003324	-1.14522	-2.35447	0.55436	-3.49969	0.395957	0.0290451	Copper amine oxidase family protein	AT4G12290.1	3e-40	cassava4.1_002415m	Manes.01G074100
RknMes02_037660	-1.14439	-3.07533	0.301533	-4.21971	0.326515	0.00586393	Auxin-responsive GH3 family protein	AT4G03400.1	1e-21	cassava4.1_007556m	Manes.12G087200
RknMes02_040413	-1.14393	-6.20567	0.429914	-7.3496	0.492815	0.025174	UDP-Glycosyltransferase superfamily protein///UDP-glucosyl transferase 72E1	AT3G50740.1	0	cassava4.1_029183m	Manes.S025000
RknMes02_024066	-1.14351	3.80836	0.198397	2.66485	0.416208	0.00679842	nitrate transmembrane transporters	AT5G50200.3	2e-42	cassava4.1_016294m	Manes.14G059800
RknMes02_001537	-1.14297	-6.5028	0.356145	-7.64576	0.475105	0.0176682	Plant invertase/pectin methylesterase inhibitor superfamily protein	AT5G20740.1	5e-06	cassava4.1_029712m	Manes.03G043600
RknMes02_040664	-1.14231	-5.57039	0.137277	-6.71271	0.634102	0.0245515
RknMes02_025583	-1.14226	-6.37957	0.727782	-7.52183	0.135398	0.0393668	Leucine-rich repeat receptor-like protein kinase family protein	AT3G24240.1	3e-14	cassava4.1_000663m	Manes.18G088900
RknMes02_009982	-1.14195	-5.01464	0.199022	-6.15658	0.632921	0.0266627	glycosyl hydrolase 9A4	AT3G43860.1	3e-24	cassava4.1_031999m
RknMes02_021266	-1.14084	-3.47951	0.169356	-4.62035	0.306947	0.00235868
RknMes02_009541	-1.13973	-5.70699	0.118376	-6.84672	0.52332	0.0122698	phytosulfokin receptor 1	AT2G02220.1	8e-25	cassava4.1_027914m	Manes.07G080500
RknMes02_027193	-1.13953	-3.38187	0.1907	-4.5214	0.247384	0.00156049	DNA-binding bromodomain-containing protein	AT2G44430.1	3e-32	cassava4.1_011862m
RknMes02_053452	-1.13863	-0.419351	0.201735	-1.55798	0.147217	0.000721	Ggamma-subunit 1///G-protein gamma subunit 2	AT3G22942.1	6e-33	cassava4.1_024861m	Manes.15G034200
RknMes02_057307	-1.13773	-6.30116	0.141274	-7.43889	0.502719	0.011113	RHD SIX-LIKE 1	AT5G37800.1	0	cassava4.1_031371m	Manes.02G075100
RknMes02_009720	-1.13762	-5.37849	0.353831	-6.51611	0.320387	0.00794232
RknMes02_004110	-1.13761	-2.70689	0.0997947	-3.8445	0.190005	0.000442	relative of early flowering 6	AT3G48430.1	2e-25	cassava4.1_000108m	Manes.06G114100
RknMes02_044595	-1.13723	-1.72859	0.228339	-2.86582	0.63287	0.0285282
RknMes02_006385	-1.13624	-5.9237	0.151785	-7.05995	0.616697	0.0231783	chloride channel C///NADH-dependent glutamate synthase 1///elicitor-activated gene 3-2///Ribosomal protein L2 family///Unknown///galactinol synthase 1///Glutaredoxin family protein///Putative lysine decarboxylase family protein///ABC1 family protein///methionine sulfoxide reductase B5	AT2G43150.1	9e-42
RknMes02_056723	-1.13551	-6.84208	0.568125	-7.97759	0.134004	0.0169907	telomerase activator1	AT3G09290.1	1e-14	cassava4.1_030428m	Manes.02G128500
RknMes02_025237	-1.1355	2.25808	0.457402	1.12258	0.38814	0.0188653	Deoxyxylulose-5-phosphate synthase	AT4G15560.1	6e-43	cassava4.1_002424m	Manes.14G161600
RknMes02_007702	-1.1355	-2.3571	0.0540703	-3.49259	0.27777	0.00110734	cytochrome P450, family 71, subfamily A, polypeptide 23///"cytochrome P450, family 71, subfamily A, polypeptide 25"	AT3G48300.1	3e-29	cassava4.1_005940m	Manes.14G059400
RknMes02_010434	-1.13543	-6.49646	0.434005	-7.63189	0.555602	0.0339014	O-methyltransferase 1	AT5G54160.1	3e-17	cassava4.1_015464m
RknMes02_050596	-1.13501	0.573999	0.203621	-0.561014	0.252634	0.00180828				cassava4.1_019693m
RknMes02_044661	-1.13461	-4.2372	0.24479	-5.37182	0.455336	0.0108243	receptor like protein 12///EF-TU receptor	AT5G20480.1	0
RknMes02_055032	-1.13356	-2.75072	0.3394	-3.88428	0.150664	0.00300564				cassava4.1_027565m	Manes.16G035800
RknMes02_047208	-1.1333	-3.74167	0.287203	-4.87497	0.267617	0.00375158
RknMes02_012781	-1.13292	-3.34283	0.190321	-4.47575	0.144873	0.000637	response regulator 11	AT1G67710.1	4e-15	cassava4.1_026910m
RknMes02_007928	-1.1328	-5.51827	0.452824	-6.65106	0.124768	0.0075767	cysteine-rich RLK (RECEPTOR-like protein kinase) 8///DNA/RNA polymerases superfamily protein	AT4G23160.1	1e-08
RknMes02_045870	-1.13245	-5.03478	0.394565	-6.16722	0.221399	0.00657995
RknMes02_048381	-1.13072	-3.21823	0.457539	-4.34895	0.287651	0.013046	P-loop containing nucleoside triphosphate hydrolases superfamily protein	AT2G30630.1	0	cassava4.1_005637m	Manes.01G200600
RknMes02_025822	-1.13017	-3.85496	0.339629	-4.98513	0.605585	0.0326614	Tetratricopeptide repeat (TPR)-like superfamily protein	AT1G04770.1	0	cassava4.1_013028m	Manes.15G051300
RknMes02_055644	-1.12967	-0.529192	0.255152	-1.65886	0.183546	0.00164845				cassava4.1_028615m	Manes.S076900
RknMes02_027463	-1.1292	-5.1385	0.581946	-6.2677	0.47515	0.0431357	2-oxoglutarate (2OG) and Fe(II)-dependent oxygenase superfamily protein	AT3G11150.1	1e-36	cassava4.1_009937m	Manes.07G130900
RknMes02_045950	-1.12843	-6.14656	0.150956	-7.27499	0.715568	0.0394249	Unknown///cassava4.1_019001m	AT1G12810.2	6e-16
RknMes02_047355	-1.12785	-6.32577	0.2092	-7.45362	0.250651	0.00188715	Unknown///hydroxysteroid dehydrogenase 5	AT4G10020.1	6e-06	cassava4.1_027746m	Manes.18G119600
RknMes02_002059	-1.12784	-5.31882	0.35024	-6.44666	0.35493	0.00963934	RNA-binding (RRM/RBD/RNP motifs) family protein	AT3G14100.1	4e-14
RknMes02_057854	-1.12784	-4.2069	0.198638	-5.33474	0.535212	0.0160832	AT2G37300.1///AT2G37300.2	AT2G37300.2	1e-25	cassava4.1_032238m	Manes.08G000800
RknMes02_029623	-1.12765	-0.280082	0.102506	-1.40773	0.346049	0.00275794				cassava4.1_000084m	Manes.10G055200
RknMes02_057540	-1.12681	2.39819	0.153495	1.27139	0.0813632	0.000249	At17.1	AT2G01340.1	0	cassava4.1_031749m	Manes.15G127000
RknMes02_058634	-1.12643	2.78539	0.372932	1.65895	0.4165	0.0149646				cassava4.1_033526m	Manes.15G037400
RknMes02_051008	-1.12637	0.203799	0.0624922	-0.922573	0.314597	0.00178634				cassava4.1_020751m	Manes.03G100800
RknMes02_001198	-1.12605	-3.65555	0.182227	-4.78161	0.468415	0.0099938	histone acetyltransferase of the GNAT family 1	AT3G54610.1	7e-11	cassava4.1_004588m	Manes.05G083800
RknMes02_028146	-1.12588	-3.27676	0.127542	-4.40264	0.356812	0.00336715
RknMes02_021515	-1.12556	-3.69261	0.247104	-4.81817	0.182144	0.00154306
RknMes02_042020	-1.12543	-6.65763	0.564449	-7.78306	0.134828	0.0172128
RknMes02_041165	-1.12516	-3.18389	0.49163	-4.30905	0.331715	0.0187309	Nucleic acid-binding proteins superfamily	AT3G17030.1	2e-10
RknMes02_033018	-1.12341	-2.60794	0.186176	-3.73134	0.209757	0.00112013	Glycinamide ribonucleotide (GAR) synthetase	AT1G09830.1	0	cassava4.1_005282m	Manes.07G025100
RknMes02_042508	-1.12192	-2.83961	0.120306	-3.96153	0.15468	0.000357
RknMes02_027145	-1.12149	-3.98288	0.207159	-5.10437	0.463343	0.0105814	SERINE-ARGININE PROTEIN 30	AT1G09140.2	0	cassava4.1_012620m	Manes.09G171000
RknMes02_010597	-1.12123	-2.26682	0.158555	-3.38806	0.295538	0.0021339	catalase 2	AT4G35090.2	2e-20	cassava4.1_007219m
RknMes02_047182	-1.12095	-6.81268	0.194422	-7.93363	0.177847	0.000912
RknMes02_014672	-1.12076	-4.18876	0.417667	-5.30953	0.307484	0.011502	HhH-GPD base excision DNA repair family protein///Unknown	AT5G04560.2	4e-22	cassava4.1_000084m	Manes.10G055200
RknMes02_047050	-1.11998	-4.31932	0.296321	-5.4393	0.458688	0.0140838
RknMes02_047345	-1.11997	-6.44906	0.621905	-7.56903	0.131963	0.0245707
RknMes02_040880	-1.11988	-4.74614	0.303188	-5.86602	0.612827	0.0319651
RknMes02_001930	-1.11974	-5.29105	0.35898	-6.41079	0.432231	0.0155917	homeobox from Arabidopsis thaliana	AT5G06710.1	3e-17	cassava4.1_007389m	Manes.09G036600
RknMes02_055570	-1.11853	-4.19891	0.415063	-5.31743	0.45013	0.021554	methyltransferases	AT1G50000.2	3e-30	cassava4.1_028484m
RknMes02_033537	-1.1174	5.44332	0.309043	4.32593	0.370929	0.00888077	Unknown///blue-copper-binding protein	AT5G20230.1	3e-26	cassava4.1_017522m	Manes.06G056800
RknMes02_047920	-1.11715	-1.81777	0.11706	-2.93493	0.0942494	0.000183	zinc ion binding	AT1G18910.1	0	cassava4.1_000377m	Manes.06G097400
RknMes02_058057	-1.11702	3.13817	0.0929938	2.02114	0.278082	0.00134762	Leucine-rich receptor-like protein kinase family protein	AT1G34110.1	0	cassava4.1_032564m	Manes.02G184100
RknMes02_052964	-1.11689	-3.67621	0.228931	-4.79309	0.176276	0.00127402				cassava4.1_024038m
RknMes02_013085	-1.1168	-2.43929	0.174865	-3.55609	0.217969	0.00113573	unknown protein	AT3G48200.1	5e-08	cassava4.1_000672m	Manes.06G106500
RknMes02_052578	-1.11645	2.97336	0.122971	1.85691	0.255289	0.00119546	unknown protein	AT1G52720.1	3e-23	cassava4.1_023383m	Manes.04G118400
RknMes02_018294	-1.11621	1.99437	0.395383	0.878154	0.3798	0.0144354				cassava4.1_021174m	Manes.09G150300
RknMes02_053903	-1.11477	-1.20165	0.342406	-2.31642	0.342408	0.00905721	Bifunctional inhibitor/lipid-transfer protein/seed storage 2S albumin superfamily protein	AT1G48750.1	6e-25	cassava4.1_025645m	Manes.02G070800
RknMes02_033627	-1.11412	-4.82875	0.296687	-5.94288	0.559616	0.0247493	SPIRAL1-like1	AT1G26355.1	8e-32	cassava4.1_019713m	Manes.01G094600
RknMes02_007817	-1.11404	-3.93656	0.137983	-5.0506	0.259525	0.00137618	CDPK-related kinase 3	AT2G46700.1	7e-44	cassava4.1_003981m	Manes.05G018400
RknMes02_012281	-1.11391	-5.20848	0.304196	-6.32239	0.454897	0.0144535	unknown protein	AT3G04040.1	1e-07
RknMes02_043464	-1.11378	-4.44896	0.193736	-5.56274	0.416543	0.00745005
RknMes02_046977	-1.1131	-1.13433	0.147013	-2.24744	0.372337	0.00438132
RknMes02_016215	-1.11283	-0.821774	0.288899	-1.9346	0.213495	0.00286864	Cyclin B2;3	AT4G35620.1	0	cassava4.1_008617m
RknMes02_025238	-1.11244	-3.48745	0.42737	-4.59989	0.363736	0.0159189	Acetamidase/Formamidase family protein	AT4G37560.1	9e-11
RknMes02_003207	-1.11168	-1.14102	0.150591	-2.25269	0.219018	0.000969	ethylene response sensor 2///"Signal transduction histidine kinase, hybrid-type, ethylene sensor"	AT3G23150.1	6e-22	cassava4.1_002152m	Manes.15G037700
RknMes02_034301	-1.11113	-0.741258	0.344526	-1.85238	0.387146	0.0119022	ARM repeat superfamily protein	AT5G37490.1	3e-06	cassava4.1_007727m	Manes.17G086300
RknMes02_057488	-1.11061	-2.94044	0.31577	-4.05104	0.397307	0.0110018	basic helix-loop-helix (bHLH) DNA-binding superfamily protein	AT5G67060.1	1.4e-45	cassava4.1_031672m	Manes.18G038400
RknMes02_027542	-1.11048	-3.12179	0.272614	-4.23227	0.460472	0.0135126	Zinc finger (C3HC4-type RING finger) family protein	AT5G60710.1	3e-18	cassava4.1_005389m	Manes.08G015100
RknMes02_024596	-1.11033	-6.55395	0.621205	-7.66429	0.147081	0.0257611				cassava4.1_013250m	Manes.03G134100
RknMes02_057672	-1.11031	-4.90569	0.509438	-6.016	0.369963	0.0245129	Uncharacterised protein family (UPF0114)	AT4G19390.1	2e-31	cassava4.1_031958m	Manes.18G031500
RknMes02_044726	-1.1102	-6.49607	0.675551	-7.60627	0.235608	0.0387333	Leucine-rich repeat protein kinase family protein///Protein kinase protein with adenine nucleotide alpha hydrolases-like domain	AT5G49770.1	4e-07
RknMes02_033017	-1.10925	0.575492	0.268373	-0.533762	0.230997	0.00275374	Glycinamide ribonucleotide (GAR) synthetase	AT1G09830.1	1e-34	cassava4.1_005282m	Manes.07G025100
RknMes02_005513	-1.10899	-6.63954	0.625719	-7.74854	0.138968	0.0262647	RmlC-like cupins superfamily protein///cruciferin 3	AT5G44120.3	4e-18	cassava4.1_027946m	Manes.15G041100
RknMes02_051330	-1.10872	-1.20868	0.127455	-2.3174	0.236116	0.00101732	AT3G12870.1	AT3G12870.1	0	cassava4.1_021275m	Manes.17G045900
RknMes02_056706	-1.10794	-2.70212	0.557358	-3.81006	0.3234	0.0268782	C-terminal cysteine residue is changed to a serine 1	AT1G11530.1	2e-37	cassava4.1_030398m	Manes.15G077200
RknMes02_020904	-1.10771	-5.64618	0.211459	-6.7539	0.53632	0.0179081	acclimation of photosynthesis to environment	AT5G38660.2	2e-16	cassava4.1_013583m	Manes.02G066700
RknMes02_021016	-1.10759	3.33881	0.195721	2.23121	0.0350222	0.000392
RknMes02_057304	-1.1074	0.127243	0.0366471	-0.980159	0.250316	0.000836	Protein of unknown function (DUF1399)	AT1G56230.2	0	cassava4.1_031368m	Manes.09G173800
RknMes02_010731	-1.10649	-1.8507	0.137035	-2.9572	0.14832	0.000413	Tetratricopeptide repeat (TPR)-like superfamily protein	AT4G28080.1	7e-33	cassava4.1_034222m	Manes.11G058800
RknMes02_043136	-1.10591	-4.86555	0.342882	-5.97146	0.293864	0.00719659	ARP protein (REF)	AT1G49670.2	2e-08
RknMes02_038373	-1.10555	-1.89604	0.0996698	-3.00159	0.27638	0.00141767	RING/U-box superfamily protein	AT5G20885.1	1.4e-45	cassava4.1_017697m	Manes.16G088400
RknMes02_035782	-1.10541	-0.435352	0.108271	-1.54076	0.182804	0.000491	B-box type zinc finger family protein	AT4G27310.1	3e-31
RknMes02_013834	-1.10528	-4.37384	0.344762	-5.47912	0.313783	0.00817986	Pentatricopeptide repeat (PPR) superfamily protein	AT4G34830.1	5e-28	cassava4.1_021779m	Manes.S086100
RknMes02_047786	-1.10513	-1.04536	0.353654	-2.15049	0.230851	0.00558374
RknMes02_029148	-1.1051	-6.50688	0.648367	-7.61198	0.355227	0.0440316	Ran BP2/NZF zinc finger-like superfamily protein	AT3G15680.1	0	cassava4.1_018185m	Manes.16G120000
RknMes02_011294	-1.10478	-4.86181	0.288571	-5.96659	0.592499	0.0294801	alpha/beta-Hydrolases superfamily protein	AT1G19190.1	7e-14	cassava4.1_025530m	Manes.18G032900
RknMes02_022308	-1.10466	-3.6708	0.364321	-4.77545	0.554016	0.0301255
RknMes02_058625	-1.10461	3.64904	0.285726	2.54444	0.338944	0.00675301				cassava4.1_033507m	Manes.08G125900
RknMes02_008977	-1.10345	-1.60322	0.0708662	-2.70667	0.469274	0.00877657
RknMes02_052986	-1.10311	2.04566	0.175887	0.942559	0.172245	0.000779	glutamate receptor 2.2	AT2G24720.1	0	cassava4.1_024078m	Manes.11G006600
RknMes02_040420	-1.1031	-6.77291	0.509919	-7.87601	0.144086	0.0133625
RknMes02_056076	-1.10266	2.88167	0.316896	1.77901	0.16224	0.00288467	maternal effect embryo arrest 14	AT2G15890.1	0	cassava4.1_029325m	Manes.15G144700
RknMes02_039356	-1.10241	-6.64173	0.736603	-7.74414	0.148779	0.046957	flavonol synthase 1	AT5G08640.2	0	cassava4.1_011534m	Manes.18G074900
RknMes02_003663	-1.10077	2.3521	0.271825	1.25133	0.223464	0.00278083	Transducin/WD40 repeat-like superfamily protein	AT1G24530.1	2e-42	cassava4.1_007906m	Manes.12G020000
RknMes02_039978	-1.10063	6.51888	0.151545	5.41825	0.125992	0.000392	expansin B2	AT1G65680.1	0	cassava4.1_013781m	Manes.05G049700
RknMes02_029029	-1.10007	-2.22086	0.16414	-3.32093	0.195527	0.000891	protein phosphatase 2CA	AT3G11410.1	0	cassava4.1_008162m	Manes.10G026400
RknMes02_037674	-1.09978	-4.87556	0.0997973	-5.97534	0.668705	0.0328723	MATE efflux family protein	AT5G65380.1	0	cassava4.1_007859m	Manes.18G062800
RknMes02_057728	-1.0995	4.23337	0.133754	3.13387	0.389039	0.0051439	unknown protein	AT5G13090.1	4e-42	cassava4.1_032038m	Manes.06G121300
RknMes02_019663	-1.09913	-5.82792	0.272114	-6.92705	0.291565	0.00455869	Potassium transporter family protein	AT1G60160.1	3e-38	cassava4.1_001668m	Manes.13G031700
RknMes02_041298	-1.09873	-5.4924	0.365752	-6.59113	0.650473	0.0463231	Wall-associated kinase family protein	AT1G16260.2	2e-33
RknMes02_024919	-1.09861	-1.77772	0.170018	-2.87633	0.332013	0.00352427	C2H2-like zinc finger protein	AT1G75710.1	0	cassava4.1_008876m	Manes.05G148300
RknMes02_048137	-1.09845	-2.42369	0.572717	-3.52214	0.25939	0.0254571	cysteine-rich RLK (RECEPTOR-like protein kinase) 26///cysteine-rich RLK (RECEPTOR-like protein kinase) 29	AT4G38830.1	0	cassava4.1_003138m	Manes.02G155600
RknMes02_022296	-1.09838	-2.98956	0.166608	-4.08794	0.392614	0.00595791	F-box family protein	AT1G70590.1	0	cassava4.1_011517m	Manes.13G025400
RknMes02_042807	-1.09835	-5.97352	0.303484	-7.07187	0.523492	0.0221216
RknMes02_004049	-1.09787	-2.73899	0.207031	-3.83685	0.129884	0.000779				cassava4.1_033332m	Manes.01G239500
RknMes02_012185	-1.09721	-1.64777	0.297601	-2.74498	0.124178	0.00202819				cassava4.1_034408m	Manes.09G040100
RknMes02_006409	-1.09656	-3.04381	0.166298	-4.14037	0.36891	0.00485926	pentatricopeptide (PPR) repeat-containing protein / CBS domain-containing protein	AT5G10690.1	7e-23	cassava4.1_006246m	Manes.16G135400
RknMes02_003011	-1.09626	-4.76073	0.529738	-5.85698	0.157313	0.0159201	Unknown///inositol transporter 1	AT2G43330.1	5e-38	cassava4.1_006143m	Manes.11G117700
RknMes02_051415	-1.09617	2.09711	0.169141	1.00094	0.314082	0.00298326	SAUR-like auxin-responsive protein family	AT4G34760.1	5.6e-45	cassava4.1_021417m
RknMes02_020592	-1.09563	0.162697	0.0539245	-0.932933	0.169215	0.000296	conserved peptide upstream open reading frame 9	AT3G02468.1	8e-19
RknMes02_042698	-1.09554	-5.60983	0.174263	-6.70538	0.362882	0.00478087				cassava4.1_032909m
RknMes02_057766	-1.09531	-6.73483	0.614426	-7.83014	0.14947	0.0261995	unknown protein	AT4G33800.1	1e-20	cassava4.1_032095m	Manes.10G084600
RknMes02_034583	-1.09432	5.12573	0.218747	4.0314	0.234287	0.00200937	Glycinamide ribonucleotide (GAR) synthetase	AT1G09830.1	0	cassava4.1_005282m	Manes.07G025100
RknMes02_011283	-1.09417	-4.53778	0.316645	-5.63195	0.308748	0.00695243	auxin response factor 4	AT5G60450.1	4e-22	cassava4.1_001995m	Manes.04G024300
RknMes02_056724	-1.09394	-1.96416	0.576846	-3.05809	0.334899	0.0319217	proline-rich family protein	AT2G28440.1	1e-15	cassava4.1_030431m	Manes.07G101000
RknMes02_030146	-1.09386	-2.15705	0.139166	-3.25091	0.291412	0.00206334	myb domain protein 42	AT4G12350.1	0	cassava4.1_023988m	Manes.14G034400
RknMes02_035263	-1.09338	0.555023	0.254689	-0.538357	0.156048	0.00158656	unknown protein; Has 19 Blast hits to 19 proteins in 6 species: Archae - 0; Bacteria - 0; Metazoa - 0; Fungi - 0; Plants - 19; Viruses - 0; Other Eukaryotes - 0 (source: NCBI BLink).	AT2G01400.1	2e-06	cassava4.1_018906m	Manes.17G076600
RknMes02_018712	-1.09319	-6.55671	0.562182	-7.6499	0.134456	0.0190577
RknMes02_040460	-1.09266	5.32679	0.150247	4.23412	0.197128	0.000827	indole-3-acetic acid inducible 30	AT3G62100.1	1e-28	cassava4.1_031187m	Manes.05G008300
RknMes02_032781	-1.09241	-5.50216	0.420148	-6.59458	0.504045	0.0302289	basic helix-loop-helix (bHLH) DNA-binding superfamily protein	AT3G57800.2	6e-32	cassava4.1_010792m
RknMes02_021276	-1.09148	-1.3837	0.059046	-2.47518	0.407803	0.00535436	Integrase-type DNA-binding superfamily protein	AT5G61890.1	0	cassava4.1_027342m	Manes.14G044700
RknMes02_001563	-1.09147	2.8974	0.257979	1.80593	0.168605	0.00176632	Unknown///glutamine synthetase 2	AT5G35630.3	4e-07
RknMes02_035060	-1.09112	1.44423	0.0615674	0.353113	0.123918	0.000168	RNA binding (RRM/RBD/RNP motifs) family protein	AT5G06210.1	3e-24	cassava4.1_019678m	Manes.11G164200
RknMes02_034754	-1.09065	-4.34486	0.0354548	-5.43551	0.435641	0.00674727	GRAS family transcription factor	AT5G66770.1	0	cassava4.1_003937m	Manes.02G093300
RknMes02_033069	-1.09065	-2.86312	0.125241	-3.95376	0.427931	0.0072612	plant U-box 9	AT3G07360.1	9e-15	cassava4.1_032891m	Manes.08G146800
RknMes02_012517	-1.08992	2.67675	0.106721	1.58683	0.339565	0.00303143	HSP20-like chaperones superfamily protein	AT4G02450.2	6e-06	cassava4.1_011525m
RknMes02_003661	-1.08958	-2.58524	0.349442	-3.67482	0.122744	0.00354803	Unknown///glutamine synthetase 2	AT5G35630.3	5e-31	cassava4.1_008013m
RknMes02_021857	-1.08925	-3.79402	0.299976	-4.88327	0.328212	0.00722859
RknMes02_020393	-1.08919	-3.93847	0.211061	-5.02766	0.262298	0.0024667
RknMes02_036306	-1.089	5.22023	0.489767	4.13123	0.429327	0.0298123	glutathione S-transferase tau 7///glutathione S-transferase TAU 1	AT2G29420.1	0	cassava4.1_015268m	Manes.15G041000
RknMes02_032289	-1.08859	-6.18596	0.453692	-7.27454	0.259253	0.0133648	ARM repeat superfamily protein	AT5G62580.1	2e-28	cassava4.1_003911m	Manes.06G099400
RknMes02_024036	-1.08677	1.344	0.159288	0.257228	0.08071	0.000312	sugar transporter 14	AT1G77210.2	3e-18	cassava4.1_034097m	Manes.15G030700
RknMes02_044461	-1.08673	-5.53307	0.329417	-6.6198	0.343969	0.00942467				cassava4.1_020399m
RknMes02_025409	-1.08617	2.17795	0.211868	1.09178	0.145382	0.000955	P450 reductase 2	AT4G30210.2	5e-40	cassava4.1_006173m	Manes.14G154000
RknMes02_007907	-1.08596	-5.46771	0.581423	-6.55367	0.34411	0.0343263	plastid developmental protein DAG, putative	AT1G11430.1	5e-07	cassava4.1_014916m	Manes.16G015500
RknMes02_033354	-1.08542	-3.0034	0.168586	-4.08882	0.421069	0.00793587	expansin A10///expansin A15	AT2G03090.1	0	cassava4.1_014678m	Manes.06G091300
RknMes02_023062	-1.08528	-3.12517	0.57473	-4.21045	0.254085	0.0265346	trehalose phosphate synthase///trehalose-phosphatase/synthase 9///trehalose-6-phosphatase synthase S8	AT1G60140.1	3e-14	cassava4.1_001541m	Manes.14G067800
RknMes02_013321	-1.08428	0.559598	0.117924	-0.524681	0.200388	0.000704
RknMes02_025439	-1.08423	-4.20161	0.103818	-5.28584	0.298599	0.00198426				cassava4.1_002667m	Manes.12G000200
RknMes02_020613	-1.08406	-3.24501	0.217387	-4.32907	0.297312	0.00354911
RknMes02_031117	-1.08404	1.93823	0.213432	0.854183	0.130025	0.000886	Unknown///Bifunctional inhibitor/lipid-transfer protein/seed storage 2S albumin superfamily protein	AT3G22120.1	7e-42	cassava4.1_014505m
RknMes02_042223	-1.08388	-3.75809	0.417821	-4.84197	0.267441	0.0111345	Acetamidase/Formamidase family protein	AT4G37550.3	6e-34
RknMes02_023016	-1.08371	-2.2979	0.161243	-3.38162	0.280062	0.00215108	cationic amino acid transporter 7	AT3G10600.1	5e-38	cassava4.1_033356m	Manes.07G086300
RknMes02_005854	-1.08228	-2.344	0.27598	-3.42628	0.157037	0.00203148				cassava4.1_024541m	Manes.09G060800
RknMes02_052974	-1.08179	-1.73211	0.0703792	-2.8139	0.418576	0.00624556	Protein kinase superfamily protein	AT3G01840.1	0	cassava4.1_024054m	Manes.17G104300
RknMes02_004337	-1.08176	-1.58372	0.357506	-2.66548	0.200605	0.00546023				cassava4.1_034408m	Manes.09G040100
RknMes02_040574	-1.08094	-2.28136	0.119321	-3.3623	0.298041	0.00212723
RknMes02_011088	-1.08086	-4.51851	0.171455	-5.59937	0.188971	0.000955	Ankyrin repeat family protein	AT1G04780.1	2e-43	cassava4.1_003286m	Manes.15G050900
RknMes02_048832	-1.08048	-1.97637	0.163177	-3.05686	0.42362	0.00811861	GDSL-like Lipase/Acylhydrolase superfamily protein	AT5G14450.1	0	cassava4.1_009984m	Manes.12G021500
RknMes02_029066	-1.07983	-3.09767	0.0964631	-4.1775	0.453171	0.00875856
RknMes02_042586	-1.07976	-4.11345	0.0685299	-5.19321	0.220847	0.000704
RknMes02_012587	-1.07955	-1.12279	0.230967	-2.20234	0.0388044	0.00073	Unknown///ARM repeat superfamily protein	AT4G12710.1	1e-06
RknMes02_054702	-1.07932	-2.87073	0.162103	-3.95005	0.404576	0.00696166				cassava4.1_026990m	Manes.06G079100
RknMes02_017447	-1.07796	-5.06471	0.219038	-6.14267	0.310014	0.00408833	nudix hydrolase homolog 2	AT5G47650.1	2e-19	cassava4.1_032870m
RknMes02_032031	-1.07788	2.70496	0.208812	1.62707	0.105515	0.000731				cassava4.1_007457m	Manes.18G093800
RknMes02_028016	-1.077	-1.56439	0.177689	-2.64139	0.19853	0.00112234	Glycosyl transferase, family 35	AT3G29320.1	0	cassava4.1_002466m	Manes.02G052300
RknMes02_040209	-1.07688	-1.54041	0.174907	-2.61728	0.579738	0.0239032	2-oxoglutarate (2OG) and Fe(II)-dependent oxygenase superfamily protein	AT3G19010.3	1e-06	cassava4.1_010143m
RknMes02_021336	-1.07643	-5.31115	0.25976	-6.38758	0.256481	0.0035394	cytochrome P450, family 735, subfamily A, polypeptide 1	AT5G38450.1	0	cassava4.1_005653m	Manes.02G068100
RknMes02_031669	-1.07434	-1.6264	0.253925	-2.70074	0.240877	0.00302637	ARM repeat superfamily protein	AT1G51350.1	2.8e-45	cassava4.1_003076m	Manes.06G164400
RknMes02_004249	-1.0739	2.22713	0.0517038	1.15323	0.215714	0.000628				cassava4.1_000129m	Manes.08G020500
RknMes02_011840	-1.07169	-3.90719	0.294128	-4.97888	0.351852	0.00869616	BES1/BZR1 homolog 3///BES1/BZR1 homolog 4	AT1G78700.1	5e-21	cassava4.1_011709m	Manes.16G043500
RknMes02_007075	-1.07056	0.792725	0.237721	-0.277838	0.0728499	0.000912	Unknown///alpha/beta-Hydrolases superfamily protein	AT1G73480.1	8e-38	cassava4.1_006764m	Manes.06G002000
RknMes02_043983	-1.0699	-5.42678	0.402468	-6.49668	0.371132	0.0169126	CAAX amino terminal protease family protein	AT5G60750.1	7e-10	cassava4.1_021055m
RknMes02_001617	-1.0693	-5.26984	0.46352	-6.33914	0.319926	0.0188653	Dof-type zinc finger DNA-binding family protein	AT1G28310.2	7e-07	cassava4.1_021951m	Manes.16G029800
RknMes02_045212	-1.0693	-3.3089	0.233133	-4.3782	0.645176	0.0383203
RknMes02_009718	-1.06867	4.63393	0.148458	3.56526	0.402276	0.00682481	zinc transporter 4 precursor	AT1G10970.1	2e-16	cassava4.1_011525m
RknMes02_019852	-1.06835	-4.66062	0.273799	-5.72898	0.379156	0.00943332				cassava4.1_000789m	Manes.11G084700
RknMes02_031758	-1.06724	-4.77698	0.0555587	-5.84422	0.38823	0.0048336	Golgi transport complex protein-related	AT1G67930.1	0	cassava4.1_001603m	Manes.01G130300
RknMes02_051156	-1.06717	4.37418	0.105675	3.30701	0.227502	0.000955	PLANT CADMIUM RESISTANCE 2	AT1G14870.1	4.1e-44	cassava4.1_020997m	Manes.13G127600
RknMes02_031741	-1.06715	-1.10501	0.288915	-2.17216	0.317307	0.0068785	cellulose synthase like E1	AT1G55850.1	0	cassava4.1_002412m	Manes.03G142500
RknMes02_024407	-1.06713	-4.75633	0.328253	-5.82346	0.416275	0.0151795	Unknown	AT2G43800.1	7e-25	cassava4.1_022903m	Manes.05G132200
RknMes02_053200	-1.06666	-4.92197	0.240205	-5.98863	0.474985	0.0154308	AT2G22440.1	AT2G22440.1	2e-10	cassava4.1_024458m
RknMes02_019655	-1.06614	-4.25213	0.213088	-5.31827	0.339978	0.00533625	Protein of unknown function (DUF567)	AT3G14260.1	1e-27	cassava4.1_016525m	Manes.01G063500
RknMes02_013950	-1.06462	-1.6232	0.149813	-2.68782	0.10868	0.000382	Peroxidase superfamily protein	AT5G66390.1	1e-37	cassava4.1_011738m	Manes.01G140100
RknMes02_027521	-1.06408	-6.62747	0.673633	-7.69156	0.127672	0.0389072
RknMes02_003899	-1.06397	1.8379	0.067024	0.77393	0.186519	0.000464				cassava4.1_000129m	Manes.08G020500
RknMes02_001977	-1.06382	-3.55438	0.14684	-4.6182	0.362764	0.00486171	Protein kinase family protein	AT2G25760.2	1e-30	cassava4.1_002557m
RknMes02_017661	-1.06381	-2.44147	0.0732343	-3.50528	0.181032	0.000442
RknMes02_055941	-1.06378	-3.78543	0.219344	-4.84921	0.624663	0.0344814	myb-like HTH transcriptional regulator family protein	AT5G06800.2	1e-24	cassava4.1_029103m	Manes.07G000800
RknMes02_016656	-1.06299	-6.05691	0.36213	-7.11991	0.591756	0.0406501
RknMes02_055480	-1.06288	-1.72758	0.293757	-2.79045	0.27202	0.00536719				cassava4.1_028320m
RknMes02_010908	-1.06271	-6.17637	0.341156	-7.23908	0.401867	0.0151079	Tetratricopeptide repeat (TPR)-like superfamily protein	AT2G35130.2	1e-21	cassava4.1_027299m	Manes.13G080600
RknMes02_052851	-1.06242	-2.43799	0.121089	-3.5004	0.238061	0.00120166	unknown protein	AT2G48060.1	0	cassava4.1_023857m
RknMes02_057173	-1.06192	-2.3485	0.490263	-3.41042	0.302667	0.0210621	beta glucosidase 46	AT1G61820.1	0	cassava4.1_031147m	Manes.15G052000
RknMes02_035984	-1.06175	-6.58789	0.375555	-7.64964	0.123993	0.00512518	Pentatricopeptide repeat (PPR) superfamily protein	AT5G15300.1	3e-10	cassava4.1_006576m	Manes.11G072200
RknMes02_003002	-1.06142	-1.79775	0.465726	-2.85917	0.302144	0.0184225	trehalose phosphatase/synthase 5	AT4G17770.1	5e-20	cassava4.1_010233m	Manes.05G089000
RknMes02_007131	-1.0613	0.498964	0.105167	-0.562335	0.226235	0.000955	Protein of unknown function (DUF1005)	AT4G29310.1	0	cassava4.1_008448m	Manes.03G028600
RknMes02_019750	-1.06121	-0.667515	0.277346	-1.72873	0.0944802	0.00167277
RknMes02_012992	-1.06119	2.3486	0.19655	1.28741	0.0860361	0.000599				cassava4.1_010151m
RknMes02_015293	-1.06116	-2.49584	0.406015	-3.557	0.279907	0.0118819	B12D protein	AT3G29970.1	2e-30	cassava4.1_020310m	Manes.02G058300
RknMes02_005313	-1.06109	2.16497	0.193654	1.10389	0.356519	0.00569259	carboxyesterase 17	AT5G16080.1	9e-13	cassava4.1_024162m	Manes.14G099500
RknMes02_004557	-1.06105	-3.42281	0.381211	-4.48387	0.499754	0.0289298	phosphofructokinase 2	AT5G47810.1	1e-29	cassava4.1_029402m
RknMes02_050565	-1.06065	-3.36673	0.49434	-4.42738	0.518092	0.0456479	eukaryotic elongation factor 5A-1	AT1G13950.1	3e-40	cassava4.1_019589m
RknMes02_024809	-1.06003	-3.76622	0.0744828	-4.82625	0.271309	0.00145971				cassava4.1_000873m	Manes.06G133300
RknMes02_012910	-1.05969	0.328828	0.075144	-0.730858	0.261552	0.00129484				cassava4.1_000129m	Manes.08G020500
RknMes02_052693	-1.05953	-1.60238	0.124226	-2.6619	0.298334	0.00239112	Protein of unknown function (DUF1637)	AT5G15120.1	0	cassava4.1_023586m	Manes.02G108100
RknMes02_040902	-1.0595	2.45426	0.0823476	1.39476	0.319426	0.00257766
RknMes02_007249	-1.05947	-3.21437	0.125569	-4.27384	0.203247	0.000836	PCF11P-similar protein 4	AT4G04885.1	2e-31
RknMes02_011604	-1.05923	2.70022	0.0611353	1.64099	0.25798	0.00118899				cassava4.1_016042m	Manes.11G035100
RknMes02_010899	-1.05896	-1.75716	0.340846	-2.81612	0.211785	0.00550659	CBS domain-containing protein///Cystathionine beta-synthase (CBS) family protein	AT5G53750.1	3e-15	cassava4.1_009282m	Manes.17G043600
RknMes02_030096	-1.05878	-5.03956	0.465776	-6.09834	0.343898	0.0216583	unknown protein	AT3G56290.1	0	cassava4.1_032458m
RknMes02_053932	-1.05865	-6.14991	0.406884	-7.20856	0.489886	0.0305372	Matrixin family protein	AT2G45040.1	0	cassava4.1_025701m	Manes.05G050700
RknMes02_033924	-1.0585	3.88599	0.216915	2.82749	0.200164	0.00173286	Adenosylmethionine decarboxylase family protein	AT3G25570.2	8e-44	cassava4.1_026187m	Manes.14G094000
RknMes02_017386	-1.05829	-5.92663	0.268303	-6.98493	0.165624	0.00218309	glycine rich protein 2///Unknown	AT2G21060.1	9e-09	cassava4.1_014800m	Manes.01G146700
RknMes02_033333	-1.05824	-1.32044	0.144602	-2.37868	0.426478	0.00855541
RknMes02_005270	-1.05817	-1.06149	0.522077	-2.11967	0.269557	0.0229076				cassava4.1_031715m
RknMes02_050897	-1.05796	-1.00075	0.209257	-2.05871	0.164421	0.00120904				cassava4.1_020531m	Manes.05G165600
RknMes02_054345	-1.05609	-1.85579	0.287552	-2.91188	0.173021	0.00278194	calmodulin-binding family protein	AT3G58480.1	0	cassava4.1_026400m	Manes.08G039500
RknMes02_045254	-1.056	-5.55145	0.266339	-6.60745	0.278059	0.0047118
RknMes02_014296	-1.05578	2.27764	0.0728861	1.22186	0.178431	0.000442				cassava4.1_000193m	Manes.04G110600
RknMes02_016753	-1.05575	-2.48868	0.160123	-3.54443	0.403355	0.00748952				cassava4.1_010485m	Manes.12G093900
RknMes02_010833	-1.0551	-3.63406	0.186753	-4.68916	0.690632	0.0462631	phosphofructokinase 2	AT5G47810.1	2e-31
RknMes02_007559	-1.05402	-1.87922	0.279366	-2.93324	0.0916681	0.00173985	trehalose phosphate synthase///trehalose-phosphatase/synthase 9///trehalose-6-phosphatase synthase S8	AT1G60140.1	0	cassava4.1_001517m	Manes.05G087900
RknMes02_005578	-1.05387	-0.578183	0.230078	-1.63206	0.136358	0.00124745	proline-rich protein 4///Unknown	AT4G38770.1	1e-13	cassava4.1_008259m	Manes.11G090200
RknMes02_043685	-1.05377	-4.62854	0.0429796	-5.68231	0.620991	0.0286857	DNA GYRASE A	AT3G10690.1	3e-15
RknMes02_056060	-1.05358	-4.21386	0.29587	-5.26744	0.407202	0.0132332	AT4G39840.1	AT4G39840.1	0	cassava4.1_029296m	Manes.13G075300
RknMes02_000064	-1.05345	2.17364	0.176044	1.1202	0.13363	0.00068	Unknown///RNA-binding protein 47B	AT3G19130.1	7e-10	cassava4.1_011658m
RknMes02_040267	-1.05302	4.89114	0.110149	3.83813	0.131081	0.000318	Leucine-rich repeat (LRR) family protein	AT1G33600.1	1e-06
RknMes02_027999	-1.05276	-3.65598	0.289038	-4.70874	0.258717	0.00491628
RknMes02_024202	-1.05236	-1.03525	0.333554	-2.08761	0.246252	0.00641225	Sec14p-like phosphatidylinositol transfer family protein	AT1G30690.2	6e-44	cassava4.1_006161m	Manes.06G052100
RknMes02_044858	-1.05189	-2.76609	0.205389	-3.81799	0.198699	0.00160148	autoinhibited Ca2+-ATPase 11	AT3G57330.1	2e-12
RknMes02_030262	-1.05141	-3.78558	0.453369	-4.83699	0.271181	0.0158798	Zinc finger (CCCH-type) family protein / RNA recognition motif (RRM)-containing protein	AT3G51950.2	3e-22	cassava4.1_003095m
RknMes02_024110	-1.05102	-1.13778	0.312257	-2.1888	0.0984538	0.00259206	Protein of unknown function (DUF1399)	AT1G56230.2	3e-33	cassava4.1_005187m
RknMes02_021699	-1.05093	-5.32974	0.439444	-6.38067	0.359282	0.0207733	FUS3-complementing gene 2	AT4G24740.1	4e-11
RknMes02_029632	-1.05002	-3.49924	0.384069	-4.54926	0.502459	0.0307277	UDP-Glycosyltransferase superfamily protein///UDP-glucosyl transferase 72B3	AT4G01070.1	0	cassava4.1_007352m	Manes.05G025000
RknMes02_014811	-1.04981	-6.63312	0.607667	-7.68293	0.145947	0.0294838				cassava4.1_009690m	Manes.16G108400
RknMes02_016541	-1.04963	-6.64493	0.48202	-7.69457	0.0736114	0.0118997				cassava4.1_016041m
RknMes02_056067	-1.04909	-2.23138	0.0777318	-3.28047	0.442222	0.00875684	squamosa promoter binding protein-like 9	AT2G42200.1	1e-38	cassava4.1_029311m	Manes.09G032800
RknMes02_013978	-1.04836	-5.38189	0.0970904	-6.43025	0.670284	0.039352				cassava4.1_008172m	Manes.05G182800
RknMes02_035043	-1.04816	-4.3072	0.310476	-5.35535	0.305141	0.0078428	Mitochondrial substrate carrier family protein	AT1G72820.1	5e-35	cassava4.1_010994m	Manes.11G022600
RknMes02_048252	-1.04751	1.51231	0.177192	0.46479	0.227659	0.00167356	phosphoinositide 4-kinase gamma 4	AT2G46500.2	0	cassava4.1_004287m	Manes.02G008900
RknMes02_022002	-1.04738	-6.07943	0.248326	-7.12681	0.628193	0.0391384
RknMes02_007272	-1.04658	1.87158	0.105133	0.824991	0.135588	0.000328	Calcineurin-like metallo-phosphoesterase superfamily protein	AT5G27840.2	1e-29	cassava4.1_013668m
RknMes02_005498	-1.04608	-5.36614	0.502326	-6.41222	0.455781	0.0398351	unknown protein	AT4G24610.2	3e-13	cassava4.1_000383m	Manes.02G146300
RknMes02_036891	-1.04606	2.59961	0.137075	1.55355	0.118665	0.000386	alpha-amylase-like 2	AT1G76130.1	0	cassava4.1_008802m
RknMes02_022124	-1.04605	-2.68689	0.266626	-3.73294	0.0965088	0.00159525	unknown protein	AT5G27710.1	0	cassava4.1_013093m
RknMes02_045692	-1.04468	-3.80083	0.173843	-4.84551	0.341078	0.00483035	magnesium ion binding;thiamin pyrophosphate binding;hydro-lyases;catalytics;2-succinyl-5-enolpyruvyl-6-hydroxy-3-cyclohexene-1-carboxylic-acid synthases	AT1G68890.1	7e-19
RknMes02_051174	-1.04466	1.63758	0.136774	0.592921	0.2615	0.00182378				cassava4.1_021033m
RknMes02_005944	-1.0446	-2.95654	0.37622	-4.00114	0.155058	0.0061493	2-oxoglutarate (2OG) and Fe(II)-dependent oxygenase superfamily protein	AT5G20550.1	3e-21	cassava4.1_010744m	Manes.04G109700
RknMes02_042341	-1.04447	-2.33253	0.174231	-3.377	0.143059	0.000739	MuDR family transposase	AT1G64260.1	3e-06
RknMes02_028091	-1.04393	-6.6264	0.562449	-7.67033	0.139103	0.0229284
RknMes02_027362	-1.04382	-2.9764	0.192289	-4.02022	0.127171	0.000793	sodium hydrogen exchanger 2///sodium hydrogen exchanger 4	AT3G05030.1	3e-29	cassava4.1_005040m	Manes.08G125800
RknMes02_014360	-1.04358	-6.69645	0.53388	-7.74003	0.186932	0.0210601	Subtilase family protein	AT2G05920.1	3e-31	cassava4.1_026420m	Manes.14G164700
RknMes02_017562	-1.04328	-3.62687	0.320663	-4.67015	0.347569	0.0108559	Unknown///Dormancy/auxin associated family protein	AT1G56220.3	5e-16	cassava4.1_019099m	Manes.09G171400
RknMes02_006030	-1.04278	-2.14553	0.257974	-3.18831	0.309387	0.00595879	cellulose synthase like G3///cellulose synthase like G2	AT4G24000.1	7e-16	cassava4.1_002412m	Manes.03G142500
RknMes02_008754	-1.04204	-1.19776	0.105693	-2.2398	0.602563	0.0281137				cassava4.1_024362m
RknMes02_044380	-1.04175	-3.70183	0.0821635	-4.74357	0.52609	0.0169385
RknMes02_048028	-1.04162	-4.1294	0.335123	-5.17102	0.243593	0.00666127	mechanosensitive channel of small conductance-like 10	AT5G12080.3	0	cassava4.1_001806m	Manes.17G007600
RknMes02_026352	-1.04146	-1.55098	0.193621	-2.59244	0.115047	0.000743	Patatin-like phospholipase family protein///Unknown	AT5G04040.1	4e-41	cassava4.1_001705m
RknMes02_002302	-1.04141	-3.5376	0.232538	-4.57901	0.164307	0.0016375				cassava4.1_027584m
RknMes02_015171	-1.0408	-2.5159	0.0887734	-3.5567	0.35327	0.00406736				cassava4.1_020405m
RknMes02_041653	-1.04064	-3.01021	0.57167	-4.05084	0.418269	0.0470269	Disease resistance protein (CC-NBS-LRR class) family	AT5G43740.2	9e-20
RknMes02_049012	-1.04061	-4.67108	0.413605	-5.7117	0.34438	0.0177145	Cysteine proteinases superfamily protein///UB-like protease 1D	AT1G60220.1	0	cassava4.1_011171m
RknMes02_044123	-1.04052	-4.27632	0.199375	-5.31684	0.513036	0.019277
RknMes02_053624	-1.03996	-4.32447	0.489051	-5.36443	0.308708	0.0231035				cassava4.1_025160m
RknMes02_049536	-1.03994	-6.01571	0.488092	-7.05565	0.483106	0.0424531	Protein of unknown function, DUF617	AT5G23100.1	0	cassava4.1_014601m	Manes.01G022000
RknMes02_028464	-1.0399	-1.66197	0.214483	-2.70187	0.170855	0.00144846	unknown protein	AT1G42430.1	0	cassava4.1_009772m	Manes.05G134900
RknMes02_042056	-1.03984	-4.67216	0.14575	-5.712	0.4986	0.0155917	Unknown///protein kinase family protein	AT3G59410.2	2e-28
RknMes02_038304	-1.03941	-0.48649	0.190164	-1.5259	0.369689	0.00681142	Regulator of chromosome condensation (RCC1) family with FYVE zinc finger domain	AT1G69710.1	6e-24	cassava4.1_000781m	Manes.01G187200
RknMes02_014177	-1.0394	-3.41924	0.190085	-4.45864	0.275925	0.00296767	multidrug resistance-associated protein 11	AT2G07680.1	0	cassava4.1_025023m	Manes.11G066800
RknMes02_032488	-1.0392	-0.913088	0.259829	-1.95229	0.137981	0.00184216	P450 reductase 2	AT4G30210.2	0	cassava4.1_006173m	Manes.14G154000
RknMes02_044379	-1.03896	-6.45675	0.470398	-7.49571	0.539631	0.0489488
RknMes02_043019	-1.03882	-4.16489	0.216986	-5.20371	0.171118	0.00149473
RknMes02_027344	-1.03788	-2.00688	0.0274758	-3.04476	0.233116	0.000868	pyridoxin (pyrodoxamine) 5'-phosphate oxidase	AT5G49970.2	0	cassava4.1_005104m	Manes.02G147500
RknMes02_052535	-1.03775	2.66071	0.256017	1.62297	0.136255	0.00176632	glutathione S-transferase TAU 8///glutathione S-transferase tau 7	AT3G09270.1	0	cassava4.1_023315m	Manes.10G113400
RknMes02_056489	-1.03775	-2.99443	0.155284	-4.03217	0.360972	0.00553685				cassava4.1_030008m
RknMes02_053618	-1.03741	5.12972	0.0530258	4.09231	0.22583	0.000831	GDSL-like Lipase/Acylhydrolase superfamily protein	AT5G08460.1	0	cassava4.1_025139m	Manes.02G189200
RknMes02_037435	-1.03727	0.656987	0.162484	-0.380281	0.0981678	0.000455				cassava4.1_005704m	Manes.08G091400
RknMes02_034228	-1.03691	-1.14097	0.144045	-2.17788	0.210418	0.00113969	sucrose synthase 4	AT3G43190.1	0	cassava4.1_001912m
RknMes02_007496	-1.03689	-1.43244	0.133175	-2.46933	0.260903	0.00183103	pleiotropic drug resistance 3///pleiotropic drug resistance 12	AT1G15520.1	3e-26	cassava4.1_000255m	Manes.04G106100
RknMes02_043549	-1.03611	-4.55511	0.247377	-5.59122	0.558163	0.0285248	ubiquitin-specific protease 12///ubiquitin-specific protease 13	AT5G06600.3	1e-18	cassava4.1_002970m
RknMes02_015703	-1.03544	-2.23822	0.107714	-3.27366	0.215076	0.000946	Protein of unknown function (DUF688)	AT4G00950.1	6e-21	cassava4.1_014217m	Manes.05G021600
RknMes02_056507	-1.03538	-6.28921	0.226731	-7.32459	0.658414	0.045193				cassava4.1_030045m
RknMes02_046032	-1.03491	-3.04934	0.297479	-4.08425	0.271376	0.00614824
RknMes02_010672	-1.03413	-6.74734	0.549558	-7.78147	0.132822	0.0217578				cassava4.1_001604m	Manes.05G098000
RknMes02_038760	-1.03364	-1.42642	0.333509	-2.46006	0.2677	0.0077547	cytochrome P450, family 71, subfamily B, polypeptide 36	AT3G26320.1	0	cassava4.1_005805m	Manes.11G116900
RknMes02_000011	-1.03334	-1.67545	0.16098	-2.70879	0.321592	0.00399591	2Fe-2S ferredoxin-like superfamily protein	AT1G60950.1	2e-22	cassava4.1_018497m	Manes.07G020100
RknMes02_048491	-1.03321	1.56957	0.157056	0.536354	0.150035	0.000695	squamosa promoter binding protein-like 2	AT5G43270.3	0	cassava4.1_006701m	Manes.13G011000
RknMes02_042991	-1.03266	-4.71255	0.227512	-5.74521	0.198227	0.00206334
RknMes02_056660	-1.03261	-3.94125	0.422785	-4.97386	0.158017	0.00947839	NB-ARC domain-containing disease resistance protein///Unknown///LRR and NB-ARC domains-containing disease resistance protein	AT3G14470.1	0	cassava4.1_030313m
RknMes02_019798	-1.03257	-5.01912	0.19144	-6.05169	0.416388	0.010034	Dormancy/auxin associated family protein	AT1G56220.1	3e-24	cassava4.1_019607m
RknMes02_052002	-1.03244	-0.846934	0.301258	-1.87937	0.412118	0.0150502				cassava4.1_022402m
RknMes02_001027	-1.03211	-1.36544	0.337938	-2.39755	0.223222	0.00636003	Unknown///glutamine synthetase 2	AT5G35630.3	9e-21	cassava4.1_008013m
RknMes02_047381	-1.03192	-3.34606	0.220627	-4.37798	0.229123	0.00252515	SH3 domain-containing protein	AT1G31440.1	6e-19	cassava4.1_010112m	Manes.17G005400
RknMes02_014113	-1.03175	-5.03519	0.0682583	-6.06694	0.70501	0.0484429	Spc97 / Spc98 family of spindle pole body (SBP) component	AT1G20570.1	9e-13	cassava4.1_032809m
RknMes02_014703	-1.0313	-1.8955	0.343491	-2.9268	0.297677	0.00976762	Transmembrane amino acid transporter family protein	AT3G30390.2	6e-12	cassava4.1_007277m	Manes.14G091800
RknMes02_009039	-1.03062	-4.12328	0.0254731	-5.15391	0.31144	0.00238001	unknown protein	AT1G36940.2	2e-12	cassava4.1_022208m	Manes.02G158600
RknMes02_014869	-1.03035	-3.90186	0.186651	-4.93221	0.15405	0.000978				cassava4.1_003937m	Manes.02G093300
RknMes02_000598	-1.03014	2.31867	0.244951	1.28854	0.105101	0.00136546	P450 reductase 2	AT4G30210.2	7e-43	cassava4.1_006173m	Manes.14G154000
RknMes02_005058	-1.02956	-2.80977	0.234083	-3.83933	0.246622	0.00328025	STRUBBELIG-receptor family 4	AT3G13065.1	1e-31	cassava4.1_005755m	Manes.06G178200
RknMes02_051088	-1.02757	0.300327	0.084856	-0.72724	0.342455	0.0038025	ATP-binding casette family G25///Unknown	AT1G71960.1	0	cassava4.1_020897m
RknMes02_040204	-1.02743	-2.01751	0.250824	-3.04494	0.0581615	0.00122167	CTC-interacting domain 7	AT2G26280.1	9e-07	cassava4.1_004279m	Manes.16G087000
RknMes02_055030	-1.02714	2.18853	0.181055	1.1614	0.325987	0.00469461	plant U-box 23///plant U-box 22	AT2G35930.1	0	cassava4.1_027562m	Manes.04G060800
RknMes02_020038	-1.02711	-4.37267	0.291516	-5.39978	0.318262	0.00825091	Aldolase-type TIM barrel family protein	AT3G14150.2	5e-37	cassava4.1_011685m
RknMes02_050735	-1.02698	-2.5075	0.0642445	-3.53448	0.151261	0.000318	DNA-directed RNA polymerase family protein///cassava4.1_020119m	AT2G15430.1	2e-41	cassava4.1_020119m
RknMes02_025415	-1.02683	-1.11045	0.122231	-2.13728	0.325518	0.00360738	aspartate aminotransferase 1	AT2G30970.2	0	cassava4.1_009876m	Manes.08G172500
RknMes02_054141	-1.02646	-3.66892	0.285423	-4.69538	0.438657	0.0168568	NIMA-related serine/threonine kinase 1///NIMA-related kinase 3	AT5G28290.1	0	cassava4.1_026061m
RknMes02_038235	-1.02619	-0.341984	0.0805773	-1.36818	0.28019	0.00187487	Tetratricopeptide repeat (TPR)-like superfamily protein///Unknown	AT1G15290.1	3e-17	cassava4.1_000193m	Manes.04G110600
RknMes02_024023	-1.02587	-2.23507	0.226017	-3.26094	0.118622	0.00119546
RknMes02_007189	-1.02564	-4.19796	0.114304	-5.2236	0.234004	0.00127997
RknMes02_018922	-1.02558	-5.88692	0.378298	-6.91249	0.563932	0.0428971
RknMes02_052882	-1.02537	-2.78348	0.155951	-3.80885	0.127479	0.000572	Integrase-type DNA-binding superfamily protein	AT3G57600.1	0	cassava4.1_023912m	Manes.08G048500
RknMes02_031591	-1.02509	-0.358098	0.119284	-1.38319	0.166676	0.000605	Mog1/PsbP/DUF1795-like photosystem II reaction center PsbP family protein	AT3G63540.1	0	cassava4.1_015083m	Manes.10G144600
RknMes02_052114	-1.02478	-3.52028	0.227741	-4.54506	0.291442	0.00460837	cassava4.1_022594m	AT3G14670.2	3e-06	cassava4.1_022594m
RknMes02_047218	-1.02384	-6.3371	0.118089	-7.36094	0.394326	0.00698282
RknMes02_039351	-1.02348	-3.00915	0.293852	-4.03263	0.287312	0.00694762	D-isomer specific 2-hydroxyacid dehydrogenase family protein	AT2G45630.2	8e-37	cassava4.1_011363m	Manes.05G042400
RknMes02_052001	-1.02336	-2.71102	0.22028	-3.73438	0.377029	0.00872891	CLAVATA3/ESR-RELATED 13///CLAVATA3/ESR-RELATED 12	AT1G68795.1	2e-19	cassava4.1_022401m	Manes.14G096700
RknMes02_035868	-1.02309	-4.46704	0.123885	-5.49013	0.278737	0.00224166	AT4G37700.1///Uncharacterised conserved protein UCP031279	AT1G58420.1	5e-32	cassava4.1_018032m	Manes.05G182700
RknMes02_056587	-1.02153	-4.15722	0.343037	-5.17874	0.197483	0.00608634	basic helix-loop-helix (bHLH) DNA-binding superfamily protein	AT3G50330.1	5.6e-45	cassava4.1_030197m	Manes.05G174800
RknMes02_011387	-1.02043	2.43586	0.255157	1.41543	0.184346	0.00254762	potassium transporter 2///Potassium transporter family protein	AT2G40540.2	5e-27	cassava4.1_001975m	Manes.07G139600
RknMes02_025211	-1.02024	-5.32075	0.246803	-6.34099	0.482889	0.0196637	sulfate transporter 91	AT1G23090.1	0	cassava4.1_006086m	Manes.17G078000
RknMes02_031376	-1.02	-4.33619	0.524445	-5.35619	0.417058	0.0418083	Plant U-Box 15	AT5G42340.1	6e-28	cassava4.1_031969m	Manes.04G067400
RknMes02_014469	-1.01995	-5.35971	0.372648	-6.37966	0.460899	0.027178	Protein kinase superfamily protein	AT1G62400.1	2e-25	cassava4.1_010663m	Manes.14G066400
RknMes02_037381	-1.0197	1.8971	0.233305	0.877402	0.270366	0.00411788	SAUR-like auxin-responsive protein family	AT4G34760.1	3e-42	cassava4.1_019834m	Manes.05G149400
RknMes02_005112	-1.01954	0.486479	0.105401	-0.533061	0.136923	0.00038	Thioredoxin superfamily protein	AT1G07080.1	3e-11	cassava4.1_013919m
RknMes02_018752	-1.01888	-5.24803	0.507889	-6.26691	0.477471	0.0479591
RknMes02_002038	-1.01749	2.52215	0.282881	1.50466	0.142079	0.00263211	unknown protein	AT1G20770.1	8e-23	cassava4.1_033161m	Manes.13G069200
RknMes02_014588	-1.01718	3.39253	0.165528	2.37535	0.243033	0.00201228	Glycinamide ribonucleotide (GAR) synthetase	AT1G09830.1	5e-09	cassava4.1_005282m	Manes.07G025100
RknMes02_010387	-1.01689	-6.76863	0.481448	-7.78551	0.13048	0.0146672	acclimation of photosynthesis to environment	AT5G38660.2	6e-06	cassava4.1_018696m	Manes.02G066100
RknMes02_034192	-1.01687	2.88915	0.0382064	1.87228	0.239235	0.00104684	NADH-dependent glutamate synthase 1	AT5G53460.3	0	cassava4.1_000039m
RknMes02_058089	-1.01676	-2.08078	0.0921653	-3.09753	0.173976	0.000552	Uncharacterized protein family (UPF0016)	AT4G13590.2	0	cassava4.1_032610m	Manes.15G049500
RknMes02_003440	-1.01666	2.82651	0.177523	1.80986	0.0694122	0.000506	Calcineurin-like metallo-phosphoesterase superfamily protein	AT4G11240.1	4e-32	cassava4.1_011990m	Manes.02G016500
RknMes02_032695	-1.01598	-5.42857	0.0749717	-6.44454	0.33083	0.00344679	Integrase-type DNA-binding superfamily protein	AT5G11190.1	0	cassava4.1_017022m	Manes.03G015400
RknMes02_040045	-1.01385	-2.77137	0.326091	-3.78521	0.387667	0.01571	MYB-like 102	AT4G21440.1	0	cassava4.1_010339m	Manes.17G033800
RknMes02_005317	-1.01375	2.47761	0.0910102	1.46385	0.4725	0.0130595	cassava4.1_019617m///Bifunctional inhibitor/lipid-transfer protein/seed storage 2S albumin superfamily protein	AT5G48485.1	7e-10	cassava4.1_019845m	Manes.11G113800
RknMes02_037277	-1.01335	1.67919	0.186188	0.665835	0.119415	0.000788	NOL1/NOP2/sun family protein / antitermination NusB domain-containing protein	AT3G13180.1	0	cassava4.1_005456m	Manes.15G059300
RknMes02_048975	-1.0132	-3.47297	0.143176	-4.48617	0.327132	0.00423859	Dof-type zinc finger DNA-binding family protein	AT1G28310.2	0	cassava4.1_010897m	Manes.17G047300
RknMes02_038250	-1.01281	-2.37338	0.279808	-3.38619	0.244091	0.00491035	RING/U-box superfamily protein	AT1G72200.1	0	cassava4.1_008325m	Manes.02G148400
RknMes02_055089	-1.01256	-2.68808	0.258381	-3.70064	0.535422	0.028278	hydroxyproline-rich glycoprotein family protein	AT5G21280.1	2e-39	cassava4.1_027667m	Manes.03G055700
RknMes02_041763	-1.01215	-4.57188	0.347307	-5.58403	0.576272	0.0435625
RknMes02_016427	-1.01211	-6.305	0.439955	-7.31711	0.436084	0.0327467	Pathogenesis-related thaumatin superfamily protein	AT4G38670.2	0	cassava4.1_013101m
RknMes02_030377	-1.01159	-3.03829	0.278597	-4.04988	0.348702	0.00986983
RknMes02_017740	-1.0114	-6.59913	0.575634	-7.61053	0.144182	0.0282027	winged-helix DNA-binding transcription factor family protein	AT4G13980.1	1e-22	cassava4.1_006311m	Manes.15G057200
RknMes02_027326	-1.01095	-0.824635	0.130392	-1.83559	0.165048	0.000691	Protein of unknown function (DUF1068)	AT4G30996.1	1e-35	cassava4.1_020275m
RknMes02_023440	-1.01083	-0.170508	0.0783656	-1.18134	0.249348	0.00138404	AT hook motif DNA-binding family protein///AT-hook motif nuclear-localized protein 1	AT2G33620.4	3e-22	cassava4.1_008902m
RknMes02_010067	-1.01022	-2.68286	0.184422	-3.69307	0.297204	0.00397117	Unknown///hexokinase 1///hexokinase 2	AT4G29130.1	2e-06
RknMes02_032764	-1.01014	-1.20324	0.28279	-2.21338	0.257508	0.00559368	CTC-interacting domain 7	AT2G26280.1	9e-33	cassava4.1_000207m	Manes.03G056700
RknMes02_039247	-1.00982	3.25875	0.194802	2.24893	0.284293	0.00375158	Glycinamide ribonucleotide (GAR) synthetase	AT1G09830.1	0	cassava4.1_005282m	Manes.07G025100
RknMes02_057417	-1.00965	-2.74641	0.0864583	-3.75606	0.266811	0.00176632	Ubiquitin-like superfamily protein	AT3G45180.1	2e-36	cassava4.1_031549m
RknMes02_011109	-1.00944	-1.00594	0.0444287	-2.01539	0.154499	0.000323				cassava4.1_000408m	Manes.01G158800
RknMes02_027885	-1.00888	-5.95848	0.289594	-6.96736	0.435329	0.0179838
RknMes02_031033	-1.00875	-3.66327	0.0960617	-4.67202	0.482377	0.0144045
RknMes02_032358	-1.00655	-2.61983	0.383481	-3.62639	0.172327	0.00813663	lysine-ketoglutarate reductase/saccharopine dehydrogenase bifunctional enzyme	AT4G33150.2	0	cassava4.1_000739m	Manes.16G088900
RknMes02_051745	-1.00602	6.06901	0.421982	5.06299	0.158448	0.0105085	cytochrome P450, family 82, subfamily C, polypeptide 2///"cytochrome P450, family 82, subfamily C, polypeptide 3"///"cytochrome P450, family 82, subfamily G, polypeptide 1"///"cytochrome P450, family 82, subfamily C, polypeptide 4"	AT4G31940.1	0	cassava4.1_021950m
RknMes02_011842	-1.006	3.70167	0.256711	2.69567	0.408492	0.0136099	ACC oxidase 1	AT2G19590.1	2e-16	cassava4.1_012494m	Manes.03G032500
RknMes02_055074	-1.0058	-3.02392	0.119949	-4.02972	0.440611	0.011042	early nodulin-like protein 21///early nodulin-like protein 6	AT3G18590.1	4e-37	cassava4.1_027643m	Manes.17G108600
RknMes02_054964	-1.00573	-6.20909	0.193039	-7.21482	0.471174	0.0165374	Leucine-rich receptor-like protein kinase family protein	AT5G46330.1	0	cassava4.1_027458m	Manes.15G107200
RknMes02_003232	-1.00546	0.167141	0.0682464	-0.838318	0.227267	0.00102299	bromodomain and extraterminal domain protein 9///global transcription factor group E8	AT5G14270.2	5e-23	cassava4.1_002083m	Manes.06G116700
RknMes02_015677	-1.0053	-4.93636	0.185008	-5.94166	0.506201	0.0203774	L-Aspartase-like family protein	AT1G36280.2	3e-16	cassava4.1_005081m	Manes.07G124700
RknMes02_020756	-1.00466	-4.17338	0.336225	-5.17804	0.582391	0.0446289	Galactose mutarotase-like superfamily protein	AT3G61610.1	7e-40	cassava4.1_012097m	Manes.05G026500
RknMes02_048667	-1.00465	-1.56452	0.18229	-2.56917	0.342253	0.00603431	conserved peptide upstream open reading frame 7	AT2G31280.3	1.4e-45	cassava4.1_008472m
RknMes02_013465	-1.00453	-2.9637	0.179	-3.96822	0.576888	0.0307722	Glycosyl hydrolases family 32 protein	AT1G12240.1	5e-29	cassava4.1_003183m	Manes.01G076500
RknMes02_054212	-1.00359	-1.71928	0.500628	-2.72287	0.394389	0.0373228	Regulator of Vps4 activity in the MVB pathway protein///cassava4.1_020881m	AT1G13340.1	0	cassava4.1_026168m	Manes.02G067600
RknMes02_047436	-1.00337	-6.66821	0.564905	-7.67158	0.381004	0.0468607
RknMes02_001250	-1.00334	2.31596	0.118801	1.31262	0.173397	0.000714	IQ-domain 22///Unknown	AT4G23060.1	3e-07
RknMes02_051679	-1.00327	0.386032	0.130599	-0.617233	0.230544	0.0014984	Acyl-CoA N-acyltransferase with RING/FYVE/PHD-type zinc finger protein	AT3G14980.1	0	cassava4.1_021843m	Manes.15G092800
RknMes02_002988	-1.00307	-2.12842	0.234952	-3.13149	0.213254	0.00282191	Unknown///nascent polypeptide-associated complex subunit alpha-like protein 2	AT3G49470.1	2e-12
RknMes02_057973	-1.00278	-1.05201	0.189524	-2.05479	0.183149	0.00147673	alpha/beta-Hydrolases superfamily protein	AT3G52570.1	0	cassava4.1_032430m	Manes.08G027500
RknMes02_008697	-1.00251	2.51058	0.204162	1.50807	0.147873	0.00126711	peptidoglycan-binding LysM domain-containing protein	AT1G55000.3	3e-15	cassava4.1_014166m	Manes.08G120400
RknMes02_024711	-1.00228	-4.4709	0.263328	-5.47319	0.0598788	0.0016109	plastid transcription factor 1	AT3G02150.2	3e-12	cassava4.1_015418m
RknMes02_010367	-1.00189	-6.19808	0.429849	-7.19997	0.366156	0.0244305	unknown protein	AT4G13340.1	2e-34
RknMes02_049224	-1.00178	-1.74094	0.187495	-2.74271	0.101958	0.000743	Tetratricopeptide repeat (TPR)-like superfamily protein	AT1G80130.1	0	cassava4.1_012703m	Manes.11G056100
RknMes02_044158	-1.00178	-4.34511	0.191826	-5.34689	0.429587	0.0125694
RknMes02_014974	-1.00177	-4.77379	0.232015	-5.77555	0.336235	0.00740698	FZO-like	AT1G03160.2	5e-11	cassava4.1_001226m	Manes.05G076100
RknMes02_053510	-1.00165	-0.983963	0.215514	-1.98561	0.480859	0.0190528	effector of transcription2	AT5G56780.1	0	cassava4.1_024956m
RknMes02_008324	-1.00156	-0.517175	0.167729	-1.51873	0.206911	0.00154206	transcription regulatory protein SNF2, putative	AT2G46020.2	2e-14	cassava4.1_000037m	Manes.01G255300
RknMes02_047972	-1.00141	-3.36976	0.154908	-4.37117	0.179859	0.00104505	Disease resistance protein (CC-NBS-LRR class) family	AT5G35450.1	0	cassava4.1_001009m	Manes.07G121300
RknMes02_042521	-1.00122	-4.05943	0.356372	-5.06065	0.469145	0.0285504
RknMes02_030278	-1.00078	-2.95898	0.0945232	-3.95975	0.308827	0.00304378	Predicted AT-hook DNA-binding family protein///AT-hook motif nuclear-localized protein 22///Unknown	AT2G45430.1	1e-06	cassava4.1_023060m	Manes.05G044200
RknMes02_021990	-1.00075	-0.546779	0.225724	-1.54753	0.0742552	0.00105057
RknMes02_031290	-1.00074	-6.66723	0.316526	-7.66797	0.137567	0.00392291	alpha/beta-Hydrolases superfamily protein	AT5G38520.1	0	cassava4.1_010269m	Manes.16G046800
RknMes02_028413	-1.00038	-5.80397	0.65008	-6.80435	0.211271	0.0478614	SNARE associated Golgi protein family	AT4G17790.1	0	cassava4.1_014151m	Manes.17G014400
RknMes02_022544	-0.999921	-3.93049	0.253684	-4.93041	0.44871	0.0176645	JUMONJI 14	AT4G20400.1	0	cassava4.1_001067m	Manes.03G066800
RknMes02_046014	-0.999548	-2.69946	0.0956489	-3.699	0.144478	0.000412
RknMes02_016435	-0.999355	-3.26611	0.156289	-4.26547	0.156335	0.000836
RknMes02_006817	-0.999228	-2.91712	0.309037	-3.91635	0.341794	0.0117286	Galactose oxidase/kelch repeat superfamily protein	AT1G15670.1	6e-17	cassava4.1_034408m	Manes.09G040100
RknMes02_015176	-0.99919	-1.81294	0.20223	-2.81213	0.409727	0.0113555	catalase 2	AT4G35090.1	7e-42	cassava4.1_007219m
RknMes02_055091	-0.999045	-1.39139	0.0506261	-2.39043	0.263678	0.0016041	cassava4.1_022254m///Leucine-rich repeat protein kinase family protein///cassava4.1_030701m	AT3G47570.1	0	cassava4.1_027671m	Manes.11G156900
RknMes02_014852	-0.999005	-4.6777	0.255478	-5.67671	0.496028	0.0236397	pumilio 4///Unknown	AT3G10360.1	1e-06	cassava4.1_024489m	Manes.10G049000
RknMes02_053642	-0.998895	-0.713686	0.244215	-1.71258	0.533882	0.0284396	chitinase A	AT5G24090.1	0	cassava4.1_025190m	Manes.06G155400
RknMes02_027675	-0.998789	-4.9836	0.145287	-5.98239	0.364442	0.00647518	Translin family protein	AT2G03780.1	3e-07
RknMes02_005518	-0.998114	-2.73676	0.305899	-3.73487	0.291237	0.0085459	ATP binding microtubule motor family protein	AT1G18370.1	4e-42	cassava4.1_001058m	Manes.05G132500
RknMes02_049193	-0.997851	4.13049	0.264767	3.13264	0.418769	0.0153885	ACC oxidase 1	AT2G19590.1	0	cassava4.1_012494m	Manes.03G032500
RknMes02_008416	-0.997557	-1.55475	0.240231	-2.55231	0.278707	0.00507419	Actin-binding FH2/DRF autoregulatory protein///Actin-binding FH2 (Formin Homology) protein	AT2G25050.2	6e-10	cassava4.1_031152m	Manes.03G009200
RknMes02_043400	-0.99742	-3.44369	0.323015	-4.44111	0.349253	0.0133551
RknMes02_057067	-0.997205	-3.53668	0.292922	-4.53388	0.134452	0.00306952	AGAMOUS-like 62///AGAMOUS-like 61	AT2G24840.1	9e-22	cassava4.1_030994m	Manes.12G119300
RknMes02_014849	-0.995441	-3.03995	0.273029	-4.03539	0.505862	0.0266825	unknown protein	AT4G13340.1	6e-22	cassava4.1_003278m	Manes.18G143800
RknMes02_046097	-0.995102	-5.4977	0.0496019	-6.4928	0.531469	0.020461
RknMes02_040091	-0.99505	5.22226	0.0834018	4.22721	0.148813	0.000402	basic region/leucine zipper motif 53	AT3G62420.1	2e-43	cassava4.1_018613m	Manes.01G227900
RknMes02_001400	-0.994661	-1.6661	0.160823	-2.66076	0.183244	0.00117394	kinesin-like calmodulin-binding protein (ZWICHEL)	AT5G65930.3	0	cassava4.1_000408m	Manes.01G158800
RknMes02_025276	-0.994643	-0.915599	0.160959	-1.91024	0.341842	0.00571167	unknown protein	AT5G63350.1	7e-16	cassava4.1_012349m	Manes.15G157500
RknMes02_019460	-0.99416	-3.98443	0.277577	-4.97859	0.394825	0.0142503	unknown protein	AT1G09040.1	1e-09	cassava4.1_013306m
RknMes02_001935	-0.993174	-2.47479	0.304026	-3.46796	0.291599	0.00864157	homeobox protein 34	AT5G39760.1	0	cassava4.1_011661m	Manes.02G046300
RknMes02_034383	-0.993021	-5.54985	0.354464	-6.54287	0.568858	0.0459145				cassava4.1_007479m	Manes.14G159800
RknMes02_042970	-0.993004	-6.77478	0.611259	-7.76779	0.220008	0.0413569
RknMes02_053198	-0.991714	2.2456	0.386	1.25389	0.357305	0.0196277	AT2G25735.1	AT2G25735.1	2e-12	cassava4.1_024453m	Manes.16G066800
RknMes02_003059	-0.991354	1.64296	0.133843	0.651604	0.234455	0.00167795	HhH-GPD base excision DNA repair family protein///Unknown	AT5G04560.2	8e-43	cassava4.1_000129m	Manes.08G020500
RknMes02_029910	-0.991103	2.49561	0.141932	1.50451	0.290304	0.00319092	Afadin/alpha-actinin-binding protein	AT5G57410.3	0	cassava4.1_009928m
RknMes02_007767	-0.990655	-5.97364	0.20635	-6.9643	0.217942	0.00243644	Rho GTPase activating protein with PAK-box/P21-Rho-binding domain	AT4G03100.1	1e-34	cassava4.1_007296m	Manes.01G212600
RknMes02_045632	-0.990489	-5.90002	0.161679	-6.8905	0.603371	0.0364716
RknMes02_054420	-0.989879	-6.04891	0.346284	-7.03879	0.445559	0.0255476	Peroxidase superfamily protein	AT4G31760.1	2e-08	cassava4.1_026515m
RknMes02_040288	-0.989863	3.09461	0.132986	2.10475	0.16881	0.000796	PLAT/LH2 domain-containing lipoxygenase family protein///lipoxygenase 2	AT1G72520.1	0	cassava4.1_002443m
RknMes02_043788	-0.989825	-1.26252	0.145605	-2.25235	0.13415	0.000628	multidrug resistance-associated protein 11	AT2G07680.1	8e-25
RknMes02_030981	-0.98976	-1.77045	0.287199	-2.76021	0.27048	0.00685272	Pathogenesis-related thaumatin superfamily protein	AT4G38660.1	0	cassava4.1_011211m	Manes.11G095900
RknMes02_000020	-0.9895	-1.33619	0.182938	-2.32569	0.240626	0.00251384	aminophospholipid ATPase 1	AT5G04930.1	4e-19	cassava4.1_000471m	Manes.09G123600
RknMes02_022637	-0.989404	-2.47786	0.143323	-3.46726	0.159519	0.000793
RknMes02_032361	-0.989118	-1.54013	0.0689477	-2.52924	0.0919254	0.000174	auxin response factor 8	AT5G37020.1	1e-24	cassava4.1_001769m	Manes.02G082500
RknMes02_052711	-0.988393	-2.57615	0.125759	-3.56454	0.134534	0.000518	myb-like HTH transcriptional regulator family protein///Homeodomain-like superfamily protein	AT2G40260.1	0	cassava4.1_023609m	Manes.07G132500
RknMes02_003292	-0.98837	-4.00714	0.280401	-4.99551	0.338846	0.0103087	Transmembrane amino acid transporter family protein	AT2G40420.1	2e-12	cassava4.1_007761m	Manes.07G137200
RknMes02_024788	-0.988096	-3.18656	0.281368	-4.17466	0.459548	0.0217615	DEK domain-containing chromatin associated protein	AT4G26630.2	1e-16	cassava4.1_004030m	Manes.15G060500
RknMes02_047962	-0.987933	2.05941	0.177549	1.07148	0.129565	0.000868	histidine kinase 5	AT5G10720.1	0	cassava4.1_000881m	Manes.16G133700
RknMes02_026537	-0.987525	-3.66105	0.393298	-4.64858	0.37775	0.0227704	ubiquitin-specific protease 25///Unknown	AT3G14400.1	1e-41	cassava4.1_003483m	Manes.15G101800
RknMes02_056313	-0.987406	-1.1644	0.269669	-2.15181	0.313943	0.00829973	Glycosyl hydrolase family 85	AT5G05460.1	0	cassava4.1_029708m	Manes.10G008500
RknMes02_042964	-0.987018	-3.8327	0.103529	-4.81972	0.156729	0.000549
RknMes02_046533	-0.986599	4.29093	0.110004	3.30433	0.255149	0.00187439	Heavy metal transport/detoxification superfamily protein///farnesylated protein 3	AT5G50740.3	4e-41
RknMes02_032489	-0.986541	-3.33801	0.0946188	-4.32455	0.194642	0.000827	P450 reductase 2	AT4G30210.2	0	cassava4.1_016085m
RknMes02_014844	-0.986219	-2.95266	0.192695	-3.93887	0.203813	0.0019421	Protein of unknown function (DUF760)	AT3G07310.1	1e-15	cassava4.1_009006m	Manes.13G051700
RknMes02_040705	-0.986058	-6.37732	0.539011	-7.36338	0.334813	0.0391621	Mob1/phocein family protein	AT5G45550.1	1e-34	cassava4.1_016025m	Manes.17G008400
RknMes02_003775	-0.986013	-5.90835	0.254969	-6.89437	0.434702	0.0171515	unknown protein	AT3G52710.1	1e-11	cassava4.1_012918m	Manes.08G025900
RknMes02_041317	-0.985901	-1.46362	0.0378051	-2.44952	0.285854	0.00213868
RknMes02_001876	-0.985819	-1.98788	0.477123	-2.9737	0.462361	0.0457496	ARM repeat superfamily protein	AT2G07170.1	2e-16	cassava4.1_031954m	Manes.02G223100
RknMes02_003444	-0.985277	-1.80615	0.538808	-2.79143	0.0873729	0.0230471	phosphotransferases, alcohol group as acceptor;binding;inositol or phosphatidylinositol kinases	AT4G36080.1	8e-32	cassava4.1_000005m	Manes.01G145600
RknMes02_033871	-0.983164	2.29414	0.300221	1.31097	0.0815356	0.00286177	Eukaryotic aspartyl protease family protein	AT5G22850.1	4e-07
RknMes02_056373	-0.983067	-6.59332	0.616976	-7.57639	0.137595	0.0390807				cassava4.1_029814m
RknMes02_010554	-0.982064	-3.89777	0.316895	-4.87983	0.432701	0.0218998	ATP binding cassette subfamily B4///P-glycoprotein 11	AT2G47000.1	1e-19	cassava4.1_033109m	Manes.05G009300
RknMes02_012932	-0.981694	-4.07576	0.263732	-5.05745	0.407122	0.0151942	SEUSS transcriptional co-regulator///Unknown	AT1G43850.2	9e-19	cassava4.1_003127m
RknMes02_006768	-0.981182	-1.56777	0.131358	-2.54896	0.221365	0.00149473				cassava4.1_003105m
RknMes02_044651	-0.9808	-6.46411	0.200563	-7.44491	0.643417	0.0488396	RAB GTPase 11C	AT1G09630.1	2e-12	cassava4.1_016000m	Manes.07G026100
RknMes02_012870	-0.980701	-2.58906	0.102351	-3.56977	0.344186	0.00496454	cationic amino acid transporter 7	AT3G10600.1	2e-32	cassava4.1_033356m	Manes.07G086300
RknMes02_057041	-0.980296	-1.39193	0.112253	-2.37222	0.107233	0.000335	Uncharacterized protein	AT2G41830.1	0	cassava4.1_030948m	Manes.08G050000
RknMes02_012537	-0.98004	-4.32218	0.25865	-5.30222	0.499846	0.0262153	Unknown///glutamine synthetase 2	AT5G35630.3	3e-26	cassava4.1_008013m
RknMes02_037198	-0.979537	-1.62571	0.122611	-2.60525	0.070468	0.000269	pyrophosphorylase 1	AT1G01050.1	4e-13	cassava4.1_021019m	Manes.05G015300
RknMes02_023066	-0.979318	-2.54272	0.0790745	-3.52204	0.335144	0.00427381	GDSL-like Lipase/Acylhydrolase superfamily protein	AT1G09390.1	9.8e-45	cassava4.1_010282m	Manes.09G179400
RknMes02_000256	-0.978944	2.15648	0.239372	1.17754	0.343848	0.00893547	unknown protein	AT4G26130.1	8e-21	cassava4.1_034232m	Manes.16G101500
RknMes02_055209	-0.978733	-2.70173	0.246714	-3.68046	0.408404	0.0144972	Arabidopsis protein of unknown function (DUF241)	AT4G35720.1	1e-39	cassava4.1_027864m	Manes.02G111800
RknMes02_012344	-0.97833	-1.71098	0.338813	-2.68931	0.193584	0.00690328	OBP3-responsive gene 1	AT5G53450.2	7e-15	cassava4.1_003020m	Manes.06G159700
RknMes02_029686	-0.977941	-5.76616	0.395626	-6.7441	0.300093	0.0168089
RknMes02_028447	-0.977684	-5.08757	0.343935	-6.06525	0.543443	0.0422634	protein phosphatase 2A-4	AT3G58500.1	9e-34	cassava4.1_013323m
RknMes02_043836	-0.977593	-2.3817	0.157249	-3.35929	0.0793701	0.000477	Calcineurin-like metallo-phosphoesterase superfamily protein	AT1G53710.1	9e-14
RknMes02_029658	-0.977255	-3.65767	0.16961	-4.63492	0.301288	0.00438132	IAP-like protein 1	AT1G17210.1	3e-43	cassava4.1_001183m
RknMes02_022079	-0.977232	-0.539693	0.0896202	-1.51693	0.174588	0.000648				cassava4.1_015734m
RknMes02_032172	-0.977159	-2.16149	0.127273	-3.13865	0.302471	0.00359282	UDP-glucosyl transferase 85A5///UDP-glucosyl transferase 85A3	AT1G22380.1	7e-34	cassava4.1_006281m	Manes.10G020400
RknMes02_023415	-0.97691	-6.68705	0.500753	-7.66396	0.140417	0.0199907
RknMes02_058325	-0.975272	-2.88757	0.325712	-3.86284	0.292672	0.0107078	myb-like HTH transcriptional regulator family protein	AT2G01060.1	2e-41	cassava4.1_033004m	Manes.09G105800
RknMes02_015549	-0.974952	-6.10251	0.356763	-7.07746	0.149606	0.00678852	Unknown///Acid phosphatase/vanadium-dependent haloperoxidase-related protein	AT3G21610.1	2e-06	cassava4.1_029302m	Manes.03G133000
RknMes02_041801	-0.974862	-6.72913	0.529818	-7.70399	0.127501	0.0238335
RknMes02_050755	-0.974486	-1.20075	0.326111	-2.17524	0.391198	0.0187139	Unknown///cassava4.1_020185m///NAD(P)-binding Rossmann-fold superfamily protein	AT3G26770.1	2e-20	cassava4.1_020185m
RknMes02_049515	-0.974362	-3.51511	0.232099	-4.48947	0.234745	0.00372345	AT3G09050.1	AT3G09050.1	0	cassava4.1_014456m	Manes.09G102400
RknMes02_015387	-0.974235	-4.41752	0.255774	-5.39176	0.172961	0.00289742	Nucleotidylyl transferase superfamily protein	AT2G25840.3	3e-15	cassava4.1_022058m	Manes.03G060100
RknMes02_044257	-0.974082	-3.23911	0.132793	-4.21319	0.293216	0.00340044	Expressed protein	AT3G01435.1	2e-16	cassava4.1_019539m	Manes.16G001300
RknMes02_058978	-0.973835	5.49861	0.163822	4.52477	0.0916058	0.000577	sugar transporter 14	AT1G77210.2	0	cassava4.1_034097m	Manes.15G030700
RknMes02_050111	-0.973806	-3.91383	0.199022	-4.88763	0.386315	0.0104732	Family of unknown function (DUF662)	AT3G09980.1	0	cassava4.1_017466m	Manes.04G007200
RknMes02_005207	-0.973551	-4.15449	0.166209	-5.12804	0.488731	0.0196939	Telomerase activating protein Est1	AT5G19400.3	4e-33	cassava4.1_024769m	Manes.02G139200
RknMes02_058383	-0.973139	-0.294043	0.0924557	-1.26718	0.199096	0.000917	Protein of unknown function (DUF300)	AT1G23070.1	0	cassava4.1_033098m	Manes.16G093800
RknMes02_032525	-0.973059	-0.660898	0.115402	-1.63396	0.110214	0.000376
RknMes02_044997	-0.972905	-1.66582	0.12849	-2.63872	0.46535	0.0154636	O-fucosyltransferase family protein	AT1G35510.1	1e-14	cassava4.1_004225m	Manes.02G195300
RknMes02_022728	-0.971282	-3.41432	0.18448	-4.3856	0.256555	0.00320704	Vps51/Vps67 family (components of vesicular transport) protein	AT4G02030.2	1e-14	cassava4.1_002057m	Manes.05G003200
RknMes02_039211	-0.970954	-2.09453	0.0283246	-3.06548	0.163924	0.000418	Structural maintenance of chromosomes (SMC) family protein	AT3G54670.3	7e-17	cassava4.1_000433m	Manes.12G032800
RknMes02_015203	-0.970855	2.43707	0.178519	1.46621	0.262963	0.0032874	Eukaryotic aspartyl protease family protein///Unknown	AT1G01300.1	0	cassava4.1_028838m	Manes.05G022500
RknMes02_057132	-0.970653	-1.35292	0.117983	-2.32357	0.10902	0.000385	cassava4.1_030839m///cassava4.1_030297m///Protein kinase superfamily protein///cassava4.1_024273m///cassava4.1_031087m///cassava4.1_032892m	AT3G57770.1	2e-07	cassava4.1_031087m	Manes.11G047200
RknMes02_011677	-0.970231	7.13605	0.193145	6.16582	0.220373	0.00244418	chloroplast heat shock protein 70-1///chloroplast heat shock protein 70-2	AT5G49910.1	3e-25	cassava4.1_002716m	Manes.07G024700
RknMes02_035118	-0.970097	-6.41718	0.50375	-7.38727	0.318179	0.0334014	SEC14 cytosolic factor family protein / phosphoglyceride transfer family protein	AT3G51670.1	0	cassava4.1_008402m	Manes.09G112200
RknMes02_001699	-0.969679	-2.73944	0.139287	-3.70912	0.277858	0.00302769	Ribosomal protein L2 family	AT4G36130.1	2e-31	cassava4.1_016428m	Manes.02G034800
RknMes02_014897	-0.96901	0.414915	0.122775	-0.554095	0.139012	0.000572	Unknown///ketose-bisphosphate aldolase class-II family protein	AT1G18270.3	9e-24	cassava4.1_032962m	Manes.06G005200
RknMes02_011603	-0.968835	-6.62428	0.424897	-7.59311	0.167727	0.0129173	Unknown///cinnamyl alcohol dehydrogenase homolog 2///cinnamyl alcohol dehydrogenase 6	AT4G37970.1	3e-15
RknMes02_024640	-0.968791	-2.02073	0.219194	-2.98952	0.243721	0.00371827	ethylene response sensor 2///"Signal transduction histidine kinase, hybrid-type, ethylene sensor"	AT3G23150.1	5e-42	cassava4.1_002152m	Manes.15G037700
RknMes02_033786	-0.966551	1.8777	0.264447	0.911146	0.131582	0.00255282	unknown protein	AT5G21940.1	1e-35	cassava4.1_013741m	Manes.16G086200
RknMes02_045387	-0.96588	-3.15789	0.0736648	-4.12377	0.206501	0.000946
RknMes02_043667	-0.965489	-3.48224	0.363591	-4.44772	0.428172	0.027608				cassava4.1_033225m	Manes.13G075600
RknMes02_004529	-0.965165	-3.2511	0.264193	-4.21627	0.0407173	0.00181446	nuclear RNA polymerase D1B	AT2G40030.1	2e-22	cassava4.1_030516m
RknMes02_014640	-0.964603	-4.49735	0.25737	-5.46196	0.183679	0.0033148	histidine kinase 3	AT1G27320.1	9e-37	cassava4.1_000780m	Manes.13G010500
RknMes02_008146	-0.964206	4.50565	0.274959	3.54144	0.430402	0.0196669	ACC oxidase 1	AT2G19590.1	3e-26	cassava4.1_012494m	Manes.03G032500
RknMes02_033316	-0.964136	-6.64734	0.373215	-7.61147	0.186687	0.00935414	Pyridine nucleotide-disulphide oxidoreductase family protein	AT1G74470.1	0	cassava4.1_006931m	Manes.14G078700
RknMes02_018688	-0.964079	-2.75064	0.103474	-3.71472	0.164681	0.00067
RknMes02_024336	-0.963838	-4.24731	0.255231	-5.21115	0.58125	0.0425091
RknMes02_019330	-0.963831	-1.46985	0.258917	-2.43368	0.118538	0.00226711
RknMes02_019181	-0.963316	-3.80396	0.238529	-4.76728	0.17607	0.00262437	phosphoglucan, water dikinase	AT4G24450.1	0	cassava4.1_001114m	Manes.05G189000
RknMes02_017257	-0.963213	-3.24141	0.139307	-4.20463	0.378391	0.00833365
RknMes02_057399	-0.962854	1.18917	0.239066	0.226318	0.0929279	0.00160557	plant U-box 24	AT3G11840.1	0	cassava4.1_031523m	Manes.08G034000
RknMes02_048591	-0.962254	2.35343	0.361825	1.39118	0.453192	0.0312388	ARM repeat superfamily protein	AT5G37490.1	0	cassava4.1_007727m	Manes.17G086300
RknMes02_048663	-0.962183	-3.35199	0.313343	-4.31418	0.170157	0.00527695	magnesium transporter 7///magnesium transporter 9	AT5G64560.2	0	cassava4.1_008451m	Manes.05G085100
RknMes02_019669	-0.961879	-0.531978	0.0774033	-1.49386	0.152645	0.000472	Histone superfamily protein///Unknown	AT5G10980.1	4e-41
RknMes02_033122	-0.961872	-3.40166	0.150145	-4.36353	0.384659	0.00909455	Arabidopsis thaliana protein of unknown function (DUF821)	AT5G23850.1	1e-43	cassava4.1_007061m	Manes.05G036800
RknMes02_054933	-0.961822	-4.1375	0.11011	-5.09932	0.129495	0.000464	HXXXD-type acyl-transferase family protein	AT5G17540.1	0	cassava4.1_027406m	Manes.17G034500
RknMes02_037884	-0.961405	-0.729432	0.118059	-1.69084	0.282665	0.00298234	Remorin family protein	AT4G36970.1	1e-27	cassava4.1_011081m
RknMes02_008748	-0.961375	-2.10286	0.391967	-3.06424	0.397204	0.0273917	inflorescence meristem receptor-like kinase 2	AT3G51740.1	0	cassava4.1_001688m	Manes.10G007600
RknMes02_000709	-0.960929	-3.31852	0.126785	-4.27944	0.341035	0.0057338				cassava4.1_003741m	Manes.02G075900
RknMes02_037118	-0.960565	-0.458619	0.0840276	-1.41918	0.103384	0.000257				cassava4.1_019196m
RknMes02_019085	-0.960109	-0.461376	0.130392	-1.42149	0.14088	0.000656	Zinc-binding ribosomal protein family protein///Unknown	AT1G15250.1	6e-33	cassava4.1_020085m	Manes.16G066400
RknMes02_039696	-0.960025	-0.93191	0.139454	-1.89194	0.140441	0.000717	Unknown///WRKY family transcription factor	AT4G01250.1	1e-27	cassava4.1_027012m	Manes.05G029500
RknMes02_048391	-0.960019	-1.62548	0.110922	-2.5855	0.0813693	0.000276	unknown protein	AT2G40070.1	0	cassava4.1_005704m	Manes.08G091400
RknMes02_058367	-0.960008	-5.01282	0.150513	-5.97283	0.448751	0.0151632				cassava4.1_033073m
RknMes02_037807	-0.959817	-1.35133	0.102582	-2.31115	0.265424	0.00230836	NAD(P)-binding Rossmann-fold superfamily protein	AT3G61220.2	5e-22	cassava4.1_033395m	Manes.01G260000
RknMes02_025595	-0.959693	-3.33666	0.172034	-4.29636	0.371414	0.00889656	unknown protein	AT1G73020.2	4e-13	cassava4.1_004469m	Manes.11G029200
RknMes02_007619	-0.959639	-0.811795	0.209393	-1.77143	0.203116	0.00252428	RNAligase	AT1G07910.2	7e-19	cassava4.1_000694m	Manes.11G141000
RknMes02_011158	-0.959257	-3.43448	0.309638	-4.39374	0.120751	0.00408833				cassava4.1_004926m	Manes.06G143600
RknMes02_031223	-0.958745	-1.33352	0.173742	-2.29226	0.228494	0.00239217	heme binding	AT3G62370.1	1e-36	cassava4.1_010255m	Manes.01G229300
RknMes02_006636	-0.956633	-1.20132	0.0574633	-2.15795	0.0436667	9.99e-05	Nucleotide-diphospho-sugar transferases superfamily protein	AT1G19300.1	3e-41	cassava4.1_010840m	Manes.13G135500
RknMes02_042195	-0.956513	-6.64755	0.57584	-7.60406	0.142861	0.0346135	RPM1-interacting protein 4 (RIN4) family protein	AT5G55850.2	2e-06
RknMes02_042326	-0.956477	-6.5373	0.492427	-7.49378	0.163526	0.0215288	galacturonic acid kinase	AT3G10700.1	2e-25
RknMes02_001824	-0.955917	-5.44263	0.276902	-6.39855	0.381097	0.0151544	unknown protein	AT4G22190.1	3e-17	cassava4.1_024349m	Manes.16G002700
RknMes02_054721	-0.955604	-3.06161	0.46942	-4.01721	0.296253	0.0275106	Homeodomain-like superfamily protein	AT5G53200.1	1e-27	cassava4.1_027031m	Manes.06G157500
RknMes02_034256	-0.955435	-4.14904	0.369623	-5.10448	0.537867	0.0480964	pleckstrin homology (PH) domain-containing protein	AT4G17140.3	0	cassava4.1_022878m	Manes.17G019800
RknMes02_053576	-0.955152	2.36326	0.29184	1.40811	0.283177	0.00886156	PEBP (phosphatidylethanolamine-binding protein) family protein	AT1G18100.1	0	cassava4.1_025057m	Manes.06G008200
RknMes02_027082	-0.955135	-0.828431	0.220297	-1.78357	0.193297	0.0026134
RknMes02_000328	-0.954914	-1.91944	0.0723249	-2.87436	0.293407	0.00292401	agenet domain-containing protein / bromo-adjacent homology (BAH) domain-containing protein	AT5G55600.3	9e-21	cassava4.1_003152m	Manes.03G139800
RknMes02_034777	-0.954363	3.42084	0.11584	2.46648	0.177931	0.000898	Granulin repeat cysteine protease family protein	AT5G43060.1	0	cassava4.1_007047m	Manes.05G176900
RknMes02_048443	-0.954124	-0.313236	0.0694017	-1.26736	0.166058	0.000563	RNI-like superfamily protein	AT5G07670.1	0	cassava4.1_006314m	Manes.06G133700
RknMes02_027330	-0.953661	-0.807834	0.143922	-1.76149	0.0986428	0.00052	Mitochondrial substrate carrier family protein	AT1G72820.1	0	cassava4.1_010994m	Manes.11G022600
RknMes02_007903	-0.953587	6.84204	0.239821	5.88846	0.0933253	0.00168195	Gibberellin-regulated family protein	AT5G14920.1	1e-34	cassava4.1_014505m
RknMes02_047696	-0.953557	-3.15725	0.314626	-4.1108	0.153093	0.00509321
RknMes02_004259	-0.953068	0.161287	0.0687295	-0.791781	0.0688175	0.000154	phosphoenolpyruvate carboxykinase 1	AT4G37870.1	9e-23	cassava4.1_033411m	Manes.12G120100
RknMes02_056383	-0.952868	-1.16753	0.274405	-2.1204	0.374936	0.0146229	MAP kinase substrate 1///VQ motif-containing protein	AT1G21326.1	7e-38	cassava4.1_029832m
RknMes02_040284	-0.952859	-0.97412	0.161597	-1.92698	0.342653	0.00690279	Unknown///ribophorin II (RPN2) family protein	AT4G21150.3	3e-12	cassava4.1_002625m	Manes.13G035300
RknMes02_052207	-0.952552	-6.70972	0.417769	-7.66228	0.149105	0.0123634	myb domain protein 112	AT1G48000.1	1e-12	cassava4.1_022766m
RknMes02_053925	-0.952081	3.20352	0.174525	2.25144	0.415394	0.0131738	Exostosin family protein	AT5G03795.1	0	cassava4.1_025682m
RknMes02_051593	-0.951949	3.57726	0.263983	2.62531	0.296066	0.00823286				cassava4.1_021704m	Manes.04G024000
RknMes02_026083	-0.951632	-1.58909	0.139929	-2.54072	0.256269	0.00262049	ERF domain protein 12	AT1G28360.1	2e-39	cassava4.1_018002m	Manes.17G048200
RknMes02_056799	-0.951606	-2.31982	0.152372	-3.27143	0.365315	0.00818842	Carbohydrate-binding X8 domain superfamily protein	AT4G05430.1	2e-40	cassava4.1_030559m	Manes.06G061200
RknMes02_036647	-0.951602	-5.3831	0.289345	-6.33471	0.505934	0.0331802	pyridoxin (pyrodoxamine) 5'-phosphate oxidase	AT5G49970.1	0	cassava4.1_018171m
RknMes02_001674	-0.951515	-1.3666	0.176898	-2.31812	0.265946	0.00364791	ATP binding cassette subfamily B19	AT3G28860.1	0	cassava4.1_000385m	Manes.09G057700
RknMes02_047790	-0.951371	-6.80227	0.525744	-7.75364	0.155548	0.0267212
RknMes02_010737	-0.951228	-3.10391	0.0798297	-4.05514	0.401061	0.00916682	Plant protein of unknown function (DUF828) with plant pleckstrin homology-like region	AT3G22810.1	3e-18	cassava4.1_007214m	Manes.15G032400
RknMes02_050744	-0.951171	-2.08006	0.251549	-3.03123	0.0773108	0.00182378	Translation initiation factor SUI1 family protein	AT4G27130.1	8e-39	cassava4.1_020149m
RknMes02_039163	-0.950902	-0.852353	0.163101	-1.80326	0.206316	0.00182378	enoyl-CoA hydratase/isomerase D	AT1G60550.1	0	cassava4.1_011502m
RknMes02_016746	-0.950829	-1.3201	0.254491	-2.27093	0.0690688	0.00183709				cassava4.1_015734m
RknMes02_047714	-0.950563	-4.03945	0.240026	-4.99001	0.561712	0.0391983
RknMes02_026541	-0.950475	-2.34922	0.221592	-3.29969	0.162019	0.00210925	Phosphoribulokinase / Uridine kinase family	AT1G26190.1	0	cassava4.1_003200m	Manes.06G077500
RknMes02_021610	-0.950031	-0.807267	0.219607	-1.7573	0.161582	0.00206092
FC, Fold Change; CIM, Callus Induction Medium; NPK, Nitrogen-Phosphate and Potassium; BH, Benjamini-Hochberg
a Log2 value of mean and standard deviation in four independent biological experiments.
b Log2 Ratio = log2 (CIM-1/10NPK data/CIM data)
c Encoded proteins/other features indicate the putative functions of the gene products that are expected from sequence similarity. The information for the NCBI protein reference sequence with the highest sequence similarity with the probes is shown.
d The information for AGI locus ID with the highest sequence similarity with the probe is shown.
e The information for cassva gene code on Phytozome v4.1with the highest sequence similarity with the probe is shown.
f The information for cassva gene code on Phytozome v6.1 with the highest sequence similarity with the probe is shown.
