# Supplementary material for: Formation of friable embryogenic callus in cassava is enhanced under conditions of reduced nitrate, potassium and phosphate
Source: PLoS One. 2017 Aug 14;12(8):e0180736. doi: 10.1371/journal.pone.0180736 (PMC5555663; doi:10.1371/journal.pone.0180736)
Supplement: S6 Table — (XLSX) [file pone.0180736.s010.xlsx]

## Sheet: Sheet1
S6 Table. List of Differentially Expressed Genes (log2FC < -1 and log2FC > 1) in FEC Cultured on CIM-1/10NPK vs. CIM Media by AgriGO.
BinName by MapMan	Encoded Proteins/Other Features a	Log2FC b	AGI Code c	Cassava Gene Model d
cell wall.precursor synthesis.sugar kinases.arabinose-1-kinase	Symbols: ARA1, ISA1, ATISA1 | ARA1 (ARABINOSE KINASE); ATP binding / L-arabinokinase/ galactokinase | chr4:9120867-9127938 FORWARD	-1.155	at4g16130	Manes.16G137600
cell wall.precursor synthesis.sugar kinases.galacturonic acid kinase	GHMP kinase family protein | chr3:3346578-3351023 REVERSE	-0.956476	at3g10700
cell wall.precursor synthesis.UXS	Symbols: UXS2, ATUXS2, AUD1 | AUD1; UDP-glucuronate decarboxylase/ catalytic/ dTDP-glucose 4,6-dehydratase | chr3:23232386-23235567 FORWARD	1	at3g62830	Manes.01G219000
cell wall.precursor synthesis.UXS	Symbols: UXS4 | UXS4 (UDP-XYLOSE SYNTHASE 4); UDP-glucuronate decarboxylase/ catalytic | chr2:19538610-19541457 REVERSE	1.2	at2g47650	Manes.01G219000
cell wall.precursor synthesis.UGE	Symbols: UGE1 | UGE1 (UDP-D-glucose/UDP-D-galactose 4-epimerase 1); UDP-glucose 4-epimerase/ protein dimerization | chr1:4355926-4358328 REVERSE	1.3	at1g12780	Manes.01G065100
cell wall.precursor synthesis.AXS	Symbols: AXS2 | AXS2 (UDP-D-APIOSE/UDP-D-XYLOSE SYNTHASE 2); UDP-glucuronate decarboxylase | chr1:2573848-2576714 REVERSE	1.8	at1g08200
lipid metabolism.FA synthesis and FA elongation.fatty acid elongase	Symbols: CER2, VC2, VC-2 | CER2 (ECERIFERUM 2); transferase/ transferase, transferring acyl groups other than amino-acyl groups | chr4:12660749-12662656 FORWARD	-1.25123	at4g24510	Manes.02G144500
lipid metabolism.FA synthesis and FA elongation.acyl-CoA binding protein	Symbols: ACBP6, ACBP | ACBP6 (acyl-CoA-binding protein 6); acyl-CoA binding / phosphatidylcholine binding | chr1:11410875-11412204 REVERSE	-1.23883	at1g31812	Manes.15G182400
lipid metabolism.FA synthesis and FA elongation.ACP desaturase	acyl-(acyl-carrier-protein) desaturase, putative / stearoyl-ACP desaturase, putative | chr3:562030-564870 FORWARD	-1.19424	at3g02630	Manes.04G037800
lipid metabolism.FA synthesis and FA elongation.acyl-CoA binding protein	Symbols: ACBP4 | ACBP4 (ACYL-COA BINDING PROTEIN 4); acyl-CoA binding | chr3:1561778-1567250 FORWARD	1	at3g05420	Manes.09G169100
lipid metabolism.FA synthesis and FA elongation.beta ketoacyl CoA synthase	Symbols: KCS20 | KCS20 (3-KETOACYL-COA SYNTHASE 20); fatty acid elongase | chr5:17585763-17588597 FORWARD	1.1	at5g43760	Manes.03G170600
lipid metabolism.FA synthesis and FA elongation.long chain fatty acid CoA ligase	Symbols: CER8, LACS1 | long-chain-fatty-acid--CoA ligase family protein / long-chain acyl-CoA synthetase family protein | chr2:19392558-19397831 FORWARD	1.3	at2g47240	Manes.01G230600
lipid metabolism.FA synthesis and FA elongation.beta ketoacyl CoA synthase	Symbols: KCS2 | KCS2 (3-KETOACYL-COA SYNTHASE 2); fatty acid elongase | chr1:1119699-1122526 REVERSE	1.3	at1g04220	Manes.15G035000
lipid metabolism.FA synthesis and FA elongation.beta ketoacyl CoA synthase	Symbols: KCS1 | KCS1 (3-KETOACYL-COA SYNTHASE 1); acyltransferase/ fatty acid elongase | chr1:57269-59167 REVERSE	2.1	at1g01120	Manes.01G241000
lipid metabolism.FA synthesis and FA elongation.beta ketoacyl CoA synthase	Symbols: KCS14 | KCS14 (3-KETOACYL-COA SYNTHASE 14); acyltransferase/ catalytic/ transferase, transferring acyl groups other than amino-acyl groups | chr3:3180064-3181588 FORWARD	2.7	at3g10280	Manes.01G241000
lipid metabolism.FA synthesis and FA elongation.acyl-CoA binding protein	Symbols: ACBP3 | ACBP3 (ACYL-COA-BINDING DOMAIN 3); acyl-CoA binding | chr4:12566935-12568754 REVERSE	5	at4g24230	Manes.18G044500
lipid metabolism.glycolipid synthesis.UDP-sulfoquinovose synthase	Symbols: SQD1 | SQD1; UDPsulfoquinovose synthase/ sulfotransferase | chr4:15935416-15937807 FORWARD	1	at4g33030	Manes.03G048700
lipid metabolism.glycolipid synthesis.sulfolipid synthase	Symbols: SQD2 | SQD2 (sulfoquinovosyldiacylglycerol 2); UDP-glycosyltransferase/ UDP-sulfoquinovose:DAG sulfoquinovosyltransferase/ transferase, transferring glycosyl groups | chr5:86585-89986 REVERSE	1.9	at5g01220	Manes.08G089200
lipid metabolism.glycolipid synthesis.MGDG synthase	Symbols: MGD2, ATMGD2 | MGD2; 1,2-diacylglycerol 3-beta-galactosyltransferase/ UDP-galactosyltransferase/ transferase, transferring glycosyl groups | chr5:6896576-6898783 FORWARD	3.2	at5g20410	Manes.14G118100
lipid metabolism.lipid degradation.lysophospholipases.phospholipase D	Symbols: ATPLDDELTA, PLDDELTA | ATPLDDELTA; phospholipase D | chr4:16955518-16960170 REVERSE	-1.90341	at4g35790	Manes.05G142100
lipid metabolism.lipid degradation.lysophospholipases.phospholipase A2	Symbols: ATSPLA2-ALPHA, PLA2-ALPHA | PLA2-ALPHA; phospholipase A2 | chr2:2842353-2843301 REVERSE	1.3	at2g06925	Manes.03G073800
lipid metabolism.lipid degradation.lysophospholipases.carboxylesterase	cell death associated protein-related | chr1:18377252-18378634 REVERSE	1.7	at1g49650	Manes.18G033000
lipid metabolism.lipid degradation.lysophospholipases.phosphoinositide phospholipase C	phospholipase C/ phosphoric diester hydrolase | chr1:4690409-4692841 FORWARD	1.8	at1g13680	Manes.01G102600
lipid metabolism.lipid degradation.lysophospholipases.carboxylesterase	hydrolase | chr1:17417579-17419432 FORWARD	2	at1g47480	Manes.05G171700
lipid metabolism.lipid degradation.lysophospholipases	1-phosphatidylinositol phosphodiesterase-related | chr4:18074475-18075765 REVERSE	2.7	at4g38690	Manes.S029900
lipid metabolism.lipid degradation.lysophospholipases.phospholipase D	Symbols: PLDP2, PDLZ2, PLDZETA2 | PLDP2; phospholipase D | chr3:1635200-1640348 FORWARD	3.8	at3g05630	Manes.08G114700
lipid metabolism.lipid degradation.lysophospholipases.phospholipase D	Symbols: PLDP1, PLDZ1, PLDZETA1, PLD ZETA 1 | PLDP1 (PHOSPHOLIPASE D P1); phospholipase D | chr3:5711082-5719023 FORWARD	4.9	at3g16785	Manes.08G114700
lipid metabolism.lipid degradation.lysophospholipases.glycerophosphodiester phosphodiesterase	glycerophosphoryl diester phosphodiesterase family protein | chr5:16441744-16443985 FORWARD	7.8	at5g41080	Manes.04G089800
lipid metabolism.lipid degradation.lysophospholipases.phosphoinositide phospholipase C	Symbols: NPC4 | NPC4 (NONSPECIFIC PHOSPHOLIPASE C4); hydrolase, acting on ester bonds / phospholipase C | chr3:842499-845043 REVERSE	8.6	at3g03530	Manes.09G131600
cell wall.pectin esterases.PME	Symbols: ATPMEPCRA, PMEPCRA | PMEPCRA (METHYLESTERASE PCR A); enzyme inhibitor/ pectinesterase | chr1:3888690-3890811 FORWARD	-2.17913	at1g11580	Manes.17G036100
cell wall.pectin esterases.PME	pectinesterase family protein | chr2:11251120-11253612 FORWARD	-1.42904	at2g26450
cell wall.pectin esterases.acetyl esterase	pectinacetylesterase family protein | chr5:8046018-8050175 REVERSE	-1.2857	at5g23870	Manes.06G148700
cell wall.pectin esterases.PME	pectinesterase family protein | chr3:18249776-18253839 FORWARD	1.2	at3g49220	Manes.01G182700
cell wall.pectin esterases.PME	pectinesterase family protein | chr5:19270959-19272883 REVERSE	1.2	at5g47500	Manes.02G039500
cell wall.pectin esterases.PME	Symbols: ATPME1 | ATPME1; pectinesterase | chr1:20101445-20103667 FORWARD	1.4	at1g53840	Manes.11G012600
cell wall.pectin esterases.PME	pectinesterase family protein | chr5:2352439-2354202 FORWARD	1.5	at5g07430	Manes.03G043200
cell wall.pectin esterases.PME	Symbols: ATPME2 | ATPME2; pectinesterase | chr1:20098522-20100889 FORWARD	1.7	at1g53830	Manes.04G151000
cell wall.pectin esterases.misc	pectinesterase family protein | chr1:8227178-8229582 FORWARD	2.1	at1g23200	Manes.15G131900
cell wall.pectin esterases.PME	pectinesterase family protein | chr3:5816672-5818498 REVERSE	2.7	at3g17060	Manes.03G205500
cell wall.pectin esterases.PME	pectinesterase | chr2:19416775-19418383 FORWARD	2.7	at2g47280	Manes.01G229700
cell wall.pectin esterases.misc	pectinesterase family protein | chr3:21802805-21805214 REVERSE	3.5	at3g59010	Manes.04G053900
cell wall.pectin esterases.misc	Symbols: ATPMEPCRB | ATPMEPCRB; pectinesterase | chr4:1032413-1035037 FORWARD	6.1	at4g02330	Manes.08G115300
secondary metabolism.simple phenols	Symbols: LAC13 | LAC13 (laccase 13); laccase | chr5:2210567-2212620 FORWARD	1.5	at5g07130	Manes.18G128000
secondary metabolism.simple phenols	Symbols: LAC5 | LAC5 (laccase 5); laccase | chr2:16858166-16860606 REVERSE	1.6	at2g40370
secondary metabolism.simple phenols	Symbols: LAC16 | LAC16 (laccase 16); laccase | chr5:23789522-23791681 REVERSE	1.6	at5g58910	Manes.02G122300
secondary metabolism.simple phenols	Symbols: LAC12 | LAC12 (laccase 12); laccase | chr5:1594753-1597042 FORWARD	2.3	at5g05390
secondary metabolism.simple phenols	Symbols: LAC6 | LAC6 (laccase 6); laccase | chr2:19126872-19129069 FORWARD	2.4	at2g46570	Manes.05G021000
lipid metabolism.''exotics'' (steroids, squalene etc).sphingolipids	GNS1/SUR4 membrane family protein | chr3:1984168-1985259 FORWARD	1.5	at3g06470	Manes.07G015000
lipid metabolism.'exotics' (steroids, squalene etc).phosphatidylcholinesterol O-acyltransferase	lecithin:cholesterol acyltransferase family protein / LACT family protein | chr3:778568-781580 REVERSE	2.4	at3g03310	Manes.13G001900
lipid metabolism.''exotics'' (steroids, squalene etc).sphingolipids	GNS1/SUR4 membrane family protein | chr3:1982659-1983714 FORWARD	3.1	at3g06460	Manes.10G130500
cell wall.modification	Symbols: ATEXPA17, ATEXP17, ATHEXP ALPHA 1.13 | ATEXPA17 (ARABIDOPSIS THALIANA EXPANSIN A17) | chr4:700653-701527 FORWARD	-5.90701	at4g01630	Manes.05G006600
cell wall.modification	xyloglucan:xyloglucosyl transferase, putative / xyloglucan endotransglycosylase, putative / endo-xyloglucan transferase, putative | chr5:26299032-26300478 FORWARD	-3.23454	at5g65730	Manes.13G107100
cell wall.modification	Symbols: ATEXLB1, EXPR, AT-EXPR, ATEXPR1, ATHEXP BETA 3.1 | ATEXLB1 (ARABIDOPSIS THALIANA EXPANSIN-LIKE B1) | chr4:9581586-9583290 REVERSE	-1.83486	at4g17030	Manes.17G018000
cell wall.modification	Symbols: XTR4, XTH30 | XTR4 (XYLOGLUCAN ENDOTRANSGLYCOSYLASE 4); hydrolase, acting on glycosyl bonds / hydrolase, hydrolyzing O-glycosyl compounds / xyloglucan:xyloglucosyl transferase | chr1:11575320-11577927 FORWARD	-1.81907	at1g32170
cell wall.modification	Symbols: ATEXPA8, EXP8, ATEXP8, ATHEXP ALPHA 1.11 | ATEXPA8 (ARABIDOPSIS THALIANA EXPANSIN A8) | chr2:16948863-16950557 REVERSE	-1.39659	at2g40610	Manes.06G091300
cell wall.modification	Symbols: ATEXPA1, EXP1, AT-EXP1, ATEXP1, ATHEXP ALPHA 1.2 | ATEXPA1 (ARABIDOPSIS THALIANA EXPANSIN A1) | chr1:26141836-26143496 FORWARD	-1.36588	at1g69530	Manes.06G090900
cell wall.modification	Symbols: ATEXPB2, EXPB2, ATHEXP BETA 1.4 | ATEXPB2 (ARABIDOPSIS THALIANA EXPANSIN B2) | chr1:24427266-24428399 FORWARD	-1.10063	at1g65680	Manes.05G049700
cell wall.modification	Symbols: ATEXPA15, EXP15, ATEXP15, ATHEXP ALPHA 1.3 | ATEXPA15 (ARABIDOPSIS THALIANA EXPANSIN A15) | chr2:916854-918643 REVERSE	-1.08542	at2g03090	Manes.06G091300
cell wall.modification	Symbols: EXLB3 | EXLB3 (EXPANSIN-LIKE B3 PRECURSOR) | chr2:8090658-8091656 REVERSE	1	at2g18660	Manes.06G050700
cell wall.modification	Symbols: EXLB2 | EXLB2 (EXPANSIN-LIKE B2 PRECURSOR) | chr4:14860486-14860994 FORWARD	1.1	at4g30380	Manes.03G018000
cell wall.modification	Symbols: EXGT-A3, XTH27, ATXTH27 | EXGT-A3; hydrolase, acting on glycosyl bonds / xyloglucan:xyloglucosyl transferase | chr2:385199-387344 FORWARD	1.1	at2g01850	Manes.17G087100
cell wall.modification	Symbols: ATEXLA3, EXPL3, ATEXPL3, ATHEXP BETA 2.3 | ATEXLA3 (arabidopsis thaliana expansin-like a3) | chr3:16892756-16893900 FORWARD	1.1	at3g45960	Manes.04G068200
cell wall.modification	Symbols: ATEXLA2, EXPL2, ATEXPL2, ATHEXP BETA 2.2 | ATEXLA2 (ARABIDOPSIS THALIANA EXPANSIN-LIKE A2) | chr4:17978443-17979740 REVERSE	1.1	at4g38400	Manes.04G068200
cell wall.modification	Symbols: XTR6, XTH23 | XTR6 (XYLOGLUCAN ENDOTRANSGLYCOSYLASE 6); hydrolase, acting on glycosyl bonds / hydrolase, hydrolyzing O-glycosyl compounds / xyloglucan:xyloglucosyl transferase | chr4:13128643-13129884 FORWARD	1.4	at4g25810	Manes.14G152200
cell wall.modification	xyloglucan:xyloglucosyl transferase, putative / xyloglucan endotransglycosylase, putative / endo-xyloglucan transferase, putative | chr1:3878550-3880361 REVERSE	1.5	at1g11545	Manes.16G011700
cell wall.modification	Symbols: TCH4, XTH22 | TCH4 (Touch 4); hydrolase, acting on glycosyl bonds / xyloglucan:xyloglucosyl transferase | chr5:23307130-23308282 REVERSE	1.5	at5g57560	Manes.14G114400
cell wall.modification	xyloglucan:xyloglucosyl transferase, putative / xyloglucan endotransglycosylase, putative / endo-xyloglucan transferase, putative | chr3:8550110-8551335 FORWARD	2.6	at3g23730	Manes.05G199600
cell wall.cell wall proteins.LRR	leucine-rich repeat family protein / extensin family protein | chr4:4070813-4072305 REVERSE	-1.9981	at4g06744	Manes.18G040900
cell wall.cell wall proteins.LRR	leucine-rich repeat family protein / extensin family protein | chr3:8062888-8064556 REVERSE	-1.84475	at3g22800
cell wall.cell wall proteins.LRR	leucine-rich repeat family protein / extensin family protein | chr2:6918039-6920319 REVERSE	-1.64365	at2g15880	Manes.11G090200
cell wall.cell wall proteins.LRR	proline-rich extensin, putative | chr1:9083838-9085464 FORWARD	-1.30881	at1g26250	Manes.04G139900
cell wall.cell wall proteins.LRR	unknown protein | chr2:19145529-19146713 FORWARD	-1.27633	at2g46630	Manes.05G019100
N-metabolism.nitrate metabolism.nitrite reductase	Symbols: NIR1, NIR, ATHNIR | NIR1 (NITRITE REDUCTASE 1); ferredoxin-nitrate reductase/ nitrite reductase (NO-forming) | chr2:6810476-6812939 FORWARD	-2.0114	at2g15620	Manes.10G071700
N-metabolism.nitrate metabolism.NR	Symbols: NIA2, B29, NIA2-1, CHL3, NR, NR2, ATNR2 | NIA2 (NITRATE REDUCTASE 2); nitrate reductase (NADH)/ nitrate reductase | chr1:14158527-14161938 FORWARD	-1.35212	at1g37130	Manes.06G172200
N-metabolism.nitrate metabolism.NR	Symbols: NIA1, GNR1, NR1 | NIA1 (NITRATE REDUCTASE 1); nitrate reductase | chr1:29235803-29239445 REVERSE	-1.24952	at1g77760	Manes.S076700
N-metabolism.ammonia metabolism.glutamate synthase.NADH dependent	Symbols: GLT1 | GLT1; glutamate synthase (NADH) | chr5:21700518-21710066 FORWARD	-1.3193	at5g53460
N-metabolism.ammonia metabolism.glutamine synthase	Symbols: ATGSR1, GLN1;1, GSR 1 | ATGSR1; copper ion binding / glutamate-ammonia ligase | chr5:14933336-14935841 REVERSE	-1.15464	at5g37600	Manes.01G119500
N-metabolism.ammonia metabolism.glutamine synthase	Symbols: GS2, GLN2, ATGSL1 | GS2 (GLUTAMINE SYNTHETASE 2); glutamate-ammonia ligase | chr5:13830429-13833451 FORWARD	-1.09147	at5g35630
major CHO metabolism.degradation.starch.starch cleavage	Symbols: BAM1, BMY7, TR-BAMY | BAM1 (BETA-AMYLASE 1); beta-amylase | chr3:8641569-8644449 FORWARD	-1.80637	at3g23920	Manes.03G155800
major CHO metabolism.degradation.starch.starch phosphorylase	glucan phosphorylase, putative | chr3:11252807-11257814 FORWARD	-1.077	at3g29320	Manes.02G052300
major CHO metabolism.degradation.starch.starch cleavage	Symbols: ATAMY2, AMY2 | AMY2 (ALPHA-AMYLASE-LIKE 2); alpha-amylase/ calcium ion binding / catalytic/ cation binding | chr1:28561281-28564076 FORWARD	-1.04606	at1g76130
major CHO metabolism.degradation.starch.glucan water dikinase	Symbols: GWD3, PWD, ATGWD2 | PWD (PHOSPHOGLUCAN, WATER DIKINASE); ATP binding / kinase | chr4:12635426-12642797 FORWARD	-0.963316	at4g24450	Manes.05G189000
minor CHO metabolism.trehalose.potential TPS/TPP	Symbols: ATTPS10, TPS10 | ATTPS10 (trehalose phosphate synthase); transferase, transferring glycosyl groups / trehalose-phosphatase | chr1:22176934-22180875 REVERSE	-1.08528	at1g60140	Manes.05G087900
minor CHO metabolism.trehalose.potential TPS/TPP	Symbols: ATTPS5, TPS5 | ATTPS5; protein binding / transferase, transferring glycosyl groups / trehalose-phosphatase | chr4:9876238-9880254 FORWARD	-1.06142	at4g17770	Manes.05G089000
FEC, Friable Embryogenic Callus; CIM, Callus Induction Medium; NPK, Nitrogen-Phosphate and Potassium.
a Encoded proteins/other features indicate the putative functions of the gene products that are expected from sequence similarity. The information for the NCBI protein reference sequence with the highest sequence similarity with the probes is shown.
b Log2fold changes: Mean of log2fold changes (CIM-1/10NPK /CIM) in four independent biological experiments.
c The information for cassava gene code on Phytozome v4.1with the highest sequence similarity with the probe is shown.
d The information for cassava gene code on Phytozome v6.1 with the highest sequence similarity with the probe is shown.
