# Supplementary material for: Formation of friable embryogenic callus in cassava is enhanced under conditions of reduced nitrate, potassium and phosphate
Source: PLoS One. 2017 Aug 14;12(8):e0180736. doi: 10.1371/journal.pone.0180736 (PMC5555663; doi:10.1371/journal.pone.0180736)
Supplement: S7 Table — (XLSX) [file pone.0180736.s011.xlsx]

## Sheet: Sheet1
S7 Table. Effect of Media, Including 0.1 mg/L of Vitamin B1 or 10 mg/L of Vitamin B1, on the Induction of FEC Formation Shown in Figure 6.
		FEC Induced from One Buds/Number of Buds a	Frequency of FEC Formation (%)
exp 1	GD	2017-02-25	8
	CIM-1/10NPK b	2017-06-25	24
	FIM c	14/25	56
exp 2	GD	2017-03-25	12
	CIM-1/10NPK	2017-05-25	20
	FIM	18/25	72
exp 3	GD	2017-05-25	20
	CIM-1/10NPK	2017-07-15	47
	FIM	2017-11-18	61
FEC, Friable Embryogenic Callus; GD, Gresshoff and Doy Basal Salt; CIM, Callus Induction Medium; NPK, Nitrogen-Phosphate and Potassium; FIM, FEC Induction Medium
a The frequency of FEC formation was estimated as follows: the number of buds represented as the number of axillary buds transferred to CIM. All SE induced from one bud were counted as one SE. All FEC induced from one SE was counted as one FEC. FEC formation was determined as follows: FEC and non-FEC displayed the different morphology on media as shown in Fig. 8D. The tissue like FEC and non-FEC …
b CIM-1/10NPK was composed of MS medium of which nitrogen, phosphate, and potassium was reduced.
c FIM, FEC Induction Medium, was composed of MS medium of which nitrogen, phosphate, and potassium was reduced and an addition of 10 mg/L vitamin B1.
