# Supplementary material for: Formation of friable embryogenic callus in cassava is enhanced under conditions of reduced nitrate, potassium and phosphate
Source: PLoS One. 2017 Aug 14;12(8):e0180736. doi: 10.1371/journal.pone.0180736 (PMC5555663; doi:10.1371/journal.pone.0180736)
Supplement: S8 Table — (XLSX) [file pone.0180736.s012.xlsx]

## Sheet: Sheet1
S8 Table. List of Reported Genes Implicated in Callus Induction or Repression in Arabidopsis.
Probe Name	CIM-1/10NPK a	CIM a	Log2 FC b	Encoded Proteins/Other Features c	q Value by BH Method	AGI Coded	E-Value	Cassava Gene Model e	Cassava Gene Model f	Remarks g
RknMes02_052564	-6.22872	-7.43028	1.20156	RWP-RK domain-containing protein	0.0144694	AT5G53040.1	2e-33	cassava4.1_023361m	Manes.01G184700	Promote
RknMes02_048300	-0.555305	-1.70336	1.14805	AINTEGUMENTA-like 5	0.000356	AT5G57390.1	0	cassava4.1_004734m	Manes.14G154900	Promote
RknMes02_056479	-2.52552	-3.45313	0.927609	Integrase-type DNA-binding superfamily protein	0.00548212	AT1G12980.1	1e-40	cassava4.1_029991m	Manes.12G022600	Promote
RknMes02_054608	1.2053	0.740918	0.464387	AP2/B3-like transcriptional factor family protein	0.0465042	AT1G28300.1	0	cassava4.1_026835m	Manes.17G047000	Promote
RknMes02_002924	1.95056	1.55013	0.40043	LOB domain-containing protein 18	0.0222801	AT2G45420.1	3e-20	cassava4.1_014974m	Manes.05G044500	Promote
RknMes02_026129	-2.12348	-1.75655	-0.36693	Unknown	0.0447925	AT1G22190.1	2e-14	cassava4.1_023527m	Manes.02G154400	Promote
RknMes02_038870	1.46328	1.84858	-0.385301	related to AP2 4///Unknown///Integrase-type DNA-binding superfamily protein	0.0336988	AT1G78080.1	2e-36	cassava4.1_010102m	Manes.18G069000	Promote
RknMes02_025949	-1.42647	-0.995249	-0.431226	response regulator 10///response regulator 1	0.0138595	AT3G16857.2	0	cassava4.1_002952m	Manes.15G007400	Promote
RknMes02_051383	2.31999	2.80344	-0.48345	AGAMOUS-like 15	0.0140941	AT5G13790.1	0	cassava4.1_021372m	Manes.07G011600	Promote
RknMes02_048099	3.13147	3.68379	-0.552317	Integrase-type DNA-binding superfamily protein	0.00273858	AT5G17430.1	0	cassava4.1_002713m	Manes.12G002400	Promote
RknMes02_051463	0.907912	1.5435	-0.635589	RWP-RK domain-containing protein	0.00111282	AT5G53040.1	5e-38	cassava4.1_021485m	Manes.02G144400	Promote
RknMes02_027402	-4.50349	-5.58931	1.08582	DREB2A-interacting protein 1///DREB2A-interacting protein 2	0.00348726	AT2G30580.1	2e-43	cassava4.1_010699m		Repress
RknMes02_025217	1.72986	0.777271	0.952588	DREB2A-interacting protein 2	0.00034	AT1G06770.2	2e-31	cassava4.1_008021m	Manes.08G135600	Repress
RknMes02_021555	-2.23419	-2.97929	0.745097	ethylene-forming enzyme///chromatin remodeling factor CHD3 (PICKLE)	0.0193036	AT2G25170.1	1e-19	cassava4.1_000231m		Repress
RknMes02_057696	-0.699283	-1.26595	0.56667	DREB2A-interacting protein 1///DREB2A-interacting protein 2	0.0353622	AT2G30580.1	0	cassava4.1_031998m	Manes.03G169500	Repress
RknMes02_040366	2.27175	1.82385	0.447901	DREB2A-interacting protein 1///DREB2A-interacting protein 2	0.00307502	AT2G30580.1	7e-16	cassava4.1_013849m		Repress
RknMes02_029261	4.12182	3.6942	0.42762	centrin2	0.00698239	AT3G50360.1	0	cassava4.1_032745m	Manes.13G124900	Repress
RknMes02_036886	1.22375	0.870141	0.353604	centrin2	0.00845827	AT3G50360.1	0	cassava4.1_017704m	Manes.12G101100	Repress
RknMes02_003165	3.47331	3.14104	0.332267	glycosyl hydrolase 9A1	0.0227951	AT5G49720.1	0	cassava4.1_003705m	Manes.06G016900	Repress
RknMes02_013782	-1.60193	-1.23228	-0.369644	high-level expression of sugar-inducible gene 2	0.0151079	AT2G30470.1	8e-19	cassava4.1_001569m	Manes.17G039700	Repress
RknMes02_003567	-2.18472	-1.69138	-0.493339	ethylene-forming enzyme///chromatin remodeling factor CHD3 (PICKLE)	0.0204058	AT2G25170.1	5e-27	cassava4.1_000231m		Repress
RknMes02_012923	-2.45791	-1.95262	-0.505295	HSI2-like 1///high-level expression of sugar-inducible gene 2	0.0146912	AT4G32010.1	1e-13	cassava4.1_001573m	Manes.16G021300	Repress
RknMes02_029767	-1.56302	-1.00102	-0.561996	ethylene-forming enzyme///chromatin remodeling factor CHD3 (PICKLE)	0.0173855	AT2G25170.1	0	cassava4.1_000231m		Repress
RknMes02_038658	1.78974	2.38082	-0.591076	HSI2-like 1///high-level expression of sugar-inducible gene 2	0.00384428	AT4G32010.1	1e-06	cassava4.1_001408m	Manes.09G117700	Repress
RknMes02_008619	-3.44368	-2.74955	-0.694128	SET domain-containing protein	0.00119658	AT2G23380.1	0	cassava4.1_001366m	Manes.13G122500	Repress
RknMes02_029731	-4.07394	-3.19975	-0.874194	HSI2-like 1///high-level expression of sugar-inducible gene 2	0.00600658	AT4G32010.1	2e-39	cassava4.1_001408m	Manes.09G117700	Repress
RknMes02_020581	-7.17167	-5.95153	-1.22014	ethylene-forming enzyme///chromatin remodeling factor CHD3 (PICKLE)	0.0398952	AT2G25170.1	0	cassava4.1_000231m		Repress
CIM, Callus Induction Medium; NPK, Nitrogen-Phosphate and Potassium; FC, Fold Change; BH, Benjamini-Hochberg.
a Log2 value of mean and standard deviation in four independent biological experiments.
b Log2 Ratio = log2 (CIM-1/10NPK data/CIM data)
c Encoded proteins/other features indicate the putative functions of the gene products that are expected from sequence similarity. The information for the NCBI protein reference sequence with the highest sequence similarity with the probes is shown.
d The information for AGI locus ID with the highest sequence similarity with the probe is shown.
e The information for cassava gene code on Phytozome v4.1with the highest sequence similarity with the probe is shown.
f The information for cassava gene code on Phytozome v6.1 with the highest sequence similarity with the probe is shown.
g The genes whose overexpression promotes callus formation and the genes that are required to repress callus formation are shown as "Promote" and "repress", respectively [47].
