# Supplementary material for: Formation of friable embryogenic callus in cassava is enhanced under conditions of reduced nitrate, potassium and phosphate
Source: PLoS One. 2017 Aug 14;12(8):e0180736. doi: 10.1371/journal.pone.0180736 (PMC5555663; doi:10.1371/journal.pone.0180736)
Supplement: S9 Table — (XLSX) [file pone.0180736.s013.xlsx]

## Sheet: Sheet1
S9 Table. List of Gene-Specific Primers Used in This Study.
Description	Cassava Gene Code	Forward	Reverse	Product Size (bp)
HPTII		5'-TCACCGCGACGTCTGTCGAG-3'	5'-GCTCCATACAAGCCAACCAC-3'	714
GFP		5'-TCAGTGGAGAGGGTGAAGGT-3'	5'-GTGGTGGTGGCTAGCTTTGT-3'	644
PPCK1	Manes.03G164500	5'-GCGTGTCGCCGGCTGTTAAG-3'	5'-TCACTCACTCACTTCATCCTCCTCCA-3'	129
PPCK2	Manes.08G138300	5'-TGTGCGAGGGGGAATCAGCA-3'	5'-AGCCGACCCAAAATCCGCCA-3'	152
Phospholipase	Manes.09G131600	5'-CCCCGGCCACTCTATCCAGG-3'	5'-ACCGGCACGGCTTCTGGTTT-3'	183
Extensin	Manes.18G040900	5'-GCCATAGTGTTCGACGCTGGCA-3'	5'-CTCGCAGACCAACTCCGGCA-3'	135
Acyl-CoA sterol acyl transferase 1	Manes.10G134600	5'-TGCTGGTTGGGCTCCTTGGT-3'	5'-GCCGGCAACCAAAAGTCTCCC-3'	189
Hydrolase 25	Manes.14G114500	5'-GTCTACGAGCCCACCCGCAA-3'	5'-GGCCTCACGCGTCCAAGGTA-3'	137
Pectin methylesterase 61	Manes.04G053900	5'-CAACTTCAGGTCGGGTCAAT-3'	5'-CGAAGGACACCCCAGTAGAA-3'	126
Plant invertase/pectin methylesterase inhibitor superfamily	Manes.08G115300	5'-CCTTGGTCTGGAGATTTTGC-3'	5'-TGATAGCCAGGCCATGTAAC-3'	104
Exocyst subunit exo70 family protein H1	Manes.S098100	5'-CTGCAACACAAACCTGAAGC-3'	5'-TGGCTGCATATTGTCTCACC-3'	80
Callose synthase 1	Manes.12G155300	5'-TGAACTTGATGCTCCTGGAC-3'	5'-GGGAAGCGTTTTAAGTCAGC-3'	89
Xyloglucan endotransglucosylase/hydrolase 15	Manes.05G199600	5'-AAGTGGATAAGCAGCCAAGG-3'	5'-TTGTTCCTCTTCCCACCAAG-3'	75
K17498 - transcription factor SPN1 (SPN1, IWS1)	Manes.15G170300	5'-CAACAGCTGAAAGCACCAAA-3'	5'-GCAGGAGCATCACAATTCAC-3'	100
HPT, Hygromycin Phosphotransferase; GFP, Green Fluorescent Protein; PPCK, Phosphoenolpyruvate Carboxylase Kinases; SPN1, Suppresses Postrecruitment Functions Gene Number 1
